# Supplementary material for: Genetically predicted inflammatory proteins mediate the association between gut microbiota and renal cell carcinoma
Source: Discov Oncol. 2025 Feb 20;16:216. doi: 10.1007/s12672-025-01980-y (PMC11842667; doi:10.1007/s12672-025-01980-y)
Supplement: Supplementary file 2 — Additional file 2 (XLSX 503 KB) 5259 SNPs for the 471 gut microbiota taxa. [file 12672_2025_1980_MOESM2_ESM.xlsx]

## Sheet: Sheet1
Table S1. 5259 SNPs for the 471 gut microbiota taxa
Abbreviation: chromosome(chr);base pair location(bp location);single-nucleotide polymorphism (SNP); effect allele (EA); other allele (OA); Effect allele frequency(EAF);beta(β); standard error (SE).
	chr	bp location	EA	OA	EAF	β	SE	pval	SNP	ID	reported Trait
1	1	241314385	T	C	0.0324356	0.112596	0.0241238	3e-06	rs35529920	GCST90032172	Absiella dolichum abundance in stool
2	2	46549445	T	C	0.202203	-0.0541688	0.0106949	4.1e-07	rs56059578	GCST90032172	Absiella dolichum abundance in stool
3	4	98822938	T	C	0.0262405	0.124674	0.0270976	4.2e-06	rs78781023	GCST90032172	Absiella dolichum abundance in stool
4	5	36678173	T	C	0.374392	-0.0417618	0.00890582	2.7e-06	rs2301066	GCST90032172	Absiella dolichum abundance in stool
5	6	110806111	A	G	0.0119408	0.187131	0.0393907	2e-06	rs149492298	GCST90032172	Absiella dolichum abundance in stool
6	9	11110873	A	G	0.0265323	0.143816	0.0267509	7.6e-08	rs1577118	GCST90032172	Absiella dolichum abundance in stool
7	16	71989066	G	C	0.462599	-0.0397276	0.0085534	3.4e-06	rs4788593	GCST90032172	Absiella dolichum abundance in stool
8	20	17352505	G	A	0.18812	0.0515994	0.0109945	2.7e-06	rs6044752	GCST90032172	Absiella dolichum abundance in stool
9	2	99248465	G	A	0.216163	0.0157695	0.00342146	4e-06	rs13020322	GCST90032173	Acetobacteraceae abundance in stool
10	3	69791714	G	A	0.174072	-0.0203502	0.0036898	3.5e-08	rs12637754	GCST90032173	Acetobacteraceae abundance in stool
11	5	52669082	A	G	0.192714	-0.0166941	0.00355519	2.7e-06	rs164427	GCST90032173	Acetobacteraceae abundance in stool
12	12	66452358	T	C	0.337956	-0.0136559	0.00296547	4.1e-06	rs10878425	GCST90032173	Acetobacteraceae abundance in stool
13	21	21885876	G	A	0.249063	-0.0152088	0.00325668	3e-06	rs2827109	GCST90032173	Acetobacteraceae abundance in stool
14	2	99248465	G	A	0.216163	0.0143566	0.00312659	4.4e-06	rs13020322	GCST90032174	Acetobacterales abundance in stool
15	3	69791714	G	A	0.174072	-0.0188591	0.0033716	2.2e-08	rs12637754	GCST90032174	Acetobacterales abundance in stool
16	5	52669082	A	G	0.192714	-0.0151409	0.00324862	3.2e-06	rs164427	GCST90032174	Acetobacterales abundance in stool
17	7	8983936	T	C	0.131541	0.0183681	0.00387171	2.1e-06	rs9986739	GCST90032174	Acetobacterales abundance in stool
18	9	71318836	G	A	0.13386	-0.0172745	0.0037525	4.2e-06	rs10781012	GCST90032174	Acetobacterales abundance in stool
19	12	66452358	T	C	0.337956	-0.0124292	0.00270984	4.5e-06	rs10878425	GCST90032174	Acetobacterales abundance in stool
20	16	78792137	G	A	0.0356602	-0.0317201	0.0068693	3.9e-06	rs118022621	GCST90032174	Acetobacterales abundance in stool
21	21	21885876	G	A	0.249063	-0.0136058	0.00297597	4.8e-06	rs2827109	GCST90032174	Acetobacterales abundance in stool
22	1	98521908	A	G	0.0410993	-0.0468773	0.00916444	3.1e-07	rs59655337	GCST90032175	Achromobacter abundance in stool
23	3	197808402	T	C	0.0230964	-0.0575443	0.0123714	3.3e-06	rs143189136	GCST90032175	Achromobacter abundance in stool
24	4	17465870	T	C	0.316773	0.0190745	0.00388779	9.3e-07	rs2518642	GCST90032175	Achromobacter abundance in stool
25	6	106626064	C	T	0.0949739	0.0340796	0.00620627	4e-08	rs7773795	GCST90032175	Achromobacter abundance in stool
26	7	22359832	G	A	0.169445	0.0225597	0.00491728	4.5e-06	rs78195101	GCST90032175	Achromobacter abundance in stool
27	22	43897188	A	G	0.127993	0.0274364	0.00554301	7.4e-07	rs80634	GCST90032175	Achromobacter abundance in stool
28	1	161713346	G	A	0.492172	0.0431592	0.00862608	5.6e-07	rs11746	GCST90032176	Acidaminococcus fermentans abundance in stool
29	1	208475158	A	T	0.0747436	0.0766077	0.0165671	3.8e-06	rs35933529	GCST90032176	Acidaminococcus fermentans abundance in stool
30	2	6163440	T	G	0.041879	0.100583	0.0215202	3e-06	rs75704612	GCST90032176	Acidaminococcus fermentans abundance in stool
31	2	212264486	G	T	0.267671	0.045742	0.00978068	2.9e-06	rs1521662	GCST90032176	Acidaminococcus fermentans abundance in stool
32	4	90826026	T	C	0.2333	-0.0487882	0.0101563	1.6e-06	rs78108900	GCST90032176	Acidaminococcus fermentans abundance in stool
33	4	142343967	T	C	0.0177815	0.154456	0.0325053	2e-06	rs2627838	GCST90032176	Acidaminococcus fermentans abundance in stool
34	4	186892935	G	C	0.0116044	0.21099	0.0393633	8.3e-08	rs141777731	GCST90032176	Acidaminococcus fermentans abundance in stool
35	7	153157991	A	G	0.0126369	0.188081	0.0383446	9.3e-07	rs28558255	GCST90032176	Acidaminococcus fermentans abundance in stool
36	8	3694900	C	G	0.0406957	0.102585	0.0219296	2.9e-06	rs62474725	GCST90032176	Acidaminococcus fermentans abundance in stool
37	8	69677529	G	A	0.0117766	0.183925	0.0401795	4.7e-06	rs79309432	GCST90032176	Acidaminococcus fermentans abundance in stool
38	12	76094129	G	C	0.0144744	0.209511	0.03537	3.2e-09	rs117780817	GCST90032176	Acidaminococcus fermentans abundance in stool
39	14	50844270	A	G	0.0117568	0.182162	0.0398568	4.9e-06	rs117404788	GCST90032176	Acidaminococcus fermentans abundance in stool
40	2	31267850	C	G	0.167571	0.042952	0.0091463	2.7e-06	rs630359	GCST90032177	Acidaminococcus sp900315205 abundance in stool
41	2	150004007	T	C	0.0543753	0.0678118	0.0147113	4e-06	rs148894440	GCST90032177	Acidaminococcus sp900315205 abundance in stool
42	3	192672011	G	A	0.0143848	0.136536	0.0280914	1.2e-06	rs114480009	GCST90032177	Acidaminococcus sp900315205 abundance in stool
43	4	54115893	C	T	0.0517474	-0.0692967	0.0147916	2.8e-06	rs73252933	GCST90032177	Acidaminococcus sp900315205 abundance in stool
44	5	57343231	A	G	0.143641	0.0445382	0.00945739	2.5e-06	rs57655157	GCST90032177	Acidaminococcus sp900315205 abundance in stool
45	5	159376471	A	G	0.0550583	-0.066734	0.0144714	4e-06	rs56240842	GCST90032177	Acidaminococcus sp900315205 abundance in stool
46	6	90825639	T	C	0.212024	-0.0373012	0.00816423	4.9e-06	rs4621606	GCST90032177	Acidaminococcus sp900315205 abundance in stool
47	12	13382810	G	C	0.0111878	0.185868	0.0315139	3.7e-09	rs138999137	GCST90032177	Acidaminococcus sp900315205 abundance in stool
48	12	28716499	A	G	0.0647603	-0.0647339	0.0134341	1.4e-06	rs789019	GCST90032177	Acidaminococcus sp900315205 abundance in stool
49	12	91909211	G	A	0.45614	-0.0322097	0.00663439	1.2e-06	rs10859228	GCST90032177	Acidaminococcus sp900315205 abundance in stool
50	2	23296132	C	T	0.0310438	-0.0385648	0.00769699	5.4e-07	rs72773146	GCST90032178	Acidobacteriales abundance in stool
51	2	144853746	G	A	0.100544	-0.0210889	0.00444503	2.1e-06	rs115458621	GCST90032178	Acidobacteriales abundance in stool
52	3	193764868	G	A	0.213497	-0.0150153	0.00323933	3.6e-06	rs55888898	GCST90032178	Acidobacteriales abundance in stool
53	8	18976133	T	A	0.142617	-0.0180146	0.00383069	2.6e-06	rs11204010	GCST90032178	Acidobacteriales abundance in stool
54	9	38254694	G	C	0.474257	0.0124889	0.00264966	2.4e-06	rs7030685	GCST90032178	Acidobacteriales abundance in stool
55	9	72161021	T	C	0.0235889	-0.0408686	0.00874228	2.9e-06	rs111892487	GCST90032178	Acidobacteriales abundance in stool
56	10	89033631	A	G	0.124537	-0.0195239	0.00400064	1.1e-06	rs12570042	GCST90032178	Acidobacteriales abundance in stool
57	13	26827100	T	C	0.461922	0.0126265	0.00268842	2.6e-06	rs9507799	GCST90032178	Acidobacteriales abundance in stool
58	16	5406327	A	G	0.164213	-0.0198132	0.00362097	4.5e-08	rs13337877	GCST90032178	Acidobacteriales abundance in stool
59	16	49943818	C	T	0.0124958	-0.0566186	0.0120196	2.5e-06	rs111490410	GCST90032178	Acidobacteriales abundance in stool
60	19	15022648	T	C	0.12228	-0.020389	0.00405149	4.8e-07	rs12974710	GCST90032178	Acidobacteriales abundance in stool
61	2	135381057	G	A	0.421891	0.0856809	0.00684579	6.1e-36	rs3940549	GCST90032179	Actinobacteria abundance in stool
62	2	211640274	C	T	0.0450924	0.0761084	0.0161327	2.4e-06	rs7369560	GCST90032179	Actinobacteria abundance in stool
63	4	92358575	G	A	0.0784297	0.0581274	0.0123557	2.5e-06	rs72660102	GCST90032179	Actinobacteria abundance in stool
64	5	148814170	T	C	0.173411	0.0410487	0.00881147	3.2e-06	rs10440729	GCST90032179	Actinobacteria abundance in stool
65	6	124595859	A	G	0.321387	0.0367925	0.00715519	2.7e-07	rs472059	GCST90032179	Actinobacteria abundance in stool
66	12	13682486	C	A	0.357958	0.0339505	0.00697091	1.1e-06	rs4764026	GCST90032179	Actinobacteria abundance in stool
67	15	94855638	A	G	0.226043	0.0368617	0.00798195	3.9e-06	rs3803488	GCST90032179	Actinobacteria abundance in stool
68	20	36827927	G	A	0.0637829	-0.0635304	0.01376	3.9e-06	rs116980236	GCST90032179	Actinobacteria abundance in stool
69	20	36880528	T	C	0.0105183	0.151975	0.032838	3.7e-06	rs116897774	GCST90032179	Actinobacteria abundance in stool
70	20	50896084	A	G	0.0191261	0.116407	0.0245081	2e-06	rs6067586	GCST90032179	Actinobacteria abundance in stool
71	2	135381057	G	A	0.421891	0.050729	0.00513697	5.3e-23	rs3940549	GCST90032180	Actinobacteriota abundance in stool
72	8	1425323	T	G	0.095639	0.0400151	0.00848481	2.4e-06	rs62484243	GCST90032180	Actinobacteriota abundance in stool
73	15	33719560	T	C	0.172833	-0.031698	0.00670697	2.3e-06	rs35307665	GCST90032180	Actinobacteriota abundance in stool
74	2	101451843	T	C	0.0148498	0.197561	0.0419434	2.5e-06	rs113201217	GCST90032181	Actinomycetales abundance in stool
75	2	135381057	G	A	0.421891	0.123463	0.0103317	6.5e-33	rs3940549	GCST90032181	Actinomycetales abundance in stool
76	5	148814170	T	C	0.173411	0.0624891	0.0132993	2.6e-06	rs10440729	GCST90032181	Actinomycetales abundance in stool
77	6	124595859	A	G	0.321387	0.0530637	0.0107976	8.9e-07	rs472059	GCST90032181	Actinomycetales abundance in stool
78	8	70752304	A	G	0.0373665	-0.129661	0.026469	9.7e-07	rs76648959	GCST90032181	Actinomycetales abundance in stool
79	12	13688823	T	A	0.247104	0.0554716	0.0116406	1.9e-06	rs2300246	GCST90032181	Actinomycetales abundance in stool
80	6	32660372	G	A	0.266989	-0.114566	0.0194374	3.8e-09	rs9273487	GCST90032182	Agathobacter sp000434275 abundance in stool
81	8	64474910	G	A	0.376137	-0.082043	0.0177492	3.8e-06	rs7836768	GCST90032182	Agathobacter sp000434275 abundance in stool
82	11	93974476	A	G	0.200673	0.0979141	0.0211856	3.8e-06	rs2456556	GCST90032182	Agathobacter sp000434275 abundance in stool
83	12	55834956	G	C	0.0173435	-0.306083	0.0655829	3.1e-06	rs146505472	GCST90032182	Agathobacter sp000434275 abundance in stool
84	19	44878035	T	G	0.0414704	0.215365	0.0432182	6.3e-07	rs150639620	GCST90032182	Agathobacter sp000434275 abundance in stool
85	1	157735935	T	C	0.390564	0.112636	0.0194835	7.4e-09	rs6427397	GCST90032183	Akkermansia muciniphila B abundance in stool
86	1	168522088	A	G	0.0114517	0.411611	0.0890693	3.8e-06	rs7515552	GCST90032183	Akkermansia muciniphila B abundance in stool
87	2	9212526	A	G	0.0241373	0.292508	0.061542	2e-06	rs142424565	GCST90032183	Akkermansia muciniphila B abundance in stool
88	3	11884415	T	C	0.177864	0.116139	0.0245918	2.3e-06	rs6799456	GCST90032183	Akkermansia muciniphila B abundance in stool
89	3	114846365	G	C	0.017839	0.35097	0.0715696	9.4e-07	rs1543247	GCST90032183	Akkermansia muciniphila B abundance in stool
90	3	132899973	G	A	0.0776225	0.161711	0.0352602	4.5e-06	rs114151759	GCST90032183	Akkermansia muciniphila B abundance in stool
91	3	139267141	T	G	0.284162	0.103438	0.0208739	7.2e-07	rs13087765	GCST90032183	Akkermansia muciniphila B abundance in stool
92	4	66730500	T	C	0.0335992	0.253428	0.0521041	1.2e-06	rs35187774	GCST90032183	Akkermansia muciniphila B abundance in stool
93	4	171550064	C	T	0.0141095	0.379393	0.0801805	2.2e-06	rs151213409	GCST90032183	Akkermansia muciniphila B abundance in stool
94	5	36071952	A	T	0.470568	0.088289	0.0189138	3e-06	rs35746165	GCST90032183	Akkermansia muciniphila B abundance in stool
95	7	18212452	A	G	0.0167484	0.355377	0.0735675	1.4e-06	rs117756856	GCST90032183	Akkermansia muciniphila B abundance in stool
96	8	408946	C	T	0.494911	-0.089156	0.0193945	4.3e-06	rs5009626	GCST90032183	Akkermansia muciniphila B abundance in stool
97	8	16767125	A	C	0.0299426	0.263187	0.0555388	2.1e-06	rs73666217	GCST90032183	Akkermansia muciniphila B abundance in stool
98	14	23436048	T	C	0.00898254	0.520887	0.100222	2e-07	rs61022210	GCST90032183	Akkermansia muciniphila B abundance in stool
99	14	32127741	A	C	0.0440804	0.217264	0.0463175	2.7e-06	rs71417993	GCST90032183	Akkermansia muciniphila B abundance in stool
100	18	77301174	G	C	0.0118408	0.418757	0.0870327	1.5e-06	rs4890815	GCST90032183	Akkermansia muciniphila B abundance in stool
101	1	57157111	T	C	0.118886	-0.0448436	0.00901846	6.6e-07	rs78147929	GCST90032184	Aliivibrio abundance in stool
102	2	11007917	G	T	0.18061	-0.0356844	0.00768932	3.5e-06	rs6714153	GCST90032184	Aliivibrio abundance in stool
103	2	23288553	T	C	0.0311126	0.0961387	0.0169482	1.4e-08	rs72771466	GCST90032184	Aliivibrio abundance in stool
104	8	17397088	C	G	0.0794867	-0.0548863	0.0109152	4.9e-07	rs2213902	GCST90032184	Aliivibrio abundance in stool
105	8	39920010	T	C	0.28473	0.0301624	0.00647545	3.2e-06	rs7820268	GCST90032184	Aliivibrio abundance in stool
106	9	126794993	T	C	0.0196029	-0.0972476	0.0212841	4.9e-06	rs145111742	GCST90032184	Aliivibrio abundance in stool
107	12	28528262	G	A	0.0363636	0.0741914	0.0156194	2e-06	rs77140898	GCST90032184	Aliivibrio abundance in stool
108	13	34613040	C	T	0.299966	0.0295093	0.00633764	3.2e-06	rs4943236	GCST90032184	Aliivibrio abundance in stool
109	2	36238963	A	G	0.0359797	-0.23729	0.0433455	4.4e-08	rs12473111	GCST90032185	Alistipes shahii abundance in stool
110	2	66778662	A	T	0.497087	-0.0775488	0.0167223	3.5e-06	rs2161973	GCST90032185	Alistipes shahii abundance in stool
111	2	227653679	T	C	0.0297338	0.231136	0.0472752	1e-06	rs56173852	GCST90032185	Alistipes shahii abundance in stool
112	3	26222265	C	A	0.023299	-0.255893	0.0532281	1.5e-06	rs77459461	GCST90032185	Alistipes shahii abundance in stool
113	11	16222296	T	C	0.0125042	-0.356371	0.0726442	9.3e-07	rs2118360	GCST90032185	Alistipes shahii abundance in stool
114	12	21418632	T	C	0.0422679	-0.189025	0.0402868	2.7e-06	rs2900485	GCST90032185	Alistipes shahii abundance in stool
115	17	13987225	A	G	0.209603	0.0924896	0.0197631	2.9e-06	rs62052275	GCST90032185	Alistipes shahii abundance in stool
116	20	17285517	T	A	0.0219217	-0.278439	0.0549833	4.1e-07	rs143127636	GCST90032185	Alistipes shahii abundance in stool
117	3	153634636	A	C	0.0454316	-0.167056	0.0344455	1.2e-06	rs76064520	GCST90032186	Alistipes abundance in stool
118	9	131659919	T	C	0.0660329	-0.139342	0.0297145	2.7e-06	rs112122255	GCST90032186	Alistipes abundance in stool
119	11	7947015	G	A	0.448287	-0.0670799	0.014629	4.5e-06	rs907203	GCST90032186	Alistipes abundance in stool
120	12	75217531	T	C	0.0440054	-0.162729	0.0354281	4.4e-06	rs73187158	GCST90032186	Alistipes abundance in stool
121	12	111672025	C	G	0.0903574	0.116199	0.0253397	4.5e-06	rs61941270	GCST90032186	Alistipes abundance in stool
122	16	8717395	C	G	0.142725	-0.0996219	0.0209903	2.1e-06	rs75266414	GCST90032186	Alistipes abundance in stool
123	17	33661538	A	C	0.0366855	-0.197486	0.0388194	3.6e-07	rs76873365	GCST90032186	Alistipes abundance in stool
124	18	36451471	A	G	0.0157983	-0.32067	0.057986	3.2e-08	rs1398956	GCST90032186	Alistipes abundance in stool
125	4	17042224	A	C	0.0306826	0.174562	0.0344008	3.9e-07	rs13140638	GCST90032187	Alloprevotella abundance in stool
126	4	134946474	C	T	0.030334	0.167584	0.0347729	1.4e-06	rs72717131	GCST90032187	Alloprevotella abundance in stool
127	5	5826159	G	T	0.293933	-0.0618174	0.0131504	2.6e-06	rs35741	GCST90032187	Alloprevotella abundance in stool
128	6	109335072	G	A	0.0757627	-0.105977	0.0224356	2.3e-06	rs752727	GCST90032187	Alloprevotella abundance in stool
129	7	7399018	T	C	0.0424552	0.134966	0.0294431	4.6e-06	rs117557870	GCST90032187	Alloprevotella abundance in stool
130	8	27127195	T	C	0.0120866	0.307901	0.0542277	1.4e-08	rs62502155	GCST90032187	Alloprevotella abundance in stool
131	9	117644570	C	G	0.230391	0.0646844	0.013921	3.4e-06	rs12236763	GCST90032187	Alloprevotella abundance in stool
132	16	79542984	A	C	0.0142761	0.231135	0.0502417	4.2e-06	rs11860707	GCST90032187	Alloprevotella abundance in stool
133	18	34443157	T	C	0.075606	0.110009	0.0225686	1.1e-06	rs35171791	GCST90032187	Alloprevotella abundance in stool
134	19	2390893	A	G	0.0131424	0.281051	0.0525054	8.7e-08	rs150759482	GCST90032187	Alloprevotella abundance in stool
135	1	186893674	A	G	0.0235234	0.0420362	0.00903029	3.2e-06	rs12720529	GCST90032188	Alteromonadaceae abundance in stool
136	3	189925632	G	C	0.161564	-0.017236	0.00371574	3.5e-06	rs11720343	GCST90032188	Alteromonadaceae abundance in stool
137	7	72403243	C	A	0.142371	-0.0188957	0.00395694	1.8e-06	rs62463250	GCST90032188	Alteromonadaceae abundance in stool
138	9	106396073	C	T	0.0372286	0.0347115	0.00719196	1.4e-06	rs76893631	GCST90032188	Alteromonadaceae abundance in stool
139	13	20037773	C	T	0.0366795	0.0355162	0.00730646	1.2e-06	rs9506420	GCST90032188	Alteromonadaceae abundance in stool
140	15	79887764	T	A	0.454492	0.0128685	0.00270837	2e-06	rs2586183	GCST90032188	Alteromonadaceae abundance in stool
141	20	57442699	C	G	0.321326	-0.0170641	0.00296328	8.5e-09	rs328501	GCST90032188	Alteromonadaceae abundance in stool
142	22	46858684	A	G	0.0208789	0.0445805	0.00965115	3.9e-06	rs118100157	GCST90032188	Alteromonadaceae abundance in stool
143	1	33892597	C	T	0.361313	0.0483724	0.00886599	4.9e-08	rs6697926	GCST90032189	An181 abundance in stool
144	4	177731849	C	T	0.326897	0.0423093	0.00916419	3.9e-06	rs6834989	GCST90032189	An181 abundance in stool
145	4	181118108	G	A	0.0157913	0.158035	0.0340804	3.5e-06	rs139588694	GCST90032189	An181 abundance in stool
146	5	9980203	A	G	0.150378	0.0580378	0.0117835	8.4e-07	rs6866016	GCST90032189	An181 abundance in stool
147	6	67223029	T	G	0.364858	-0.0404217	0.00875908	3.9e-06	rs1599011	GCST90032189	An181 abundance in stool
148	15	95330896	T	A	0.216556	0.0494512	0.0104332	2.1e-06	rs7165513	GCST90032189	An181 abundance in stool
149	16	84662608	A	C	0.0174555	-0.151178	0.032556	3.4e-06	rs74838822	GCST90032189	An181 abundance in stool
150	1	113683521	A	G	0.0188917	0.137142	0.0267657	3e-07	rs61742849	GCST90032190	An7 abundance in stool
151	2	219860110	A	C	0.0716093	-0.0710934	0.0143534	7.3e-07	rs4674463	GCST90032190	An7 abundance in stool
152	6	101865749	T	C	0.127107	-0.0556296	0.0111079	5.5e-07	rs2852623	GCST90032190	An7 abundance in stool
153	7	24121890	T	G	0.43882	0.034588	0.00738657	2.8e-06	rs4722327	GCST90032190	An7 abundance in stool
154	11	2591641	T	C	0.0587888	0.0714829	0.0155977	4.6e-06	rs2283177	GCST90032190	An7 abundance in stool
155	11	105583532	A	G	0.0272972	0.123477	0.0225103	4.1e-08	rs145171932	GCST90032190	An7 abundance in stool
156	12	68482770	T	C	0.0166695	0.153177	0.0290407	1.3e-07	rs76928381	GCST90032190	An7 abundance in stool
157	13	55593007	C	G	0.0326105	0.0961169	0.020823	3.9e-06	rs118162561	GCST90032190	An7 abundance in stool
158	1	1180851	C	T	0.0998612	0.0688409	0.0138571	6.8e-07	rs13374146	GCST90032191	Anaeromassilibacillus sp001305115 abundance in stool
159	1	7864539	T	C	0.104146	0.0662085	0.0135151	9.6e-07	rs72633018	GCST90032191	Anaeromassilibacillus sp001305115 abundance in stool
160	1	11617658	A	G	0.0133748	0.163155	0.0354868	4.3e-06	rs79027827	GCST90032191	Anaeromassilibacillus sp001305115 abundance in stool
161	1	204725300	C	G	0.053151	0.0868516	0.0183424	2.2e-06	rs36073842	GCST90032191	Anaeromassilibacillus sp001305115 abundance in stool
162	3	189763775	A	G	0.344747	0.0501061	0.00901749	2.8e-08	rs6797860	GCST90032191	Anaeromassilibacillus sp001305115 abundance in stool
163	5	179879517	G	A	0.119708	0.0597209	0.0127146	2.6e-06	rs10073754	GCST90032191	Anaeromassilibacillus sp001305115 abundance in stool
164	6	65055159	G	A	0.0159511	0.194369	0.0327134	2.8e-09	rs78613394	GCST90032191	Anaeromassilibacillus sp001305115 abundance in stool
165	9	73854997	C	G	0.197161	-0.0497381	0.0102346	1.2e-06	rs7047189	GCST90032191	Anaeromassilibacillus sp001305115 abundance in stool
166	11	72301329	C	T	0.0521917	0.0896092	0.0183788	1.1e-06	rs79345250	GCST90032191	Anaeromassilibacillus sp001305115 abundance in stool
167	14	101091026	T	A	0.0113714	0.186157	0.0380046	9.7e-07	rs140944564	GCST90032191	Anaeromassilibacillus sp001305115 abundance in stool
168	18	35286366	T	C	0.0403912	0.0998411	0.0209755	1.9e-06	rs116960684	GCST90032191	Anaeromassilibacillus sp001305115 abundance in stool
169	19	52390286	A	G	0.116752	0.0609964	0.0127445	1.7e-06	rs2657916	GCST90032191	Anaeromassilibacillus sp001305115 abundance in stool
170	22	32515760	T	C	0.0263957	0.117344	0.0254334	4e-06	rs117881779	GCST90032191	Anaeromassilibacillus sp001305115 abundance in stool
171	1	198204181	C	G	0.0816961	-0.0419748	0.00814189	2.5e-07	rs12403333	GCST90032192	Aneurinibacillaceae abundance in stool
172	2	18835196	G	A	0.0455161	-0.0614355	0.0107976	1.3e-08	rs2005255	GCST90032192	Aneurinibacillaceae abundance in stool
173	4	168768872	T	C	0.417319	-0.0218903	0.00457066	1.7e-06	rs28715598	GCST90032192	Aneurinibacillaceae abundance in stool
174	8	1118485	T	C	0.170662	0.0276926	0.00593026	3e-06	rs78877230	GCST90032192	Aneurinibacillaceae abundance in stool
175	8	73126419	C	T	0.42762	0.0211039	0.00453462	3.3e-06	rs4324912	GCST90032192	Aneurinibacillaceae abundance in stool
176	9	130438081	C	T	0.269532	0.0241986	0.00513066	2.4e-06	rs4740421	GCST90032192	Aneurinibacillaceae abundance in stool
177	15	35000925	T	C	0.0386685	0.0533591	0.0116439	4.6e-06	rs141785353	GCST90032192	Aneurinibacillaceae abundance in stool
178	20	50626640	A	G	0.0254266	0.0654158	0.0141611	3.8e-06	rs116901476	GCST90032192	Aneurinibacillaceae abundance in stool
179	1	198204181	C	G	0.0816961	-0.0386789	0.00760078	3.6e-07	rs12403333	GCST90032193	Aneurinibacillales abundance in stool
180	2	18835196	G	A	0.0455161	-0.0587374	0.0100799	5.6e-09	rs2005255	GCST90032193	Aneurinibacillales abundance in stool
181	2	236312868	T	C	0.0242112	0.0642229	0.0137133	2.8e-06	rs182229451	GCST90032193	Aneurinibacillales abundance in stool
182	4	168768872	T	C	0.417319	-0.0200986	0.00426688	2.5e-06	rs28715598	GCST90032193	Aneurinibacillales abundance in stool
183	5	5286585	A	G	0.227342	-0.0232158	0.00500315	3.5e-06	rs10069877	GCST90032193	Aneurinibacillales abundance in stool
184	8	1118485	T	C	0.170662	0.0265641	0.00553607	1.6e-06	rs78877230	GCST90032193	Aneurinibacillales abundance in stool
185	9	130438081	C	T	0.269532	0.0222575	0.00478965	3.4e-06	rs4740421	GCST90032193	Aneurinibacillales abundance in stool
186	13	70799752	A	G	0.0717764	0.0371345	0.00809155	4.4e-06	rs55643638	GCST90032193	Aneurinibacillales abundance in stool
187	19	57607050	T	C	0.05754	0.0418273	0.00901926	3.5e-06	rs62126240	GCST90032193	Aneurinibacillales abundance in stool
188	20	50626640	A	G	0.0254266	0.0607725	0.0132199	4.3e-06	rs116901476	GCST90032193	Aneurinibacillales abundance in stool
189	22	39074218	G	A	0.0473773	-0.0453718	0.00986804	4.3e-06	rs4820366	GCST90032193	Aneurinibacillales abundance in stool
190	2	27917482	A	G	0.25021	-0.0266816	0.00578824	4e-06	rs2337372	GCST90032194	AR31 abundance in stool
191	4	64276093	A	C	0.0167199	-0.106814	0.0195817	4.9e-08	rs78292477	GCST90032194	AR31 abundance in stool
192	5	41654144	G	A	0.0106992	-0.113498	0.0239062	2.1e-06	rs72761817	GCST90032194	AR31 abundance in stool
193	9	27175052	G	A	0.270238	-0.0272334	0.00562439	1.3e-06	rs4320627	GCST90032194	AR31 abundance in stool
194	11	75986609	G	A	0.0339517	0.0650447	0.013922	3e-06	rs323639	GCST90032194	AR31 abundance in stool
195	12	77706450	G	A	0.279116	-0.0273302	0.0055749	9.5e-07	rs11106355	GCST90032194	AR31 abundance in stool
196	13	107660317	T	C	0.0305847	0.0679428	0.0148068	4.5e-06	rs144125979	GCST90032194	AR31 abundance in stool
197	18	78157839	A	G	0.0209814	-0.0844413	0.0175499	1.5e-06	rs75066972	GCST90032194	AR31 abundance in stool
198	22	43897472	A	G	0.0758692	0.0440096	0.00945192	3.2e-06	rs28495372	GCST90032194	AR31 abundance in stool
199	1	13546646	C	G	0.050608	0.0672541	0.0145762	4e-06	rs142752106	GCST90032195	Atopobiaceae abundance in stool
200	1	89243780	C	T	0.0144611	0.125588	0.0267584	2.7e-06	rs544038	GCST90032195	Atopobiaceae abundance in stool
201	1	202303760	T	C	0.0155248	0.118754	0.0257583	4e-06	rs76980483	GCST90032195	Atopobiaceae abundance in stool
202	2	35647029	A	G	0.194047	-0.0381364	0.00818362	3.2e-06	rs1518655	GCST90032195	Atopobiaceae abundance in stool
203	2	184451226	G	C	0.0133243	0.131684	0.0278415	2.2e-06	rs78875968	GCST90032195	Atopobiaceae abundance in stool
204	6	140891325	C	A	0.491573	-0.0300223	0.00636178	2.4e-06	rs6932768	GCST90032195	Atopobiaceae abundance in stool
205	7	29799929	T	C	0.445459	-0.0316359	0.00643272	8.7e-07	rs6949097	GCST90032195	Atopobiaceae abundance in stool
206	11	69760283	A	G	0.387012	-0.0301297	0.00658898	4.8e-06	rs9735474	GCST90032195	Atopobiaceae abundance in stool
207	12	67303139	G	A	0.00974462	0.158627	0.0326147	1.2e-06	rs67547277	GCST90032195	Atopobiaceae abundance in stool
208	22	17757494	A	G	0.362628	-0.0318356	0.00684863	3.3e-06	rs181415	GCST90032195	Atopobiaceae abundance in stool
209	2	100747843	G	A	0.132259	-0.0314864	0.00667991	2.4e-06	rs17024692	GCST90032196	Aureimonas abundance in stool
210	4	178418326	A	G	0.305233	-0.022825	0.00482897	2.3e-06	rs1567477	GCST90032196	Aureimonas abundance in stool
211	9	4728729	T	C	0.358307	-0.0213857	0.00463971	4e-06	rs10122182	GCST90032196	Aureimonas abundance in stool
212	11	43096489	A	G	0.214105	0.0256372	0.00541206	2.2e-06	rs7925814	GCST90032196	Aureimonas abundance in stool
213	11	97789645	A	G	0.053247	-0.0474755	0.00988468	1.6e-06	rs118154512	GCST90032196	Aureimonas abundance in stool
214	18	9014770	T	C	0.0214863	-0.0707871	0.0153506	4e-06	rs116196949	GCST90032196	Aureimonas abundance in stool
215	19	53705842	G	A	0.214468	-0.025242	0.00541855	3.2e-06	rs4803162	GCST90032196	Aureimonas abundance in stool
216	20	21475983	C	G	0.040658	0.0611516	0.0111136	3.7e-08	rs76485293	GCST90032196	Aureimonas abundance in stool
217	21	30970876	C	T	0.0144854	0.0846476	0.0180622	2.8e-06	rs117569402	GCST90032196	Aureimonas abundance in stool
218	1	215206017	T	C	0.133485	-0.032928	0.00715234	4.1e-06	rs4375236	GCST90032197	Azorhizobium abundance in stool
219	2	191726395	T	C	0.462436	0.0228318	0.00495641	4.1e-06	rs34474338	GCST90032197	Azorhizobium abundance in stool
220	3	1072637	A	G	0.0412538	0.0590031	0.0125356	2.5e-06	rs7632521	GCST90032197	Azorhizobium abundance in stool
221	3	150813207	T	C	0.229565	-0.028072	0.00590763	2e-06	rs4679683	GCST90032197	Azorhizobium abundance in stool
222	5	19777246	T	C	0.0185216	0.0919923	0.0184112	5.8e-07	rs144330193	GCST90032197	Azorhizobium abundance in stool
223	9	38254694	G	C	0.474257	0.0274235	0.00491233	2.4e-08	rs7030685	GCST90032197	Azorhizobium abundance in stool
224	14	79577743	C	T	0.0637406	-0.0469757	0.0100875	3.2e-06	rs35919189	GCST90032197	Azorhizobium abundance in stool
225	2	4841754	T	C	0.0480364	0.0311724	0.0064905	1.6e-06	rs1371483	GCST90032198	Bacillaceae A abundance in stool
226	2	136064653	C	T	0.0677321	-0.0261238	0.00563526	3.6e-06	rs1879087	GCST90032198	Bacillaceae A abundance in stool
227	3	8652371	A	C	0.394164	-0.0141214	0.00288646	1e-06	rs3774209	GCST90032198	Bacillaceae A abundance in stool
228	3	124983463	C	T	0.318764	-0.017089	0.00299326	1.1e-08	rs6763811	GCST90032198	Bacillaceae A abundance in stool
229	6	58157477	C	T	0.0195352	0.0502133	0.0102809	1e-06	rs114697521	GCST90032198	Bacillaceae A abundance in stool
230	17	9715199	A	G	0.0295889	-0.0385864	0.00844046	4.8e-06	rs79253912	GCST90032198	Bacillaceae A abundance in stool
231	19	7159005	T	C	0.0528157	-0.0293428	0.0063871	4.3e-06	rs143048866	GCST90032198	Bacillaceae A abundance in stool
232	21	39007606	G	A	0.437819	-0.01306	0.00284052	4.3e-06	rs9979304	GCST90032198	Bacillaceae A abundance in stool
233	1	106615677	G	A	0.214924	-0.0131305	0.00282374	3.3e-06	rs4575107	GCST90032199	Bacillales A abundance in stool
234	3	124979148	T	C	0.318826	-0.0139704	0.00246722	1.5e-08	rs9836224	GCST90032199	Bacillales A abundance in stool
235	3	191657744	C	T	0.0349697	0.0296759	0.00632002	2.7e-06	rs75816161	GCST90032199	Bacillales A abundance in stool
236	3	193764868	G	A	0.213497	0.0129486	0.00282771	4.7e-06	rs55888898	GCST90032199	Bacillales A abundance in stool
237	4	80715026	A	G	0.0503166	0.0269102	0.00534625	4.8e-07	rs34555856	GCST90032199	Bacillales A abundance in stool
238	4	124544765	T	A	0.0158382	0.0426718	0.00900297	2.1e-06	rs62324492	GCST90032199	Bacillales A abundance in stool
239	7	33646288	G	C	0.0110511	0.0587665	0.0111626	1.4e-07	rs80121911	GCST90032199	Bacillales A abundance in stool
240	8	3908815	A	G	0.0678265	0.0209666	0.00456128	4.3e-06	rs2930372	GCST90032199	Bacillales A abundance in stool
241	8	67657572	A	G	0.0559032	0.0234899	0.00506106	3.5e-06	rs117830300	GCST90032199	Bacillales A abundance in stool
242	10	33658468	C	T	0.0128184	0.0475304	0.0103628	4.5e-06	rs2492380	GCST90032199	Bacillales A abundance in stool
243	11	84628496	A	C	0.0489647	0.0265415	0.00536735	7.6e-07	rs144152600	GCST90032199	Bacillales A abundance in stool
244	11	132385674	G	A	0.0172298	-0.0467388	0.00874329	9e-08	rs186791515	GCST90032199	Bacillales A abundance in stool
245	1	230676436	T	C	0.241256	-0.00942261	0.00199661	2.4e-06	rs12045973	GCST90032200	Bacilli A abundance in stool
246	2	135851076	G	A	0.414723	-0.0100068	0.00176621	1.5e-08	rs4988235	GCST90032200	Bacilli A abundance in stool
247	3	69858250	A	G	0.166525	-0.0107196	0.00229813	3.1e-06	rs77458651	GCST90032200	Bacilli A abundance in stool
248	7	25851430	A	G	0.0120087	0.040303	0.00784663	2.8e-07	rs141470488	GCST90032200	Bacilli A abundance in stool
249	8	6523709	C	G	0.396862	0.00843744	0.00176278	1.7e-06	rs1989105	GCST90032200	Bacilli A abundance in stool
250	11	11543456	T	C	0.0432838	0.0217642	0.00416474	1.7e-07	rs4910383	GCST90032200	Bacilli A abundance in stool
251	11	70243594	T	C	0.0655821	0.0163911	0.00347073	2.3e-06	rs12417836	GCST90032200	Bacilli A abundance in stool
252	14	36472440	T	C	0.0754237	0.0154549	0.00326263	2.2e-06	rs72642602	GCST90032200	Bacilli A abundance in stool
253	21	17417659	C	G	0.182945	0.0102439	0.00221329	3.7e-06	rs8133184	GCST90032200	Bacilli A abundance in stool
254	21	38275479	T	G	0.0301651	0.0243739	0.00505241	1.4e-06	rs6517454	GCST90032200	Bacilli A abundance in stool
255	2	106040996	C	T	0.189812	-0.0307312	0.00649968	2.3e-06	rs12612811	GCST90032201	Bacillus AY abundance in stool
256	3	169704937	A	G	0.289624	0.0261349	0.00566271	3.9e-06	rs6770435	GCST90032201	Bacillus AY abundance in stool
257	6	22241813	G	C	0.0113713	0.109291	0.0238959	4.8e-06	rs72836154	GCST90032201	Bacillus AY abundance in stool
258	16	24580513	A	G	0.485734	0.0239125	0.00518744	4e-06	rs8061031	GCST90032201	Bacillus AY abundance in stool
259	16	71511100	A	G	0.0189298	0.0865097	0.01892	4.8e-06	rs12448177	GCST90032201	Bacillus AY abundance in stool
260	17	76852936	T	C	0.011377	0.124088	0.0243153	3.3e-07	rs114602896	GCST90032201	Bacillus AY abundance in stool
261	20	18537655	G	A	0.0330864	-0.0653123	0.0140744	3.5e-06	rs62216401	GCST90032201	Bacillus AY abundance in stool
262	2	11007917	G	T	0.18061	-0.0279535	0.00599136	3.1e-06	rs6714153	GCST90032202	Bacillus C abundance in stool
263	2	83132242	G	A	0.0112852	-0.0995656	0.0215113	3.7e-06	rs182417149	GCST90032202	Bacillus C abundance in stool
264	2	183247367	G	A	0.046301	-0.0508481	0.0109116	3.2e-06	rs191996265	GCST90032202	Bacillus C abundance in stool
265	2	223053094	T	C	0.0279179	0.0641309	0.0137967	3.3e-06	rs10201907	GCST90032202	Bacillus C abundance in stool
266	3	61600450	A	G	0.276639	-0.0244572	0.0050943	1.6e-06	rs12715572	GCST90032202	Bacillus C abundance in stool
267	3	186562737	C	A	0.372222	-0.0267687	0.00471414	1.4e-08	rs6804876	GCST90032202	Bacillus C abundance in stool
268	5	31677832	A	G	0.067862	0.0427114	0.00920346	3.5e-06	rs74694536	GCST90032202	Bacillus C abundance in stool
269	7	55064475	A	C	0.0173518	0.0837255	0.01761	2e-06	rs140364652	GCST90032202	Bacillus C abundance in stool
270	9	135928500	A	C	0.322184	-0.023131	0.0049258	2.7e-06	rs11794103	GCST90032202	Bacillus C abundance in stool
271	14	77092978	G	T	0.358577	-0.0219	0.00474983	4e-06	rs158106	GCST90032202	Bacillus C abundance in stool
272	19	44575111	C	T	0.232261	0.0249353	0.00538686	3.7e-06	rs860180	GCST90032202	Bacillus C abundance in stool
273	1	82592696	A	G	0.353861	0.015772	0.0033977	3.5e-06	rs12757364	GCST90032203	Bacillus abundance in stool
274	2	203850169	A	G	0.0253952	0.047869	0.0102806	3.2e-06	rs115874215	GCST90032203	Bacillus abundance in stool
275	4	31089564	G	A	0.154479	0.0226566	0.00446826	4e-07	rs77922087	GCST90032203	Bacillus abundance in stool
276	7	110480101	C	G	0.0178962	0.061194	0.0120949	4.2e-07	rs117789627	GCST90032203	Bacillus abundance in stool
277	8	127073787	G	A	0.0727518	0.0297434	0.00624025	1.9e-06	rs35450468	GCST90032203	Bacillus abundance in stool
278	13	77915207	T	G	0.0138446	0.0648391	0.0139261	3.2e-06	rs138057271	GCST90032203	Bacillus abundance in stool
279	17	14847525	C	G	0.205098	0.019413	0.0040563	1.7e-06	rs2875074	GCST90032203	Bacillus abundance in stool
280	17	16028379	A	G	0.121918	0.0261835	0.00500969	1.7e-07	rs72821769	GCST90032203	Bacillus abundance in stool
281	17	27757960	T	C	0.26879	0.0171803	0.00366045	2.7e-06	rs8080418	GCST90032203	Bacillus abundance in stool
282	18	39920099	T	C	0.0300436	0.0520217	0.00939955	3.1e-08	rs72895127	GCST90032203	Bacillus abundance in stool
283	18	51416178	C	T	0.0113636	0.0700329	0.0151182	3.6e-06	rs150011658	GCST90032203	Bacillus abundance in stool
284	19	8857873	A	C	0.466408	-0.0149431	0.00325853	4.5e-06	rs1862456	GCST90032203	Bacillus abundance in stool
285	1	56708615	G	A	0.0315913	0.08974	0.0182341	8.6e-07	rs41285010	GCST90032204	Bacillus U abundance in stool
286	1	218166595	A	C	0.0402582	0.077261	0.0161797	1.8e-06	rs35908994	GCST90032204	Bacillus U abundance in stool
287	2	107190307	T	C	0.197868	0.0379068	0.00794536	1.8e-06	rs11687684	GCST90032204	Bacillus U abundance in stool
288	2	191671352	G	A	0.0439161	0.0752356	0.0156059	1.4e-06	rs78775534	GCST90032204	Bacillus U abundance in stool
289	2	223053094	T	C	0.0279179	0.111219	0.0193523	9.1e-09	rs10201907	GCST90032204	Bacillus U abundance in stool
290	5	175381094	A	G	0.0570757	0.0740244	0.0137066	6.6e-08	rs71597328	GCST90032204	Bacillus U abundance in stool
291	9	27174172	T	A	0.114639	-0.0469452	0.00985272	1.9e-06	rs12350649	GCST90032204	Bacillus U abundance in stool
292	9	116984909	A	C	0.0433755	0.073489	0.0155792	2.4e-06	rs73655567	GCST90032204	Bacillus U abundance in stool
293	12	42700483	A	G	0.314001	0.0337675	0.00685091	8.3e-07	rs7297939	GCST90032204	Bacillus U abundance in stool
294	14	102983436	T	C	0.397393	0.034321	0.0065262	1.4e-07	rs2269322	GCST90032204	Bacillus U abundance in stool
295	3	17167066	T	G	0.0643014	0.0539531	0.0115113	2.8e-06	rs7349466	GCST90032205	Bacillus velezensis abundance in stool
296	3	50468626	T	C	0.0169834	0.120529	0.0218078	3.3e-08	rs113044297	GCST90032205	Bacillus velezensis abundance in stool
297	3	88406306	G	T	0.257165	0.0307069	0.0064414	1.9e-06	rs12634628	GCST90032205	Bacillus velezensis abundance in stool
298	9	10579595	G	T	0.0722922	0.0594986	0.0108597	4.3e-08	rs76812958	GCST90032205	Bacillus velezensis abundance in stool
299	10	15181433	C	T	0.204076	0.0323437	0.00704862	4.5e-06	rs7358063	GCST90032205	Bacillus velezensis abundance in stool
300	11	93032607	C	G	0.0189012	0.0945877	0.0205989	4.4e-06	rs77899924	GCST90032205	Bacillus velezensis abundance in stool
301	14	20786205	A	G	0.0682707	-0.0515116	0.0111796	4.1e-06	rs146002128	GCST90032205	Bacillus velezensis abundance in stool
302	14	53301254	T	G	0.478471	0.0272245	0.00560805	1.2e-06	rs199576728	GCST90032205	Bacillus velezensis abundance in stool
303	19	22896691	A	G	0.147347	0.0427029	0.0079554	8e-08	rs10407857	GCST90032205	Bacillus velezensis abundance in stool
304	1	63007892	C	T	0.025388	0.270476	0.0591149	4.8e-06	rs149561196	GCST90032206	Bacteroides A plebeius A abundance in stool
305	2	75414446	T	C	0.156632	0.122212	0.0252655	1.3e-06	rs36098468	GCST90032206	Bacteroides A plebeius A abundance in stool
306	12	482012	G	C	0.493439	0.104005	0.0186899	2.6e-08	rs7138520	GCST90032206	Bacteroides A plebeius A abundance in stool
307	12	117365352	C	G	0.040381	0.21852	0.046709	2.9e-06	rs12826938	GCST90032206	Bacteroides A plebeius A abundance in stool
308	17	2977036	T	C	0.0144392	0.354985	0.0775721	4.7e-06	rs189148845	GCST90032206	Bacteroides A plebeius A abundance in stool
309	19	19002342	T	C	0.186226	-0.11134	0.0241678	4.1e-06	rs12978990	GCST90032206	Bacteroides A plebeius A abundance in stool
310	1	63007892	C	T	0.025388	0.273343	0.0562642	1.2e-06	rs149561196	GCST90032207	Bacteroides A plebeius abundance in stool
311	1	221929350	A	G	0.023086	0.274313	0.0590701	3.4e-06	rs77969904	GCST90032207	Bacteroides A plebeius abundance in stool
312	3	41811818	T	C	0.193657	0.112354	0.0224698	5.7e-07	rs10510731	GCST90032207	Bacteroides A plebeius abundance in stool
313	4	43154503	T	C	0.0299748	0.245941	0.0513769	1.7e-06	rs34760623	GCST90032207	Bacteroides A plebeius abundance in stool
314	4	177387438	A	G	0.234489	0.100905	0.0216277	3.1e-06	rs9759894	GCST90032207	Bacteroides A plebeius abundance in stool
315	7	37707601	A	G	0.135219	0.125397	0.0257311	1.1e-06	rs61269211	GCST90032207	Bacteroides A plebeius abundance in stool
316	8	32176609	A	G	0.011402	0.466232	0.0826217	1.7e-08	rs139389953	GCST90032207	Bacteroides A plebeius abundance in stool
317	11	13809692	C	T	0.0252321	0.254248	0.054798	3.5e-06	rs61881773	GCST90032207	Bacteroides A plebeius abundance in stool
318	11	87469519	C	T	0.241344	0.0959895	0.020696	3.5e-06	rs7927877	GCST90032207	Bacteroides A plebeius abundance in stool
319	12	565463	G	C	0.0225888	0.28694	0.0596332	1.5e-06	rs73594223	GCST90032207	Bacteroides A plebeius abundance in stool
320	5	76236898	T	G	0.0128723	0.404408	0.0868119	3.2e-06	rs116375699	GCST90032208	Bacteroides A abundance in stool
321	7	26385034	C	T	0.11822	-0.141231	0.0304165	3.4e-06	rs57197355	GCST90032208	Bacteroides A abundance in stool
322	7	71108401	C	T	0.444789	-0.090996	0.0197905	4.3e-06	rs7798323	GCST90032208	Bacteroides A abundance in stool
323	7	125448097	A	G	0.189338	0.117066	0.0253942	4e-06	rs1526413	GCST90032208	Bacteroides A abundance in stool
324	8	32218517	A	G	0.0114078	0.452717	0.0922112	9.1e-07	rs117800280	GCST90032208	Bacteroides A abundance in stool
325	10	106927569	G	A	0.281397	0.101585	0.021843	3.3e-06	rs11193113	GCST90032208	Bacteroides A abundance in stool
326	12	482012	G	C	0.493439	0.108739	0.0198594	4.4e-08	rs7138520	GCST90032208	Bacteroides A abundance in stool
327	16	78245245	G	A	0.0148073	0.394481	0.0827514	1.9e-06	rs74459634	GCST90032208	Bacteroides A abundance in stool
328	1	89485825	A	G	0.0439394	-0.171978	0.0374428	4.4e-06	rs35651442	GCST90032209	Bacteroides clarus abundance in stool
329	2	861983	G	A	0.410653	0.0798273	0.0157806	4.2e-07	rs66504906	GCST90032209	Bacteroides clarus abundance in stool
330	3	21479238	T	C	0.0960299	-0.137901	0.0264385	1.8e-07	rs56081869	GCST90032209	Bacteroides clarus abundance in stool
331	7	103757594	C	T	0.198903	0.104143	0.0197135	1.3e-07	rs661492	GCST90032209	Bacteroides clarus abundance in stool
332	9	76697789	C	T	0.0317904	-0.201964	0.0438423	4.1e-06	rs117609332	GCST90032209	Bacteroides clarus abundance in stool
333	10	3583432	G	A	0.245187	-0.0859115	0.0177929	1.4e-06	rs12772528	GCST90032209	Bacteroides clarus abundance in stool
334	12	65330441	T	C	0.309504	0.092082	0.0165272	2.5e-08	rs7967829	GCST90032209	Bacteroides clarus abundance in stool
335	12	130958908	A	G	0.042618	0.190287	0.0377478	4.6e-07	rs11608374	GCST90032209	Bacteroides clarus abundance in stool
336	13	33680582	A	G	0.466954	0.0719804	0.0156082	4e-06	rs9538310	GCST90032209	Bacteroides clarus abundance in stool
337	15	24668786	T	C	0.0892647	0.124716	0.026862	3.4e-06	rs79568257	GCST90032209	Bacteroides clarus abundance in stool
338	18	44086753	C	T	0.015869	0.338101	0.0609077	2.8e-08	rs185713637	GCST90032209	Bacteroides clarus abundance in stool
339	1	42085523	A	G	0.0259554	0.311402	0.0673944	3.8e-06	rs35699026	GCST90032210	Bacteroides eggerthii abundance in stool
340	2	47601253	C	G	0.201288	0.136699	0.0267244	3.1e-07	rs6754404	GCST90032210	Bacteroides eggerthii abundance in stool
341	4	30312773	G	C	0.0155502	0.408425	0.0875829	3.1e-06	rs111680464	GCST90032210	Bacteroides eggerthii abundance in stool
342	4	101771318	G	A	0.0865237	0.213877	0.0381268	2e-08	rs72917071	GCST90032210	Bacteroides eggerthii abundance in stool
343	7	74514027	G	A	0.0464815	0.236249	0.0509346	3.5e-06	rs11764571	GCST90032210	Bacteroides eggerthii abundance in stool
344	12	21607352	T	C	0.237872	-0.117293	0.0255049	4.2e-06	rs34600045	GCST90032210	Bacteroides eggerthii abundance in stool
345	14	24079150	G	C	0.0374807	0.276723	0.0565729	1e-06	rs762088	GCST90032210	Bacteroides eggerthii abundance in stool
346	16	62832953	A	G	0.26216	-0.116473	0.0246704	2.3e-06	rs1544954	GCST90032210	Bacteroides eggerthii abundance in stool
347	19	1314450	T	A	0.0505589	0.258163	0.049008	1.4e-07	rs10421775	GCST90032210	Bacteroides eggerthii abundance in stool
348	1	214125672	T	C	0.161592	-0.118671	0.0253891	3e-06	rs7531567	GCST90032211	Bacteroides faecis abundance in stool
349	2	48691119	C	T	0.0673449	0.187398	0.0368828	3.8e-07	rs79212904	GCST90032211	Bacteroides faecis abundance in stool
350	2	219412632	T	C	0.0369778	0.22959	0.0494767	3.5e-06	rs145700261	GCST90032211	Bacteroides faecis abundance in stool
351	5	87160488	A	C	0.0739419	-0.164954	0.0350756	2.6e-06	rs72781761	GCST90032211	Bacteroides faecis abundance in stool
352	6	31384263	C	T	0.254454	0.0984539	0.0213264	3.9e-06	rs2442749	GCST90032211	Bacteroides faecis abundance in stool
353	7	33504026	G	A	0.0429417	0.255706	0.0458292	2.4e-08	rs12154346	GCST90032211	Bacteroides faecis abundance in stool
354	2	231419882	T	C	0.0496132	-0.221752	0.0418108	1.1e-07	rs187270717	GCST90032212	Bacteroides intestinalis A abundance in stool
355	3	177461848	A	G	0.196214	-0.110742	0.0227206	1.1e-06	rs2221147	GCST90032212	Bacteroides intestinalis A abundance in stool
356	4	6168107	G	C	0.026763	0.301187	0.0549944	4.3e-08	rs73200256	GCST90032212	Bacteroides intestinalis A abundance in stool
357	5	45686123	T	A	0.230204	0.10245	0.0213353	1.6e-06	rs12697473	GCST90032212	Bacteroides intestinalis A abundance in stool
358	5	178587386	A	G	0.0738933	0.178603	0.0341434	1.7e-07	rs78426958	GCST90032212	Bacteroides intestinalis A abundance in stool
359	6	130153452	G	T	0.44842	0.0903299	0.0182186	7.1e-07	rs1932106	GCST90032212	Bacteroides intestinalis A abundance in stool
360	7	155258157	G	A	0.0479892	0.211042	0.0423985	6.4e-07	rs7777397	GCST90032212	Bacteroides intestinalis A abundance in stool
361	12	14632479	A	T	0.110874	0.132501	0.0284886	3.3e-06	rs78593901	GCST90032212	Bacteroides intestinalis A abundance in stool
362	19	1039627	C	T	0.417268	-0.0863463	0.0183499	2.5e-06	rs3795066	GCST90032212	Bacteroides intestinalis A abundance in stool
363	3	60563439	T	C	0.0411366	-0.147971	0.0322553	4.5e-06	rs111980531	GCST90032213	Bacteroides sp002160055 abundance in stool
364	4	63337560	A	G	0.303038	0.0676743	0.0140351	1.4e-06	rs142192348	GCST90032213	Bacteroides sp002160055 abundance in stool
365	5	15656927	G	A	0.0457633	0.139546	0.0303562	4.3e-06	rs76485290	GCST90032213	Bacteroides sp002160055 abundance in stool
366	7	110003658	A	C	0.0839688	0.112362	0.0231243	1.2e-06	rs13438500	GCST90032213	Bacteroides sp002160055 abundance in stool
367	8	15938449	A	G	0.400767	-0.0615822	0.0131614	2.9e-06	rs35627508	GCST90032213	Bacteroides sp002160055 abundance in stool
368	11	129702836	G	A	0.0415387	0.150435	0.0321679	2.9e-06	rs58506785	GCST90032213	Bacteroides sp002160055 abundance in stool
369	12	5071553	G	A	0.196474	-0.0769435	0.0163145	2.4e-06	rs1871411	GCST90032213	Bacteroides sp002160055 abundance in stool
370	12	105286582	C	A	0.0461382	0.169455	0.0304349	2.6e-08	rs35604439	GCST90032213	Bacteroides sp002160055 abundance in stool
371	13	22225258	G	A	0.0186383	-0.218579	0.047503	4.2e-06	rs66833454	GCST90032213	Bacteroides sp002160055 abundance in stool
372	16	80784531	C	T	0.157668	-0.081056	0.0176199	4.2e-06	rs7192327	GCST90032213	Bacteroides sp002160055 abundance in stool
373	17	2977036	T	C	0.0144392	0.247823	0.0535348	3.7e-06	rs189148845	GCST90032213	Bacteroides sp002160055 abundance in stool
374	22	28678664	C	A	0.0359737	0.157653	0.0344399	4.7e-06	rs138563917	GCST90032213	Bacteroides sp002160055 abundance in stool
375	22	32270100	T	C	0.133049	-0.0887412	0.0187985	2.4e-06	rs16990070	GCST90032213	Bacteroides sp002160055 abundance in stool
376	3	185145854	A	G	0.0141058	0.238525	0.0502902	2.1e-06	rs35166538	GCST90032214	Bacteroides sp003545565 abundance in stool
377	6	116798568	T	C	0.0137021	0.235342	0.0513361	4.6e-06	rs181823782	GCST90032214	Bacteroides sp003545565 abundance in stool
378	6	165202008	C	T	0.0572493	0.128043	0.0257597	6.7e-07	rs1614030	GCST90032214	Bacteroides sp003545565 abundance in stool
379	7	8756150	G	A	0.0624474	-0.129961	0.0246304	1.3e-07	rs79575400	GCST90032214	Bacteroides sp003545565 abundance in stool
380	11	18725483	A	C	0.199431	-0.0704209	0.0149595	2.5e-06	rs35185666	GCST90032214	Bacteroides sp003545565 abundance in stool
381	12	118835395	G	A	0.0341119	-0.150371	0.0325688	3.9e-06	rs77723358	GCST90032214	Bacteroides sp003545565 abundance in stool
382	14	35324451	G	A	0.475543	0.0553391	0.0121006	4.8e-06	rs1040840	GCST90032214	Bacteroides sp003545565 abundance in stool
383	2	2738976	T	C	0.0792179	0.167151	0.0361154	3.7e-06	rs12466602	GCST90032215	Bacteroides stercoris abundance in stool
384	3	60566599	T	C	0.226561	0.109517	0.0233282	2.7e-06	rs75459573	GCST90032215	Bacteroides stercoris abundance in stool
385	4	41832830	T	C	0.02503	0.311224	0.0630713	8e-07	rs143341697	GCST90032215	Bacteroides stercoris abundance in stool
386	5	6576896	A	G	0.377511	0.0937675	0.0200785	3e-06	rs7701143	GCST90032215	Bacteroides stercoris abundance in stool
387	5	76218588	C	T	0.252334	-0.126687	0.0229242	3.3e-08	rs9293681	GCST90032215	Bacteroides stercoris abundance in stool
388	7	68778743	T	C	0.340391	0.102572	0.0206104	6.5e-07	rs10239497	GCST90032215	Bacteroides stercoris abundance in stool
389	9	118142707	C	T	0.0460515	0.214371	0.0465117	4e-06	rs955259	GCST90032215	Bacteroides stercoris abundance in stool
390	20	9491070	T	C	0.0104539	0.440534	0.0962527	4.7e-06	rs7352812	GCST90032215	Bacteroides stercoris abundance in stool
391	1	188719614	C	T	0.0408682	0.179199	0.0368635	1.2e-06	rs115783272	GCST90032216	Bacteroides thetaiotaomicron abundance in stool
392	2	214093791	T	C	0.315962	-0.0793359	0.0160025	7.1e-07	rs11688016	GCST90032216	Bacteroides thetaiotaomicron abundance in stool
393	4	108888891	T	A	0.214334	0.0837351	0.0182316	4.4e-06	rs72668353	GCST90032216	Bacteroides thetaiotaomicron abundance in stool
394	12	9884895	G	A	0.0420655	0.183255	0.0368074	6.4e-07	rs138111463	GCST90032216	Bacteroides thetaiotaomicron abundance in stool
395	12	79515654	G	C	0.012519	0.317463	0.0665609	1.8e-06	rs117426700	GCST90032216	Bacteroides thetaiotaomicron abundance in stool
396	13	33685452	C	G	0.0525338	0.157859	0.0332015	2e-06	rs61945512	GCST90032216	Bacteroides thetaiotaomicron abundance in stool
397	14	36687553	C	T	0.285787	0.0874289	0.0164462	1.1e-07	rs17105059	GCST90032216	Bacteroides thetaiotaomicron abundance in stool
398	19	6552100	A	G	0.111634	0.110624	0.0240512	4.2e-06	rs10411474	GCST90032216	Bacteroides thetaiotaomicron abundance in stool
399	4	25257157	G	A	0.160289	0.125155	0.0271365	4e-06	rs220375	GCST90032217	Barnesiellaceae abundance in stool
400	8	86122166	G	C	0.0939488	-0.156796	0.0343042	4.9e-06	rs79995713	GCST90032217	Barnesiellaceae abundance in stool
401	12	130176675	C	T	0.446979	-0.0935539	0.0202691	3.9e-06	rs4760087	GCST90032217	Barnesiellaceae abundance in stool
402	13	111896638	A	G	0.438619	-0.11095	0.0200912	3.3e-08	rs7329216	GCST90032217	Barnesiellaceae abundance in stool
403	1	242925492	A	G	0.0517976	-0.221041	0.0477582	3.7e-06	rs11810424	GCST90032218	Barnesiella abundance in stool
404	4	25257157	G	A	0.160289	0.13258	0.0284327	3.1e-06	rs220375	GCST90032218	Barnesiella abundance in stool
405	8	84803801	A	C	0.0509361	-0.214791	0.0469907	4.9e-06	rs17797476	GCST90032218	Barnesiella abundance in stool
406	13	111896638	A	G	0.438619	-0.116705	0.0210504	3e-08	rs7329216	GCST90032218	Barnesiella abundance in stool
407	2	135671796	C	T	0.418166	0.159607	0.0144582	2.5e-28	rs62168795	GCST90032219	Bifidobacteriaceae abundance in stool
408	3	71820588	C	G	0.259365	-0.0788512	0.016608	2.1e-06	rs12497495	GCST90032219	Bifidobacteriaceae abundance in stool
409	3	159919889	A	C	0.0836569	-0.120854	0.0256461	2.4e-06	rs76830965	GCST90032219	Bifidobacteriaceae abundance in stool
410	3	197312881	G	A	0.0604517	-0.140439	0.029675	2.2e-06	rs71323798	GCST90032219	Bifidobacteriaceae abundance in stool
411	7	129473097	T	C	0.0180135	0.240592	0.0521582	4e-06	rs117494303	GCST90032219	Bifidobacteriaceae abundance in stool
412	8	55623253	T	C	0.0136203	-0.277438	0.0606477	4.8e-06	rs72650093	GCST90032219	Bifidobacteriaceae abundance in stool
413	8	70752304	A	G	0.0373665	-0.188966	0.0367971	2.8e-07	rs76648959	GCST90032219	Bifidobacteriaceae abundance in stool
414	12	13584780	C	T	0.084035	0.119774	0.0255115	2.7e-06	rs1805488	GCST90032219	Bifidobacteriaceae abundance in stool
415	12	101697239	G	T	0.422378	0.0655972	0.0141219	3.4e-06	rs3809260	GCST90032219	Bifidobacteriaceae abundance in stool
416	2	135859184	C	T	0.412692	0.206968	0.0224734	3.3e-20	rs182549	GCST90032220	Bifidobacterium adolescentis abundance in stool
417	3	124998296	G	C	0.0120472	-0.469817	0.0994123	2.3e-06	rs114319347	GCST90032220	Bifidobacterium adolescentis abundance in stool
418	3	197053949	A	G	0.0716337	-0.195529	0.0426163	4.5e-06	rs6768653	GCST90032220	Bifidobacterium adolescentis abundance in stool
419	5	483449	G	A	0.299085	0.123291	0.0244984	4.8e-07	rs56098739	GCST90032220	Bifidobacterium adolescentis abundance in stool
420	7	152552721	G	A	0.0636397	0.213489	0.0463538	4.1e-06	rs79931074	GCST90032220	Bifidobacterium adolescentis abundance in stool
421	10	1294817	G	C	0.247265	0.125537	0.0262787	1.8e-06	rs55892303	GCST90032220	Bifidobacterium adolescentis abundance in stool
422	10	95422098	C	T	0.249659	0.120378	0.0251932	1.8e-06	rs17849163	GCST90032220	Bifidobacterium adolescentis abundance in stool
423	12	120720180	A	G	0.0512175	-0.227139	0.0493098	4.1e-06	rs78686363	GCST90032220	Bifidobacterium adolescentis abundance in stool
424	13	106969271	C	T	0.311032	-0.111115	0.0234837	2.2e-06	rs9520255	GCST90032220	Bifidobacterium adolescentis abundance in stool
425	14	81462744	T	C	0.290745	0.113001	0.0242159	3.1e-06	rs140200601	GCST90032220	Bifidobacterium adolescentis abundance in stool
426	14	95615161	T	G	0.115094	-0.165315	0.0339814	1.1e-06	rs17092955	GCST90032220	Bifidobacterium adolescentis abundance in stool
427	19	6552232	C	T	0.0430034	-0.263923	0.0546761	1.4e-06	rs12611001	GCST90032220	Bifidobacterium adolescentis abundance in stool
428	19	30149262	C	T	0.200794	0.130423	0.0279642	3.1e-06	rs335752	GCST90032220	Bifidobacterium adolescentis abundance in stool
429	1	33985759	T	C	0.114801	0.100183	0.021659	3.7e-06	rs12046322	GCST90032221	Bifidobacterium angulatum abundance in stool
430	2	86031151	G	A	0.0164141	0.257503	0.0545776	2.4e-06	rs146343624	GCST90032221	Bifidobacterium angulatum abundance in stool
431	2	135381057	G	A	0.421891	0.136898	0.0140552	2e-22	rs3940549	GCST90032221	Bifidobacterium angulatum abundance in stool
432	3	29370397	C	T	0.289345	0.0788769	0.0157142	5.2e-07	rs4368459	GCST90032221	Bifidobacterium angulatum abundance in stool
433	6	128916728	T	C	0.0220501	0.27243	0.0470849	7.2e-09	rs139280910	GCST90032221	Bifidobacterium angulatum abundance in stool
434	7	119320101	A	T	0.026938	0.22982	0.0424134	6e-08	rs184007219	GCST90032221	Bifidobacterium angulatum abundance in stool
435	8	69203024	T	C	0.0169306	0.246914	0.053016	3.2e-06	rs148616087	GCST90032221	Bifidobacterium angulatum abundance in stool
436	11	47889504	A	G	0.0314132	0.191172	0.0389065	8.9e-07	rs145241256	GCST90032221	Bifidobacterium angulatum abundance in stool
437	12	105319932	T	C	0.0139848	-0.2785	0.0590285	2.4e-06	rs11608886	GCST90032221	Bifidobacterium angulatum abundance in stool
438	16	30471072	A	C	0.0306122	0.182802	0.0398921	4.6e-06	rs113303075	GCST90032221	Bifidobacterium angulatum abundance in stool
439	16	86805050	T	C	0.0140289	0.274512	0.0581557	2.4e-06	rs58035862	GCST90032221	Bifidobacterium angulatum abundance in stool
440	18	75698814	A	G	0.206135	0.0796922	0.0169976	2.8e-06	rs7239769	GCST90032221	Bifidobacterium angulatum abundance in stool
441	19	30149262	C	T	0.200794	0.0820507	0.017622	3.2e-06	rs335752	GCST90032221	Bifidobacterium angulatum abundance in stool
442	22	17830818	C	G	0.403801	0.0694618	0.0138919	5.7e-07	rs440893	GCST90032221	Bifidobacterium angulatum abundance in stool
443	22	23891203	A	G	0.0118463	0.307141	0.0635986	1.4e-06	rs75991474	GCST90032221	Bifidobacterium angulatum abundance in stool
444	2	135851076	G	A	0.414723	0.166364	0.0199918	8.7e-17	rs4988235	GCST90032222	Bifidobacterium bifidum abundance in stool
445	2	223281815	G	A	0.155567	-0.123704	0.0269569	4.5e-06	rs62190196	GCST90032222	Bifidobacterium bifidum abundance in stool
446	3	5187958	T	C	0.0209326	0.311141	0.0672018	3.7e-06	rs144177905	GCST90032222	Bifidobacterium bifidum abundance in stool
447	5	148804269	C	T	0.189169	0.118302	0.0251342	2.5e-06	rs11742884	GCST90032222	Bifidobacterium bifidum abundance in stool
448	8	107795530	A	T	0.0526006	-0.199182	0.0431226	3.9e-06	rs72678333	GCST90032222	Bifidobacterium bifidum abundance in stool
449	10	53945047	T	C	0.0217575	0.304832	0.0663075	4.3e-06	rs112994035	GCST90032222	Bifidobacterium bifidum abundance in stool
450	16	86773388	C	T	0.0875147	0.168358	0.034402	9.9e-07	rs299970	GCST90032222	Bifidobacterium bifidum abundance in stool
451	2	135381057	G	A	0.421891	0.117637	0.0106474	2.2e-28	rs3940549	GCST90032223	Bifidobacterium breve abundance in stool
452	7	145224785	A	G	0.0503198	0.113682	0.0241969	2.6e-06	rs2371846	GCST90032223	Bifidobacterium breve abundance in stool
453	8	11555683	C	T	0.168556	0.0655404	0.0139469	2.6e-06	rs73195298	GCST90032223	Bifidobacterium breve abundance in stool
454	8	70090410	G	A	0.0297398	0.144521	0.0303737	2e-06	rs112856913	GCST90032223	Bifidobacterium breve abundance in stool
455	8	134889878	G	A	0.423376	-0.0491232	0.010733	4.7e-06	rs60034989	GCST90032223	Bifidobacterium breve abundance in stool
456	10	3648486	C	G	0.383627	-0.0502053	0.0106615	2.5e-06	rs10904064	GCST90032223	Bifidobacterium breve abundance in stool
457	10	7683991	T	A	0.0126646	0.221634	0.0466476	2e-06	rs72781019	GCST90032223	Bifidobacterium breve abundance in stool
458	12	13686649	T	A	0.24668	0.061841	0.0120081	2.6e-07	rs10772699	GCST90032223	Bifidobacterium breve abundance in stool
459	17	1606754	G	A	0.218807	0.0611222	0.0132491	4e-06	rs9893867	GCST90032223	Bifidobacterium breve abundance in stool
460	19	7170230	T	C	0.441433	0.0521062	0.0105867	8.6e-07	rs7251963	GCST90032223	Bifidobacterium breve abundance in stool
461	19	53673978	A	G	0.0238298	0.173503	0.0344187	4.6e-07	rs76496263	GCST90032223	Bifidobacterium breve abundance in stool
462	20	771989	G	T	0.423111	-0.0500472	0.0107315	3.1e-06	rs4815961	GCST90032223	Bifidobacterium breve abundance in stool
463	2	135381057	G	A	0.421891	0.168503	0.0189877	7e-19	rs3940549	GCST90032224	Bifidobacterium catenulatum abundance in stool
464	4	56222778	G	A	0.01611	0.394658	0.0742875	1.1e-07	rs116096645	GCST90032224	Bifidobacterium catenulatum abundance in stool
465	4	182036393	A	G	0.0437637	0.214429	0.045764	2.8e-06	rs143257892	GCST90032224	Bifidobacterium catenulatum abundance in stool
466	6	67574187	G	A	0.362483	-0.0883943	0.0192457	4.4e-06	rs856831	GCST90032224	Bifidobacterium catenulatum abundance in stool
467	9	93463196	T	A	0.176668	-0.124944	0.0244022	3.1e-07	rs7023933	GCST90032224	Bifidobacterium catenulatum abundance in stool
468	13	98227653	T	C	0.235976	-0.115408	0.0221432	1.9e-07	rs61970167	GCST90032224	Bifidobacterium catenulatum abundance in stool
469	14	84669154	G	T	0.465367	0.0963093	0.0185858	2.2e-07	rs1564522	GCST90032224	Bifidobacterium catenulatum abundance in stool
470	15	62972934	T	C	0.399546	0.0899588	0.0188606	1.8e-06	rs2414808	GCST90032224	Bifidobacterium catenulatum abundance in stool
471	2	80743324	T	C	0.149438	0.0724174	0.0155489	3.2e-06	rs1370336	GCST90032225	Bifidobacterium infantis abundance in stool
472	2	135381057	G	A	0.421891	0.111764	0.0113989	1.1e-22	rs3940549	GCST90032225	Bifidobacterium infantis abundance in stool
473	8	60023088	T	C	0.0725319	-0.103343	0.0214787	1.5e-06	rs138249952	GCST90032225	Bifidobacterium infantis abundance in stool
474	11	65697016	T	A	0.447598	0.0516912	0.0112906	4.7e-06	rs7926512	GCST90032225	Bifidobacterium infantis abundance in stool
475	11	130947684	A	T	0.494684	0.0560358	0.0111735	5.3e-07	rs7940866	GCST90032225	Bifidobacterium infantis abundance in stool
476	20	836269	G	A	0.0899393	0.0913843	0.0198394	4.1e-06	rs6108032	GCST90032225	Bifidobacterium infantis abundance in stool
477	1	1222690	T	C	0.0306104	0.198062	0.0426798	3.5e-06	rs114330234	GCST90032226	Bifidobacterium kashiwanohense abundance in stool
478	1	24989486	G	A	0.239855	-0.0787888	0.0169363	3.3e-06	rs367629	GCST90032226	Bifidobacterium kashiwanohense abundance in stool
479	2	135381057	G	A	0.421891	0.134116	0.0145583	3.2e-20	rs3940549	GCST90032226	Bifidobacterium kashiwanohense abundance in stool
480	4	182036393	A	G	0.0437637	0.179008	0.0350869	3.4e-07	rs143257892	GCST90032226	Bifidobacterium kashiwanohense abundance in stool
481	5	148814170	T	C	0.173411	0.0876901	0.0187376	2.9e-06	rs10440729	GCST90032226	Bifidobacterium kashiwanohense abundance in stool
482	9	93539437	C	G	0.172951	-0.0925966	0.0189089	9.7e-07	rs4552973	GCST90032226	Bifidobacterium kashiwanohense abundance in stool
483	13	98227653	T	C	0.235976	-0.0934918	0.0169746	3.6e-08	rs61970167	GCST90032226	Bifidobacterium kashiwanohense abundance in stool
484	2	135381057	G	A	0.421891	0.13099	0.0152528	8.9e-18	rs3940549	GCST90032227	Bifidobacterium longum abundance in stool
485	3	1810563	C	T	0.0202668	-0.244704	0.053072	4e-06	rs114255138	GCST90032227	Bifidobacterium longum abundance in stool
486	5	179228116	C	T	0.122001	-0.105102	0.0227057	3.7e-06	rs464850	GCST90032227	Bifidobacterium longum abundance in stool
487	6	21822425	C	A	0.0166189	-0.283394	0.0585105	1.3e-06	rs56233915	GCST90032227	Bifidobacterium longum abundance in stool
488	7	129415396	A	T	0.0178451	0.259467	0.055629	3.1e-06	rs117589220	GCST90032227	Bifidobacterium longum abundance in stool
489	12	40376540	A	G	0.365524	-0.0731354	0.0156148	2.8e-06	rs3922212	GCST90032227	Bifidobacterium longum abundance in stool
490	19	3971210	C	T	0.0378309	0.181625	0.0396421	4.6e-06	rs117466842	GCST90032227	Bifidobacterium longum abundance in stool
491	19	47671136	T	C	0.222597	-0.091968	0.0177945	2.4e-07	rs2974236	GCST90032227	Bifidobacterium longum abundance in stool
492	2	135381057	G	A	0.421891	0.153594	0.0172356	5e-19	rs3940549	GCST90032228	Bifidobacterium pseudocatenulatum abundance in stool
493	5	150601151	A	C	0.0593497	0.166682	0.0363862	4.6e-06	rs113431722	GCST90032228	Bifidobacterium pseudocatenulatum abundance in stool
494	8	70113047	C	T	0.0260154	0.254516	0.0526436	1.3e-06	rs1046013	GCST90032228	Bifidobacterium pseudocatenulatum abundance in stool
495	18	4757334	C	T	0.118759	0.128922	0.0260832	7.7e-07	rs78795415	GCST90032228	Bifidobacterium pseudocatenulatum abundance in stool
496	2	135381057	G	A	0.421891	0.149826	0.0134039	5.2e-29	rs3940549	GCST90032229	Bifidobacterium ruminantium abundance in stool
497	3	30219749	G	A	0.177494	0.0818491	0.0172035	2e-06	rs17025113	GCST90032229	Bifidobacterium ruminantium abundance in stool
498	4	24682664	A	G	0.0340257	0.175062	0.0367012	1.8e-06	rs79387414	GCST90032229	Bifidobacterium ruminantium abundance in stool
499	5	483449	G	A	0.299085	0.0678659	0.0147239	4e-06	rs56098739	GCST90032229	Bifidobacterium ruminantium abundance in stool
500	10	95422098	C	T	0.249659	0.0750697	0.0151438	7.2e-07	rs17849163	GCST90032229	Bifidobacterium ruminantium abundance in stool
501	12	30011561	A	T	0.0109955	-0.286007	0.0625906	4.9e-06	rs117562591	GCST90032229	Bifidobacterium ruminantium abundance in stool
502	12	120737759	A	G	0.0512261	-0.142082	0.0296426	1.6e-06	rs117636828	GCST90032229	Bifidobacterium ruminantium abundance in stool
503	13	110857506	G	C	0.0914237	0.106492	0.0228618	3.2e-06	rs75896670	GCST90032229	Bifidobacterium ruminantium abundance in stool
504	14	95757825	T	A	0.367059	0.0700825	0.0137374	3.4e-07	rs1957942	GCST90032229	Bifidobacterium ruminantium abundance in stool
505	19	30150517	A	G	0.16795	0.091631	0.0177947	2.6e-07	rs335751	GCST90032229	Bifidobacterium ruminantium abundance in stool
506	2	135381057	G	A	0.421891	0.179917	0.0152246	3.2e-32	rs3940549	GCST90032230	Bifidobacterium abundance in stool
507	3	71820588	C	G	0.259365	-0.0844585	0.0176034	1.6e-06	rs12497495	GCST90032230	Bifidobacterium abundance in stool
508	3	159919889	A	C	0.0836569	-0.125818	0.0271832	3.7e-06	rs76830965	GCST90032230	Bifidobacterium abundance in stool
509	3	197312881	G	A	0.0604517	-0.152987	0.0314536	1.2e-06	rs71323798	GCST90032230	Bifidobacterium abundance in stool
510	8	55623253	T	C	0.0136203	-0.294329	0.0642817	4.7e-06	rs72650093	GCST90032230	Bifidobacterium abundance in stool
511	8	70752304	A	G	0.0373665	-0.204228	0.039002	1.6e-07	rs76648959	GCST90032230	Bifidobacterium abundance in stool
512	12	13584780	C	T	0.084035	0.124482	0.0270383	4.1e-06	rs1805488	GCST90032230	Bifidobacterium abundance in stool
513	20	36827927	G	A	0.0637829	-0.142455	0.0306045	3.2e-06	rs116980236	GCST90032230	Bifidobacterium abundance in stool
514	1	187716263	C	T	0.221532	-0.0287826	0.00611866	2.6e-06	rs10912146	GCST90032231	Bin127 abundance in stool
515	2	77580449	C	A	0.0121131	-0.109125	0.0234399	3.2e-06	rs78883023	GCST90032231	Bin127 abundance in stool
516	2	227908571	C	T	0.22931	-0.028425	0.00599414	2.1e-06	rs11680252	GCST90032231	Bin127 abundance in stool
517	6	131202526	T	C	0.19604	-0.0312236	0.00643966	1.2e-06	rs1190807	GCST90032231	Bin127 abundance in stool
518	10	132042410	C	G	0.133942	-0.0381562	0.00754211	4.2e-07	rs4880308	GCST90032231	Bin127 abundance in stool
519	13	91295157	T	G	0.297044	-0.0287676	0.00570901	4.7e-07	rs7337561	GCST90032231	Bin127 abundance in stool
520	16	81264428	G	A	0.277482	0.0265157	0.00575136	4e-06	rs67054945	GCST90032231	Bin127 abundance in stool
521	21	41304990	T	A	0.0123675	-0.112048	0.0230699	1.2e-06	rs928300	GCST90032231	Bin127 abundance in stool
522	22	50497107	G	A	0.365062	0.030026	0.00532747	1.7e-08	rs134974	GCST90032231	Bin127 abundance in stool
523	1	18851724	A	G	0.174541	-0.0440714	0.0093828	2.6e-06	rs61761368	GCST90032232	Blautia A sp000285855 abundance in stool
524	1	109986862	G	A	0.339426	-0.0349527	0.00744762	2.7e-06	rs9429768	GCST90032232	Blautia A sp000285855 abundance in stool
525	4	165333201	C	G	0.363675	0.0375758	0.00720594	1.8e-07	rs3775318	GCST90032232	Blautia A sp000285855 abundance in stool
526	4	179976097	T	C	0.123404	-0.0501651	0.0105798	2.1e-06	rs6552403	GCST90032232	Blautia A sp000285855 abundance in stool
527	8	15424606	C	T	0.0722475	0.0652708	0.0136114	1.6e-06	rs62500489	GCST90032232	Blautia A sp000285855 abundance in stool
528	8	16937655	A	T	0.0232381	-0.117192	0.0231115	4e-07	rs117377284	GCST90032232	Blautia A sp000285855 abundance in stool
529	12	112519334	A	G	0.103292	0.0588435	0.0114485	2.7e-07	rs10850043	GCST90032232	Blautia A sp000285855 abundance in stool
530	1	242463731	A	C	0.0721876	0.0760355	0.0166142	4.7e-06	rs76054583	GCST90032233	Blautia A sp002159835 abundance in stool
531	3	13762009	A	G	0.147868	-0.0609757	0.0121466	5.2e-07	rs7631252	GCST90032233	Blautia A sp002159835 abundance in stool
532	6	30978719	G	T	0.461448	-0.0411652	0.00863217	1.9e-06	rs2844680	GCST90032233	Blautia A sp002159835 abundance in stool
533	7	15055188	C	T	0.0177755	0.156989	0.0328041	1.7e-06	rs141685809	GCST90032233	Blautia A sp002159835 abundance in stool
534	7	116926675	G	T	0.451341	-0.0396189	0.00861411	4.2e-06	rs112362553	GCST90032233	Blautia A sp002159835 abundance in stool
535	10	129039226	C	T	0.202174	0.049915	0.0107884	3.7e-06	rs10491026	GCST90032233	Blautia A sp002159835 abundance in stool
536	11	6334556	T	C	0.0306556	0.131624	0.0250965	1.6e-07	rs117493946	GCST90032233	Blautia A sp002159835 abundance in stool
537	15	39877658	G	T	0.16462	0.0636814	0.011657	4.7e-08	rs692938	GCST90032233	Blautia A sp002159835 abundance in stool
538	15	94561515	G	A	0.301895	-0.045433	0.00953156	1.9e-06	rs1364546	GCST90032233	Blautia A sp002159835 abundance in stool
539	1	24284094	G	A	0.48695	-0.040697	0.00831003	9.7e-07	rs12121909	GCST90032234	Blautia A sp900066145 abundance in stool
540	2	174557082	C	T	0.0128571	0.181765	0.0369524	8.7e-07	rs79440758	GCST90032234	Blautia A sp900066145 abundance in stool
541	7	51756365	G	A	0.446043	-0.0387518	0.00839152	3.9e-06	rs628653	GCST90032234	Blautia A sp900066145 abundance in stool
542	7	68931737	G	C	0.034616	0.109143	0.0227995	1.7e-06	rs148748467	GCST90032234	Blautia A sp900066145 abundance in stool
543	13	64587046	T	C	0.017517	0.152408	0.0320051	1.9e-06	rs56077366	GCST90032234	Blautia A sp900066145 abundance in stool
544	13	92636492	T	C	0.00991597	0.195656	0.0412562	2.1e-06	rs117395302	GCST90032234	Blautia A sp900066145 abundance in stool
545	14	20214132	C	T	0.010798	0.184846	0.0400687	4e-06	rs118160262	GCST90032234	Blautia A sp900066145 abundance in stool
546	14	72706312	A	G	0.0196344	0.137601	0.0294244	2.9e-06	rs11627420	GCST90032234	Blautia A sp900066145 abundance in stool
547	16	87003853	C	T	0.0262447	0.124828	0.0261029	1.7e-06	rs9931220	GCST90032234	Blautia A sp900066145 abundance in stool
548	17	9466420	A	G	0.080534	0.0847875	0.0153398	3.3e-08	rs72818042	GCST90032234	Blautia A sp900066145 abundance in stool
549	18	2443574	T	A	0.021584	0.134909	0.0288081	2.8e-06	rs72865990	GCST90032234	Blautia A sp900066145 abundance in stool
550	22	25532301	T	C	0.372963	0.0426903	0.00850063	5.1e-07	rs585050	GCST90032234	Blautia A sp900066145 abundance in stool
551	3	133557358	T	G	0.337631	-0.0457094	0.00887856	2.6e-07	rs9845697	GCST90032235	Blautia A sp900066355 abundance in stool
552	3	194456593	T	C	0.213419	-0.0575674	0.010248	1.9e-08	rs9820762	GCST90032235	Blautia A sp900066355 abundance in stool
553	5	6537237	A	G	0.0195003	0.14493	0.0303562	1.8e-06	rs115565565	GCST90032235	Blautia A sp900066355 abundance in stool
554	7	24444655	G	A	0.153051	0.0540872	0.0115375	2.8e-06	rs7779109	GCST90032235	Blautia A sp900066355 abundance in stool
555	7	51627993	A	G	0.154029	0.0570796	0.0116729	1e-06	rs11764085	GCST90032235	Blautia A sp900066355 abundance in stool
556	9	129545883	T	C	0.0944708	0.0671693	0.0143894	3e-06	rs1220694	GCST90032235	Blautia A sp900066355 abundance in stool
557	1	55258280	T	C	0.0227961	0.157318	0.0310434	4e-07	rs76460815	GCST90032236	Blautia hansenii abundance in stool
558	3	2020900	C	T	0.162824	0.0600226	0.0126055	1.9e-06	rs9842455	GCST90032236	Blautia hansenii abundance in stool
559	5	80807845	C	A	0.0131137	0.224717	0.0409433	4.1e-08	rs6151874	GCST90032236	Blautia hansenii abundance in stool
560	8	15358940	G	C	0.0120208	0.215971	0.0427668	4.4e-07	rs141509161	GCST90032236	Blautia hansenii abundance in stool
561	8	138867047	T	C	0.0435161	0.118578	0.0229142	2.3e-07	rs16893548	GCST90032236	Blautia hansenii abundance in stool
562	12	51923291	A	G	0.117265	0.0669508	0.0143825	3.2e-06	rs2293092	GCST90032236	Blautia hansenii abundance in stool
563	13	102917681	A	T	0.065411	0.08659	0.0189337	4.8e-06	rs75295662	GCST90032236	Blautia hansenii abundance in stool
564	14	57027355	G	A	0.010928	0.220462	0.0445445	7.5e-07	rs77884727	GCST90032236	Blautia hansenii abundance in stool
565	14	70113519	T	C	0.360947	0.0454383	0.00966666	2.6e-06	rs4902778	GCST90032236	Blautia hansenii abundance in stool
566	15	35593256	A	G	0.00997127	0.216523	0.0470345	4.2e-06	rs72705179	GCST90032236	Blautia hansenii abundance in stool
567	17	3035331	T	C	0.099407	-0.0734732	0.0157083	2.9e-06	rs34388758	GCST90032236	Blautia hansenii abundance in stool
568	17	18961970	T	G	0.109594	-0.0722145	0.0152615	2.2e-06	rs62076169	GCST90032236	Blautia hansenii abundance in stool
569	22	36797659	A	G	0.015328	0.181892	0.0381173	1.8e-06	rs118069643	GCST90032236	Blautia hansenii abundance in stool
570	1	230645984	T	C	0.0184779	0.25748	0.0517379	6.5e-07	rs116791031	GCST90032237	Blautia sp000436935 abundance in stool
571	2	101970694	A	G	0.0652467	0.13415	0.0277009	1.3e-06	rs76168489	GCST90032237	Blautia sp000436935 abundance in stool
572	2	194924149	C	T	0.0106527	0.310454	0.0669384	3.5e-06	rs75372535	GCST90032237	Blautia sp000436935 abundance in stool
573	4	101095684	A	C	0.0145329	0.27457	0.0584269	2.6e-06	rs187295052	GCST90032237	Blautia sp000436935 abundance in stool
574	5	178940656	C	T	0.361013	0.0671729	0.0143707	2.9e-06	rs28728129	GCST90032237	Blautia sp000436935 abundance in stool
575	6	7303815	A	G	0.0173464	0.24429	0.0531063	4.2e-06	rs113432335	GCST90032237	Blautia sp000436935 abundance in stool
576	7	8234734	G	T	0.010506	0.341832	0.0677396	4.5e-07	rs6975606	GCST90032237	Blautia sp000436935 abundance in stool
577	8	74123729	A	T	0.156589	0.0893642	0.0189315	2.4e-06	rs72661898	GCST90032237	Blautia sp000436935 abundance in stool
578	10	2249869	T	G	0.031345	0.203185	0.0397795	3.3e-07	rs77321789	GCST90032237	Blautia sp000436935 abundance in stool
579	10	77740589	A	G	0.0189125	0.238287	0.0514265	3.6e-06	rs55780146	GCST90032237	Blautia sp000436935 abundance in stool
580	10	103373929	G	A	0.073294	0.121567	0.0265632	4.7e-06	rs76118965	GCST90032237	Blautia sp000436935 abundance in stool
581	17	13525116	A	T	0.251986	-0.0738824	0.0160946	4.4e-06	rs62059581	GCST90032237	Blautia sp000436935 abundance in stool
582	17	35127540	T	G	0.0105254	0.310694	0.0676303	4.3e-06	rs17629158	GCST90032237	Blautia sp000436935 abundance in stool
583	17	57945011	A	G	0.018997	0.235521	0.0512243	4.3e-06	rs76349908	GCST90032237	Blautia sp000436935 abundance in stool
584	20	9787012	A	C	0.239645	0.0749051	0.0163859	4.8e-06	rs78593116	GCST90032237	Blautia sp000436935 abundance in stool
585	22	37156769	A	G	0.036716	0.172038	0.0367094	2.8e-06	rs9610657	GCST90032237	Blautia sp000436935 abundance in stool
586	1	95430451	A	G	0.334118	-0.0478212	0.00999479	1.7e-06	rs2224153	GCST90032238	Blautia sp001304935 abundance in stool
587	2	178786523	C	T	0.111588	-0.0718947	0.0148629	1.3e-06	rs10497521	GCST90032238	Blautia sp001304935 abundance in stool
588	3	184555680	A	T	0.0227699	0.180116	0.0317909	1.5e-08	rs114081723	GCST90032238	Blautia sp001304935 abundance in stool
589	5	11482300	G	A	0.492448	0.0436257	0.00947517	4.1e-06	rs26147	GCST90032238	Blautia sp001304935 abundance in stool
590	6	170016732	T	G	0.092143	0.0761242	0.0161782	2.5e-06	rs12183541	GCST90032238	Blautia sp001304935 abundance in stool
591	7	105695684	A	C	0.0192891	0.177493	0.0344684	2.6e-07	rs147296376	GCST90032238	Blautia sp001304935 abundance in stool
592	8	8712942	C	T	0.0495251	0.10852	0.0216775	5.6e-07	rs13274856	GCST90032238	Blautia sp001304935 abundance in stool
593	12	105732902	A	T	0.0205952	0.153229	0.0333708	4.4e-06	rs144583916	GCST90032238	Blautia sp001304935 abundance in stool
594	17	38414801	G	A	0.028069	0.151712	0.0286251	1.2e-07	rs72834033	GCST90032238	Blautia sp001304935 abundance in stool
595	18	8966714	A	G	0.426632	0.0461591	0.00961494	1.6e-06	rs7227267	GCST90032238	Blautia sp001304935 abundance in stool
596	18	30593726	A	G	0.0606853	-0.0951989	0.019855	1.6e-06	rs2678796	GCST90032238	Blautia sp001304935 abundance in stool
597	20	42336011	C	T	0.112772	0.07009	0.0150079	3e-06	rs763475	GCST90032238	Blautia sp001304935 abundance in stool
598	1	215739525	A	T	0.492347	0.0270513	0.00516911	1.7e-07	rs12741629	GCST90032239	Borreliaceae abundance in stool
599	2	23561268	A	G	0.0138795	0.101428	0.0221918	4.9e-06	rs115637942	GCST90032239	Borreliaceae abundance in stool
600	2	208377345	A	C	0.368151	-0.0247198	0.00537234	4.2e-06	rs4589687	GCST90032239	Borreliaceae abundance in stool
601	2	228770701	G	A	0.321807	0.0279911	0.00554068	4.4e-07	rs4973125	GCST90032239	Borreliaceae abundance in stool
602	4	106793939	G	T	0.0273003	-0.0764984	0.0159694	1.7e-06	rs62311746	GCST90032239	Borreliaceae abundance in stool
603	16	49934944	A	G	0.012576	0.128903	0.0232874	3.1e-08	rs60458630	GCST90032239	Borreliaceae abundance in stool
604	18	68457973	A	C	0.161017	-0.0344954	0.00719762	1.6e-06	rs56303129	GCST90032239	Borreliaceae abundance in stool
605	1	215739525	A	T	0.492347	0.0258469	0.00489781	1.3e-07	rs12741629	GCST90032240	Borreliales abundance in stool
606	2	208377345	A	C	0.368151	-0.0236878	0.00509036	3.3e-06	rs4589687	GCST90032240	Borreliales abundance in stool
607	2	228770701	G	A	0.321807	0.0264279	0.00524986	4.8e-07	rs4973125	GCST90032240	Borreliales abundance in stool
608	4	106793939	G	T	0.0273003	-0.0734326	0.0151313	1.2e-06	rs62311746	GCST90032240	Borreliales abundance in stool
609	11	12907046	G	C	0.0184374	-0.0835051	0.0182226	4.6e-06	rs142727117	GCST90032240	Borreliales abundance in stool
610	16	49934944	A	G	0.012576	0.120568	0.0220652	4.7e-08	rs60458630	GCST90032240	Borreliales abundance in stool
611	18	68457973	A	C	0.161017	-0.032554	0.00681984	1.8e-06	rs56303129	GCST90032240	Borreliales abundance in stool
612	1	3687131	T	A	0.0243321	0.113202	0.023046	9e-07	rs3765718	GCST90032241	Brachyspiraceae abundance in stool
613	2	15270984	A	G	0.0551247	0.0712883	0.015393	3.6e-06	rs12468984	GCST90032241	Brachyspiraceae abundance in stool
614	2	25584190	C	T	0.0165039	0.135305	0.0275072	8.7e-07	rs145853742	GCST90032241	Brachyspiraceae abundance in stool
615	2	236575053	A	G	0.0508446	0.076518	0.0159833	1.7e-06	rs79567558	GCST90032241	Brachyspiraceae abundance in stool
616	3	194920287	A	T	0.0120339	0.159557	0.0325121	9.2e-07	rs144137514	GCST90032241	Brachyspiraceae abundance in stool
617	4	132520472	G	A	0.42152	0.0335044	0.0070984	2.4e-06	rs13101445	GCST90032241	Brachyspiraceae abundance in stool
618	4	174647233	T	C	0.0263247	0.101522	0.0220369	4.1e-06	rs181723532	GCST90032241	Brachyspiraceae abundance in stool
619	5	106792939	T	C	0.459673	-0.031871	0.00693535	4.3e-06	rs296272	GCST90032241	Brachyspiraceae abundance in stool
620	6	96047977	G	T	0.0217062	0.111469	0.0238259	2.9e-06	rs75542355	GCST90032241	Brachyspiraceae abundance in stool
621	6	166348378	A	T	0.0513018	0.0792624	0.0161581	9.3e-07	rs75450753	GCST90032241	Brachyspiraceae abundance in stool
622	7	4675738	G	A	0.0974168	0.060088	0.0119937	5.4e-07	rs146992520	GCST90032241	Brachyspiraceae abundance in stool
623	10	22968586	G	A	0.0497479	0.0757794	0.0160378	2.3e-06	rs12358422	GCST90032241	Brachyspiraceae abundance in stool
624	14	36347156	G	A	0.0808296	0.0691249	0.0131122	1.4e-07	rs77358038	GCST90032241	Brachyspiraceae abundance in stool
625	16	24356974	T	C	0.485521	-0.0340219	0.00716641	2.1e-06	rs2283558	GCST90032241	Brachyspiraceae abundance in stool
626	19	3773602	T	C	0.130277	0.0481392	0.0104796	4.4e-06	rs72990560	GCST90032241	Brachyspiraceae abundance in stool
627	19	57863854	A	C	0.456938	0.033267	0.00706171	2.5e-06	rs66515265	GCST90032241	Brachyspiraceae abundance in stool
628	1	3687131	T	A	0.0243321	0.0982474	0.0203908	1.4e-06	rs3765718	GCST90032242	Brachyspirae abundance in stool
629	2	15270984	A	G	0.0551247	0.0630744	0.0136196	3.6e-06	rs12468984	GCST90032242	Brachyspirae abundance in stool
630	2	25584190	C	T	0.0165039	0.1191	0.0243381	9.9e-07	rs145853742	GCST90032242	Brachyspirae abundance in stool
631	2	236575053	A	G	0.0508446	0.0689113	0.0141419	1.1e-06	rs79567558	GCST90032242	Brachyspirae abundance in stool
632	3	194920287	A	T	0.0120339	0.136534	0.0287664	2.1e-06	rs144137514	GCST90032242	Brachyspirae abundance in stool
633	4	132520472	G	A	0.42152	0.0296264	0.00628069	2.4e-06	rs13101445	GCST90032242	Brachyspirae abundance in stool
634	4	174647233	T	C	0.0263247	0.0892356	0.0194983	4.7e-06	rs181723532	GCST90032242	Brachyspirae abundance in stool
635	6	96047977	G	T	0.0217062	0.10418	0.0210811	7.7e-07	rs75542355	GCST90032242	Brachyspirae abundance in stool
636	6	166348378	A	T	0.0513018	0.0677548	0.0142967	2.1e-06	rs75450753	GCST90032242	Brachyspirae abundance in stool
637	7	4675738	G	A	0.0974168	0.0508346	0.010612	1.7e-06	rs146992520	GCST90032242	Brachyspirae abundance in stool
638	10	22968586	G	A	0.0497479	0.0664038	0.0141901	2.9e-06	rs12358422	GCST90032242	Brachyspirae abundance in stool
639	14	36347156	G	A	0.0808296	0.0609731	0.0116016	1.5e-07	rs77358038	GCST90032242	Brachyspirae abundance in stool
640	16	24356974	T	C	0.485521	-0.0304911	0.00634084	1.5e-06	rs2283558	GCST90032242	Brachyspirae abundance in stool
641	19	3773602	T	C	0.130277	0.0435354	0.00927237	2.7e-06	rs72990560	GCST90032242	Brachyspirae abundance in stool
642	1	3687131	T	A	0.0243321	0.105254	0.0215936	1.1e-06	rs3765718	GCST90032243	Brachyspirales abundance in stool
643	2	15270984	A	G	0.0551247	0.0663851	0.014423	4.2e-06	rs12468984	GCST90032243	Brachyspirales abundance in stool
644	2	25584190	C	T	0.0165039	0.125526	0.0257739	1.1e-06	rs145853742	GCST90032243	Brachyspirales abundance in stool
645	2	236575053	A	G	0.0508446	0.0709072	0.0149762	2.2e-06	rs79567558	GCST90032243	Brachyspirales abundance in stool
646	3	194920287	A	T	0.0120339	0.146911	0.0304635	1.4e-06	rs144137514	GCST90032243	Brachyspirales abundance in stool
647	4	132520472	G	A	0.42152	0.0313188	0.00665121	2.5e-06	rs13101445	GCST90032243	Brachyspirales abundance in stool
648	4	174647233	T	C	0.0263247	0.0957757	0.0206486	3.5e-06	rs181723532	GCST90032243	Brachyspirales abundance in stool
649	6	96047977	G	T	0.0217062	0.105945	0.0223249	2.1e-06	rs75542355	GCST90032243	Brachyspirales abundance in stool
650	6	166348378	A	T	0.0513018	0.0722829	0.0151403	1.8e-06	rs75450753	GCST90032243	Brachyspirales abundance in stool
651	7	4675738	G	A	0.0974168	0.0553736	0.0112381	8.3e-07	rs146992520	GCST90032243	Brachyspirales abundance in stool
652	10	22968586	G	A	0.0497479	0.0705938	0.0150273	2.6e-06	rs12358422	GCST90032243	Brachyspirales abundance in stool
653	14	36347156	G	A	0.0808296	0.0648232	0.0122861	1.3e-07	rs77358038	GCST90032243	Brachyspirales abundance in stool
654	16	24356974	T	C	0.485521	-0.0321767	0.00671491	1.7e-06	rs2283558	GCST90032243	Brachyspirales abundance in stool
655	19	3773602	T	C	0.130277	0.0453987	0.00981937	3.8e-06	rs72990560	GCST90032243	Brachyspirales abundance in stool
656	19	57863854	A	C	0.456938	0.0307397	0.00661682	3.4e-06	rs66515265	GCST90032243	Brachyspirales abundance in stool
657	1	3687131	T	A	0.0243321	0.120653	0.0250485	1.5e-06	rs3765718	GCST90032244	Brachyspira abundance in stool
658	2	15270984	A	G	0.0551247	0.0778464	0.0167304	3.3e-06	rs12468984	GCST90032244	Brachyspira abundance in stool
659	2	25584190	C	T	0.0165039	0.141274	0.0298972	2.3e-06	rs145853742	GCST90032244	Brachyspira abundance in stool
660	2	236575053	A	G	0.0508446	0.0819024	0.0173721	2.4e-06	rs79567558	GCST90032244	Brachyspira abundance in stool
661	3	194920287	A	T	0.0120339	0.176829	0.035337	5.6e-07	rs144137514	GCST90032244	Brachyspira abundance in stool
662	4	132520472	G	A	0.42152	0.0364972	0.00771512	2.2e-06	rs13101445	GCST90032244	Brachyspira abundance in stool
663	4	174647233	T	C	0.0263247	0.111341	0.0239515	3.3e-06	rs181723532	GCST90032244	Brachyspira abundance in stool
664	6	96047977	G	T	0.0217062	0.121369	0.0258957	2.8e-06	rs75542355	GCST90032244	Brachyspira abundance in stool
665	6	166348378	A	T	0.0513018	0.0872667	0.0175618	6.7e-07	rs75450753	GCST90032244	Brachyspira abundance in stool
666	7	4675738	G	A	0.0974168	0.0647037	0.0130356	6.9e-07	rs146992520	GCST90032244	Brachyspira abundance in stool
667	10	125454405	C	T	0.034696	0.0963401	0.0210906	4.9e-06	rs2169037	GCST90032244	Brachyspira abundance in stool
668	14	36347156	G	A	0.0808296	0.0742912	0.0142514	1.9e-07	rs77358038	GCST90032244	Brachyspira abundance in stool
669	15	79810432	C	T	0.238204	-0.040753	0.0089077	4.8e-06	rs682423	GCST90032244	Brachyspira abundance in stool
670	16	24356974	T	C	0.485521	-0.0359379	0.00778897	4e-06	rs2283558	GCST90032244	Brachyspira abundance in stool
671	19	3773602	T	C	0.130277	0.0521895	0.01139	4.6e-06	rs72990560	GCST90032244	Brachyspira abundance in stool
672	19	57863854	A	C	0.456938	0.0362732	0.0076752	2.3e-06	rs66515265	GCST90032244	Brachyspira abundance in stool
673	1	50009317	A	G	0.0209555	0.0636726	0.0139353	4.9e-06	rs147736660	GCST90032245	Brevibacillaceae abundance in stool
674	2	102331084	A	T	0.0163034	0.0727416	0.0156588	3.4e-06	rs77127114	GCST90032245	Brevibacillaceae abundance in stool
675	2	135851076	G	A	0.414723	-0.0231996	0.00404391	9.6e-09	rs4988235	GCST90032245	Brevibacillaceae abundance in stool
676	4	136102358	C	T	0.0310872	0.0531281	0.0112614	2.4e-06	rs111977341	GCST90032245	Brevibacillaceae abundance in stool
677	6	168566364	A	G	0.0168577	0.0716149	0.0153154	2.9e-06	rs118082134	GCST90032245	Brevibacillaceae abundance in stool
678	10	83683845	G	C	0.0368929	0.0495261	0.010343	1.7e-06	rs78619477	GCST90032245	Brevibacillaceae abundance in stool
679	22	24891561	G	T	0.147344	0.0280192	0.0056475	7e-07	rs9612804	GCST90032245	Brevibacillaceae abundance in stool
680	1	50009317	A	G	0.0209555	0.0598611	0.0127848	2.8e-06	rs147736660	GCST90032246	Brevibacillales abundance in stool
681	2	19338483	G	T	0.0153509	0.0682572	0.0147052	3.5e-06	rs6739491	GCST90032246	Brevibacillales abundance in stool
682	2	102331084	A	T	0.0163034	0.0686456	0.0143654	1.8e-06	rs77127114	GCST90032246	Brevibacillales abundance in stool
683	2	135851076	G	A	0.414723	-0.0209247	0.00370989	1.7e-08	rs4988235	GCST90032246	Brevibacillales abundance in stool
684	4	136102358	C	T	0.0310872	0.0490538	0.0103311	2.1e-06	rs111977341	GCST90032246	Brevibacillales abundance in stool
685	6	168566364	A	G	0.0168577	0.0663836	0.0140504	2.3e-06	rs118082134	GCST90032246	Brevibacillales abundance in stool
686	10	83683845	G	C	0.0368929	0.044534	0.00948863	2.7e-06	rs78619477	GCST90032246	Brevibacillales abundance in stool
687	15	68474794	C	T	0.0486358	0.0387891	0.00841063	4e-06	rs76574255	GCST90032246	Brevibacillales abundance in stool
688	17	7423770	A	C	0.029313	0.0493734	0.0106865	3.8e-06	rs77519307	GCST90032246	Brevibacillales abundance in stool
689	17	36154429	C	T	0.0178908	0.0620991	0.0135928	4.9e-06	rs189828013	GCST90032246	Brevibacillales abundance in stool
690	22	24891561	G	T	0.147344	0.0262301	0.00518099	4.1e-07	rs9612804	GCST90032246	Brevibacillales abundance in stool
691	1	20252916	T	C	0.236654	0.0495789	0.00991626	5.7e-07	rs10916738	GCST90032247	Brevibacillus B abundance in stool
692	2	12539307	G	T	0.310381	0.0447612	0.00915775	1e-06	rs6432310	GCST90032247	Brevibacillus B abundance in stool
693	2	135197227	C	T	0.41852	-0.0424128	0.00854718	7e-07	rs1375131	GCST90032247	Brevibacillus B abundance in stool
694	3	51214645	A	T	0.0117805	0.201538	0.0389725	2.3e-07	rs77204798	GCST90032247	Brevibacillus B abundance in stool
695	7	22217369	T	C	0.282536	0.0446507	0.00924291	1.4e-06	rs1419759	GCST90032247	Brevibacillus B abundance in stool
696	7	80267956	G	A	0.337323	-0.0488399	0.00880449	2.9e-08	rs13223549	GCST90032247	Brevibacillus B abundance in stool
697	13	41396915	G	A	0.0696714	0.0811181	0.0165949	1e-06	rs11841139	GCST90032247	Brevibacillus B abundance in stool
698	13	104916031	A	G	0.455584	0.0386008	0.00838679	4.2e-06	rs6491899	GCST90032247	Brevibacillus B abundance in stool
699	14	56713032	G	A	0.271498	-0.0446689	0.00968348	4e-06	rs7150822	GCST90032247	Brevibacillus B abundance in stool
700	15	34612292	A	G	0.449275	0.0414229	0.00837813	7.6e-07	rs1834575	GCST90032247	Brevibacillus B abundance in stool
701	16	57282432	A	G	0.0193864	0.140495	0.0303304	3.6e-06	rs150791980	GCST90032247	Brevibacillus B abundance in stool
702	18	10357514	G	A	0.102493	0.0656497	0.0136516	1.5e-06	rs72964401	GCST90032247	Brevibacillus B abundance in stool
703	19	43194081	A	C	0.0213234	0.132331	0.0289757	4.9e-06	rs138926167	GCST90032247	Brevibacillus B abundance in stool
704	22	33303943	C	T	0.0253538	0.1224	0.026755	4.8e-06	rs73166234	GCST90032247	Brevibacillus B abundance in stool
705	2	47659647	A	C	0.0130186	-0.27449	0.0596038	4.1e-06	rs72875021	GCST90032248	Butyricimonas sp900258545 abundance in stool
706	3	106251637	G	T	0.046203	-0.156063	0.0321259	1.2e-06	rs75974360	GCST90032248	Butyricimonas sp900258545 abundance in stool
707	6	24549440	T	C	0.0842423	0.120063	0.023941	5.3e-07	rs807532	GCST90032248	Butyricimonas sp900258545 abundance in stool
708	6	68148358	A	G	0.203122	-0.08081	0.0168968	1.7e-06	rs10455650	GCST90032248	Butyricimonas sp900258545 abundance in stool
709	11	23279175	C	T	0.300823	-0.0693022	0.0147336	2.6e-06	rs12226550	GCST90032248	Butyricimonas sp900258545 abundance in stool
710	11	86552876	G	A	0.213057	-0.0861471	0.0162153	1.1e-07	rs666472	GCST90032248	Butyricimonas sp900258545 abundance in stool
711	12	65346901	A	T	0.312574	0.0789291	0.0143167	3.5e-08	rs76302221	GCST90032248	Butyricimonas sp900258545 abundance in stool
712	14	94860080	T	C	0.0816241	0.117679	0.0244446	1.5e-06	rs74074704	GCST90032248	Butyricimonas sp900258545 abundance in stool
713	17	58158107	T	A	0.31521	-0.0673427	0.0147228	4.8e-06	rs3760172	GCST90032248	Butyricimonas sp900258545 abundance in stool
714	17	81734198	T	G	0.0113751	0.307066	0.0628753	1e-06	rs112809136	GCST90032248	Butyricimonas sp900258545 abundance in stool
715	1	29803838	A	C	0.0142568	0.299656	0.0654168	4.6e-06	rs79305706	GCST90032249	CAG-1000 sp000434555 abundance in stool
716	1	109257699	T	C	0.0443548	0.178564	0.0377736	2.3e-06	rs12746961	GCST90032249	CAG-1000 sp000434555 abundance in stool
717	2	22956435	T	C	0.0205422	0.284644	0.054706	2e-07	rs77804075	GCST90032249	CAG-1000 sp000434555 abundance in stool
718	2	215165384	T	C	0.210687	0.0964773	0.0194396	6.9e-07	rs6732884	GCST90032249	CAG-1000 sp000434555 abundance in stool
719	3	5414887	G	A	0.0521592	0.166601	0.0349752	1.9e-06	rs55728424	GCST90032249	CAG-1000 sp000434555 abundance in stool
720	3	111314065	A	G	0.0132573	0.382357	0.0666818	9.8e-09	rs79738309	GCST90032249	CAG-1000 sp000434555 abundance in stool
721	3	174647149	G	C	0.0351721	0.207306	0.041947	7.7e-07	rs111594454	GCST90032249	CAG-1000 sp000434555 abundance in stool
722	3	188835628	A	T	0.214371	-0.0871501	0.0189736	4.4e-06	rs56183845	GCST90032249	CAG-1000 sp000434555 abundance in stool
723	5	141731340	G	T	0.22101	0.0859142	0.0186924	4.3e-06	rs9686896	GCST90032249	CAG-1000 sp000434555 abundance in stool
724	9	74658380	A	C	0.205488	0.0927754	0.0195532	2.1e-06	rs59894901	GCST90032249	CAG-1000 sp000434555 abundance in stool
725	10	122617175	C	T	0.0368832	0.197923	0.0407302	1.2e-06	rs3019533	GCST90032249	CAG-1000 sp000434555 abundance in stool
726	12	129291521	T	C	0.0415818	0.175518	0.038236	4.4e-06	rs11060238	GCST90032249	CAG-1000 sp000434555 abundance in stool
727	16	18728695	G	C	0.0346422	0.204108	0.0427433	1.8e-06	rs143412328	GCST90032249	CAG-1000 sp000434555 abundance in stool
728	20	510004	C	T	0.0174566	0.30269	0.059423	3.5e-07	rs62189981	GCST90032249	CAG-1000 sp000434555 abundance in stool
729	1	109257699	T	C	0.0443548	0.179926	0.0390094	4e-06	rs12746961	GCST90032250	CAG-1000 abundance in stool
730	2	22956435	T	C	0.0205422	0.287583	0.0565044	3.6e-07	rs77804075	GCST90032250	CAG-1000 abundance in stool
731	2	102336607	C	T	0.47829	0.0733811	0.016014	4.6e-06	rs12712141	GCST90032250	CAG-1000 abundance in stool
732	2	215165384	T	C	0.210687	0.0951996	0.0200787	2.1e-06	rs6732884	GCST90032250	CAG-1000 abundance in stool
733	3	111314065	A	G	0.0132573	0.397057	0.0688711	8.2e-09	rs79738309	GCST90032250	CAG-1000 abundance in stool
734	3	174647149	G	C	0.0351721	0.200574	0.0433242	3.7e-06	rs111594454	GCST90032250	CAG-1000 abundance in stool
735	4	120455008	G	C	0.121945	0.111408	0.0243483	4.7e-06	rs4833641	GCST90032250	CAG-1000 abundance in stool
736	8	4963231	T	C	0.349593	-0.0844801	0.0169119	5.9e-07	rs10098321	GCST90032250	CAG-1000 abundance in stool
737	11	128659947	T	C	0.453477	0.0747064	0.0161266	3.6e-06	rs10790969	GCST90032250	CAG-1000 abundance in stool
738	14	67856149	T	C	0.0296838	0.235452	0.0470581	5.6e-07	rs112091683	GCST90032250	CAG-1000 abundance in stool
739	16	18728695	G	C	0.0346422	0.202732	0.0441479	4.4e-06	rs143412328	GCST90032250	CAG-1000 abundance in stool
740	16	84649106	T	C	0.051596	0.168344	0.0360586	3e-06	rs35643385	GCST90032250	CAG-1000 abundance in stool
741	19	4729735	C	T	0.0162305	0.291172	0.0633719	4.3e-06	rs138567877	GCST90032250	CAG-1000 abundance in stool
742	20	510004	C	T	0.0174566	0.290833	0.0613782	2.2e-06	rs62189981	GCST90032250	CAG-1000 abundance in stool
743	22	48972568	A	G	0.127815	0.110956	0.0241318	4.3e-06	rs5769717	GCST90032250	CAG-1000 abundance in stool
744	7	15855255	T	C	0.0122565	0.334845	0.0730262	4.5e-06	rs73680295	GCST90032251	CAG-1031 abundance in stool
745	8	21225195	G	T	0.0204426	-0.263431	0.0565087	3.1e-06	rs117697640	GCST90032251	CAG-1031 abundance in stool
746	9	4842061	C	T	0.36914	-0.0802083	0.0165438	1.2e-06	rs10815093	GCST90032251	CAG-1031 abundance in stool
747	11	93441455	A	G	0.0929412	0.125215	0.0273718	4.8e-06	rs2658784	GCST90032251	CAG-1031 abundance in stool
748	12	128713885	A	G	0.213213	0.0905307	0.0196953	4.3e-06	rs12831295	GCST90032251	CAG-1031 abundance in stool
749	14	21035046	C	T	0.0147974	0.300098	0.0653765	4.4e-06	rs74873203	GCST90032251	CAG-1031 abundance in stool
750	18	76569855	T	C	0.183631	-0.0999387	0.020859	1.7e-06	rs17059587	GCST90032251	CAG-1031 abundance in stool
751	1	16942789	T	C	0.0138257	-0.259062	0.0561905	4e-06	rs7519123	GCST90032252	CAG-110 abundance in stool
752	2	83056523	C	A	0.025408	-0.189304	0.0414291	4.9e-06	rs62148957	GCST90032252	CAG-110 abundance in stool
753	6	90422027	C	T	0.0138446	-0.259913	0.0563919	4e-06	rs1221552	GCST90032252	CAG-110 abundance in stool
754	9	7417145	A	G	0.0613336	-0.13304	0.0272669	1.1e-06	rs62529959	GCST90032252	CAG-110 abundance in stool
755	9	31953069	C	T	0.0245555	-0.236514	0.0427421	3.1e-08	rs62550808	GCST90032252	CAG-110 abundance in stool
756	15	78683074	A	G	0.0302189	0.176204	0.0382687	4.1e-06	rs62010551	GCST90032252	CAG-110 abundance in stool
757	21	45946837	C	T	0.154816	0.0824454	0.0179631	4.4e-06	rs73157690	GCST90032252	CAG-110 abundance in stool
758	1	150997045	T	C	0.0179651	0.239131	0.0522747	4.8e-06	rs145594154	GCST90032253	CAG-145 sp000435615 abundance in stool
759	3	174759128	G	A	0.248823	0.0786051	0.0161851	1.2e-06	rs11707547	GCST90032253	CAG-145 sp000435615 abundance in stool
760	5	28115568	A	G	0.125084	-0.0965401	0.0210408	4.5e-06	rs72746245	GCST90032253	CAG-145 sp000435615 abundance in stool
761	6	6714317	A	G	0.298069	0.0755344	0.0153485	8.6e-07	rs201043	GCST90032253	CAG-145 sp000435615 abundance in stool
762	7	110111617	T	C	0.0903432	0.117111	0.024333	1.5e-06	rs2244263	GCST90032253	CAG-145 sp000435615 abundance in stool
763	9	25665387	T	C	0.324138	-0.0703338	0.0151807	3.6e-06	rs10812297	GCST90032253	CAG-145 sp000435615 abundance in stool
764	11	92930385	G	A	0.148943	0.0921581	0.0201537	4.8e-06	rs2087310	GCST90032253	CAG-145 sp000435615 abundance in stool
765	12	5491159	T	C	0.0240741	0.261744	0.0456839	1e-08	rs118020824	GCST90032253	CAG-145 sp000435615 abundance in stool
766	20	2967603	C	G	0.0422139	-0.16566	0.0355831	3.2e-06	rs143736490	GCST90032253	CAG-145 sp000435615 abundance in stool
767	1	10770486	C	T	0.0149317	0.126398	0.027256	3.5e-06	rs12074319	GCST90032254	CAG-145 sp002320005 abundance in stool
768	2	153054957	A	G	0.4361	0.0411734	0.00659452	4.3e-10	rs10931443	GCST90032254	CAG-145 sp002320005 abundance in stool
769	2	153154209	A	G	0.168014	0.0408933	0.00884377	3.8e-06	rs13025431	GCST90032254	CAG-145 sp002320005 abundance in stool
770	3	106540146	T	A	0.325444	-0.0329054	0.00714317	4.1e-06	rs73203290	GCST90032254	CAG-145 sp002320005 abundance in stool
771	6	161328361	G	A	0.0170847	0.117179	0.0254124	4e-06	rs113106320	GCST90032254	CAG-145 sp002320005 abundance in stool
772	7	132487165	T	G	0.102151	0.0504456	0.0108539	3.4e-06	rs156926	GCST90032254	CAG-145 sp002320005 abundance in stool
773	9	29342796	C	T	0.120988	-0.0467362	0.0101009	3.7e-06	rs62553714	GCST90032254	CAG-145 sp002320005 abundance in stool
774	20	57590880	C	T	0.362568	-0.0321878	0.00700624	4.3e-06	rs2073142	GCST90032254	CAG-145 sp002320005 abundance in stool
775	1	188744200	A	G	0.0138959	-0.234989	0.0428758	4.2e-08	rs114265851	GCST90032255	CAG-145 abundance in stool
776	4	14329417	G	C	0.0154388	0.202052	0.040624	6.6e-07	rs116750580	GCST90032255	CAG-145 abundance in stool
777	4	186569901	C	G	0.342367	-0.049298	0.0107383	4.4e-06	rs10009310	GCST90032255	CAG-145 abundance in stool
778	5	5972715	A	G	0.019973	-0.174002	0.0357546	1.1e-06	rs74620412	GCST90032255	CAG-145 abundance in stool
779	7	38699784	T	C	0.0337656	0.131049	0.0281871	3.3e-06	rs117553749	GCST90032255	CAG-145 abundance in stool
780	11	44943053	T	C	0.0747616	-0.105365	0.0193397	5.1e-08	rs12576787	GCST90032255	CAG-145 abundance in stool
781	20	2837702	T	C	0.0469151	-0.125952	0.0242599	2.1e-07	rs73083219	GCST90032255	CAG-145 abundance in stool
782	1	206473875	T	C	0.405052	0.0756103	0.0153196	8e-07	rs12739461	GCST90032256	CAG-170 sp003516765 abundance in stool
783	2	4216607	G	A	0.0828695	-0.128374	0.0270844	2.1e-06	rs72780529	GCST90032256	CAG-170 sp003516765 abundance in stool
784	2	97564165	T	A	0.258981	0.0795354	0.0163543	1.2e-06	rs7587359	GCST90032256	CAG-170 sp003516765 abundance in stool
785	4	56689126	T	A	0.0236935	-0.223747	0.0477495	2.8e-06	rs75821360	GCST90032256	CAG-170 sp003516765 abundance in stool
786	4	110582657	C	T	0.302716	0.0860815	0.0164902	1.8e-07	rs10049846	GCST90032256	CAG-170 sp003516765 abundance in stool
787	8	12007703	A	T	0.0460471	-0.168511	0.0348363	1.3e-06	rs189113914	GCST90032256	CAG-170 sp003516765 abundance in stool
788	8	46083348	C	T	0.107493	0.108341	0.023659	4.7e-06	rs77414905	GCST90032256	CAG-170 sp003516765 abundance in stool
789	10	55785709	A	G	0.500257	-0.0672799	0.0145936	4e-06	rs1880069	GCST90032256	CAG-170 sp003516765 abundance in stool
790	16	26845781	C	T	0.22336	0.0854096	0.0174479	9.8e-07	rs195869	GCST90032256	CAG-170 sp003516765 abundance in stool
791	18	74231517	T	G	0.16254	-0.0973142	0.0197428	8.3e-07	rs62098130	GCST90032256	CAG-170 sp003516765 abundance in stool
792	20	2695163	A	G	0.0974148	-0.119288	0.024631	1.3e-06	rs6084086	GCST90032256	CAG-170 sp003516765 abundance in stool
793	20	59202597	C	G	0.229232	-0.0827374	0.0175907	2.6e-06	rs59244950	GCST90032256	CAG-170 sp003516765 abundance in stool
794	22	19618273	C	T	0.0581179	0.152825	0.0313048	1.1e-06	rs5993734	GCST90032256	CAG-170 sp003516765 abundance in stool
795	1	108213870	T	C	0.0811017	0.156554	0.0319665	9.7e-07	rs55969230	GCST90032257	CAG-177 sp002438685 abundance in stool
796	3	153522578	G	T	0.132165	0.119629	0.0257482	3.4e-06	rs36143851	GCST90032257	CAG-177 sp002438685 abundance in stool
797	3	172874521	C	T	0.406963	0.0933403	0.0181286	2.6e-07	rs7639187	GCST90032257	CAG-177 sp002438685 abundance in stool
798	4	95879144	C	T	0.325072	-0.0921054	0.0188992	1.1e-06	rs1436533	GCST90032257	CAG-177 sp002438685 abundance in stool
799	7	7960710	C	T	0.0298584	-0.240828	0.0522421	4e-06	rs193144607	GCST90032257	CAG-177 sp002438685 abundance in stool
800	11	114190692	T	G	0.444862	0.0885223	0.0178715	7.3e-07	rs619151	GCST90032257	CAG-177 sp002438685 abundance in stool
801	12	129883962	T	C	0.0682788	-0.165104	0.0355226	3.4e-06	rs78706190	GCST90032257	CAG-177 sp002438685 abundance in stool
802	15	52540578	T	A	0.0158073	0.377975	0.0702542	7.4e-08	rs72738598	GCST90032257	CAG-177 sp002438685 abundance in stool
803	16	11368607	C	G	0.453803	-0.099372	0.0178004	2.4e-08	rs34966720	GCST90032257	CAG-177 sp002438685 abundance in stool
804	19	3717776	T	C	0.0299182	0.296168	0.0527796	2e-08	rs28824495	GCST90032257	CAG-177 sp002438685 abundance in stool
805	21	39483967	G	A	0.0119368	-0.369805	0.0807724	4.7e-06	rs117345628	GCST90032257	CAG-177 sp002438685 abundance in stool
806	1	108213870	T	C	0.0811017	0.163692	0.0323805	4.3e-07	rs55969230	GCST90032258	CAG-177 sp002451755 abundance in stool
807	2	239738858	T	C	0.291724	-0.0941551	0.0199982	2.5e-06	rs62642788	GCST90032258	CAG-177 sp002451755 abundance in stool
808	3	172874521	C	T	0.406963	0.0859953	0.018364	2.8e-06	rs7639187	GCST90032258	CAG-177 sp002451755 abundance in stool
809	4	95879144	C	T	0.325072	-0.0896563	0.0191458	2.8e-06	rs1436533	GCST90032258	CAG-177 sp002451755 abundance in stool
810	6	144002155	A	C	0.0361345	0.217797	0.0474049	4.3e-06	rs62427125	GCST90032258	CAG-177 sp002451755 abundance in stool
811	11	114190692	T	G	0.444862	0.0831045	0.0181039	4.4e-06	rs619151	GCST90032258	CAG-177 sp002451755 abundance in stool
812	15	52540578	T	A	0.0158073	0.34401	0.0711637	1.3e-06	rs72738598	GCST90032258	CAG-177 sp002451755 abundance in stool
813	16	11368607	C	G	0.453803	-0.106941	0.0180316	3e-09	rs34966720	GCST90032258	CAG-177 sp002451755 abundance in stool
814	19	3717776	T	C	0.0299182	0.29013	0.0534654	5.7e-08	rs28824495	GCST90032258	CAG-177 sp002451755 abundance in stool
815	20	12911488	A	T	0.0138842	0.349548	0.0763141	4.6e-06	rs165560	GCST90032258	CAG-177 sp002451755 abundance in stool
816	3	172874521	C	T	0.406963	0.121515	0.0246209	8e-07	rs7639187	GCST90032259	CAG-177 sp003514385 abundance in stool
817	4	95879144	C	T	0.325072	-0.118147	0.025668	4.2e-06	rs1436533	GCST90032259	CAG-177 sp003514385 abundance in stool
818	6	144002155	A	C	0.0361345	0.302287	0.0635507	2e-06	rs62427125	GCST90032259	CAG-177 sp003514385 abundance in stool
819	12	129883962	T	C	0.0682788	-0.232122	0.0482464	1.5e-06	rs78706190	GCST90032259	CAG-177 sp003514385 abundance in stool
820	15	52540578	T	A	0.0158073	0.466069	0.0954077	1e-06	rs72738598	GCST90032259	CAG-177 sp003514385 abundance in stool
821	16	11368607	C	G	0.453803	-0.135449	0.0241738	2.1e-08	rs34966720	GCST90032259	CAG-177 sp003514385 abundance in stool
822	17	14762937	G	A	0.427276	-0.112919	0.0240572	2.7e-06	rs7217298	GCST90032259	CAG-177 sp003514385 abundance in stool
823	19	3717776	T	C	0.0299182	0.375421	0.0716733	1.6e-07	rs28824495	GCST90032259	CAG-177 sp003514385 abundance in stool
824	21	44438323	A	G	0.163767	-0.151605	0.0324418	3e-06	rs8128434	GCST90032259	CAG-177 sp003514385 abundance in stool
825	1	64546939	C	T	0.0692294	-0.137837	0.0293992	2.8e-06	rs202123822	GCST90032260	CAG-177 sp003538135 abundance in stool
826	1	112704505	C	G	0.412306	-0.0723218	0.0146854	8.4e-07	rs2999156	GCST90032260	CAG-177 sp003538135 abundance in stool
827	1	215864158	C	T	0.047667	0.170066	0.034099	6.1e-07	rs2185315	GCST90032260	CAG-177 sp003538135 abundance in stool
828	2	33964276	A	G	0.0279456	0.210143	0.0443855	2.2e-06	rs10197213	GCST90032260	CAG-177 sp003538135 abundance in stool
829	3	113221846	C	T	0.0105556	0.355174	0.0722514	8.8e-07	rs149975310	GCST90032260	CAG-177 sp003538135 abundance in stool
830	6	121743610	G	A	0.492765	0.0689039	0.0146762	2.7e-06	rs9375059	GCST90032260	CAG-177 sp003538135 abundance in stool
831	16	11368607	C	G	0.453803	-0.0829443	0.0148301	2.2e-08	rs34966720	GCST90032260	CAG-177 sp003538135 abundance in stool
832	17	10998317	C	T	0.277825	-0.0766626	0.0166149	3.9e-06	rs56407369	GCST90032260	CAG-177 sp003538135 abundance in stool
833	18	52608901	G	A	0.0495299	-0.156182	0.0338793	4e-06	rs79696893	GCST90032260	CAG-177 sp003538135 abundance in stool
834	22	27552092	G	A	0.0701664	-0.13635	0.0291521	2.9e-06	rs12628297	GCST90032260	CAG-177 sp003538135 abundance in stool
835	1	112699866	T	C	0.454981	-0.103611	0.0216981	1.8e-06	rs3013431	GCST90032261	CAG-177 abundance in stool
836	1	215836657	G	C	0.0951142	0.175328	0.0374046	2.8e-06	rs12126972	GCST90032261	CAG-177 abundance in stool
837	4	95870255	A	G	0.32703	-0.107764	0.0235164	4.6e-06	rs10026739	GCST90032261	CAG-177 abundance in stool
838	12	129883962	T	C	0.0682788	-0.204884	0.044401	3.9e-06	rs78706190	GCST90032261	CAG-177 abundance in stool
839	15	52540578	T	A	0.0158073	0.404824	0.0878038	4e-06	rs72738598	GCST90032261	CAG-177 abundance in stool
840	16	11368607	C	G	0.453803	-0.139812	0.0222473	3.3e-10	rs34966720	GCST90032261	CAG-177 abundance in stool
841	17	50279407	C	T	0.017845	0.41883	0.0828932	4.4e-07	rs62060068	GCST90032261	CAG-177 abundance in stool
842	19	3717776	T	C	0.0299182	0.339415	0.065962	2.7e-07	rs28824495	GCST90032261	CAG-177 abundance in stool
843	21	44438323	A	G	0.163767	-0.140435	0.0298561	2.6e-06	rs8128434	GCST90032261	CAG-177 abundance in stool
844	2	36923388	C	T	0.469664	0.127692	0.0247108	2.4e-07	rs11681167	GCST90032262	CAG-180 sp000432435 abundance in stool
845	2	111043825	A	G	0.346774	0.121929	0.0264269	4e-06	rs967895	GCST90032262	CAG-180 sp000432435 abundance in stool
846	2	234764714	G	C	0.0952341	0.20293	0.0419521	1.3e-06	rs7599804	GCST90032262	CAG-180 sp000432435 abundance in stool
847	3	2548151	G	A	0.345743	0.12414	0.0269076	4e-06	rs111717438	GCST90032262	CAG-180 sp000432435 abundance in stool
848	6	32483981	A	G	0.255984	0.158067	0.0284821	2.9e-08	rs78279385	GCST90032262	CAG-180 sp000432435 abundance in stool
849	7	105907475	G	A	0.0661011	-0.237214	0.0503448	2.5e-06	rs79338453	GCST90032262	CAG-180 sp000432435 abundance in stool
850	8	93146910	T	C	0.351704	-0.132723	0.0262572	4.3e-07	rs278576	GCST90032262	CAG-180 sp000432435 abundance in stool
851	12	16666481	G	C	0.321008	0.135177	0.0266785	4e-07	rs11057029	GCST90032262	CAG-180 sp000432435 abundance in stool
852	14	48808533	T	C	0.059939	-0.249813	0.0524976	1.9e-06	rs79834276	GCST90032262	CAG-180 sp000432435 abundance in stool
853	15	38837526	G	T	0.00950603	0.600151	0.128504	3e-06	rs148911923	GCST90032262	CAG-180 sp000432435 abundance in stool
854	1	204651165	A	G	0.0615009	0.0666247	0.0145732	4.8e-06	rs2772243	GCST90032263	CAG-194 sp002441865 abundance in stool
855	2	235192208	C	A	0.0856855	-0.0593388	0.0123115	1.4e-06	rs4663553	GCST90032263	CAG-194 sp002441865 abundance in stool
856	3	144778895	T	A	0.0215036	-0.10962	0.024003	4.9e-06	rs115395107	GCST90032263	CAG-194 sp002441865 abundance in stool
857	4	6466829	C	G	0.5	-0.0362541	0.00695787	1.9e-07	rs35516842	GCST90032263	CAG-194 sp002441865 abundance in stool
858	6	28696436	C	T	0.0327566	-0.0980246	0.0195309	5.2e-07	rs16894216	GCST90032263	CAG-194 sp002441865 abundance in stool
859	9	77596188	A	G	0.115351	0.0528425	0.011017	1.6e-06	rs36024384	GCST90032263	CAG-194 sp002441865 abundance in stool
860	10	112655358	A	T	0.0907476	-0.0631265	0.0122515	2.6e-07	rs11196036	GCST90032263	CAG-194 sp002441865 abundance in stool
861	13	60730810	T	C	0.341914	-0.0344078	0.00732713	2.7e-06	rs9538890	GCST90032263	CAG-194 sp002441865 abundance in stool
862	14	55883561	T	C	0.242901	0.0385958	0.00818701	2.4e-06	rs11625348	GCST90032263	CAG-194 sp002441865 abundance in stool
863	18	46391146	T	G	0.136348	0.0508138	0.0101703	5.8e-07	rs11082524	GCST90032263	CAG-194 sp002441865 abundance in stool
864	1	172447720	C	T	0.263388	0.107526	0.0179536	2.1e-09	rs7515895	GCST90032264	CAG-245 sp000435175 abundance in stool
865	2	6620806	C	T	0.02118	0.289289	0.054293	9.9e-08	rs74839180	GCST90032264	CAG-245 sp000435175 abundance in stool
866	2	82438713	T	C	0.113946	-0.12482	0.024979	5.8e-07	rs12477883	GCST90032264	CAG-245 sp000435175 abundance in stool
867	3	109969269	G	A	0.0896414	0.132851	0.0280235	2.1e-06	rs13088215	GCST90032264	CAG-245 sp000435175 abundance in stool
868	4	42110519	T	C	0.0314497	-0.226765	0.0453691	5.8e-07	rs17445998	GCST90032264	CAG-245 sp000435175 abundance in stool
869	7	76829431	T	C	0.033339	0.204949	0.0444056	3.9e-06	rs71666202	GCST90032264	CAG-245 sp000435175 abundance in stool
870	7	154791344	C	T	0.198528	-0.0936594	0.020268	3.8e-06	rs10278671	GCST90032264	CAG-245 sp000435175 abundance in stool
871	8	23712698	T	G	0.248993	-0.0832398	0.0181664	4.6e-06	rs57291069	GCST90032264	CAG-245 sp000435175 abundance in stool
872	14	24946992	C	T	0.122712	-0.109951	0.0240733	4.9e-06	rs9671261	GCST90032264	CAG-245 sp000435175 abundance in stool
873	20	50301749	T	A	0.404031	-0.0783424	0.0163239	1.6e-06	rs1887934	GCST90032264	CAG-245 sp000435175 abundance in stool
874	1	82664709	T	G	0.0376689	-0.214814	0.0460315	3.1e-06	rs6657600	GCST90032265	CAG-245 abundance in stool
875	1	172447720	C	T	0.263388	0.12138	0.0200095	1.3e-09	rs7515895	GCST90032265	CAG-245 abundance in stool
876	2	6620806	C	T	0.02118	0.330609	0.0605015	4.6e-08	rs74839180	GCST90032265	CAG-245 abundance in stool
877	2	82438713	T	C	0.113946	-0.13567	0.0278354	1.1e-06	rs12477883	GCST90032265	CAG-245 abundance in stool
878	3	109969269	G	A	0.0896414	0.146346	0.0312296	2.8e-06	rs13088215	GCST90032265	CAG-245 abundance in stool
879	4	42110519	T	C	0.0314497	-0.253661	0.0505603	5.2e-07	rs17445998	GCST90032265	CAG-245 abundance in stool
880	7	76829431	T	C	0.033339	0.244221	0.0494849	8e-07	rs71666202	GCST90032265	CAG-245 abundance in stool
881	8	23712698	T	G	0.248993	-0.0969868	0.0202461	1.7e-06	rs57291069	GCST90032265	CAG-245 abundance in stool
882	1	161917546	G	A	0.462536	-0.0667959	0.0141759	2.5e-06	rs6699916	GCST90032266	CAG-269 sp001915995 abundance in stool
883	5	175062785	G	T	0.187196	0.0842334	0.0178954	2.5e-06	rs6894193	GCST90032266	CAG-269 sp001915995 abundance in stool
884	12	114254567	A	T	0.461019	0.0670462	0.0141625	2.2e-06	rs1920604	GCST90032266	CAG-269 sp001915995 abundance in stool
885	13	54904307	A	G	0.018122	0.267419	0.0531012	4.8e-07	rs73202898	GCST90032266	CAG-269 sp001915995 abundance in stool
886	16	84166970	A	G	0.143386	0.109655	0.0201033	4.9e-08	rs57375211	GCST90032266	CAG-269 sp001915995 abundance in stool
887	20	4618793	G	A	0.0159056	0.267684	0.0567271	2.4e-06	rs76026163	GCST90032266	CAG-269 sp001915995 abundance in stool
888	2	30573802	G	A	0.109834	-0.124276	0.025929	1.6e-06	rs4952151	GCST90032267	CAG-269 sp001916065 abundance in stool
889	2	62245679	G	A	0.191132	0.0952907	0.0206502	3.9e-06	rs4672483	GCST90032267	CAG-269 sp001916065 abundance in stool
890	3	194782750	C	T	0.186112	-0.0956086	0.0208172	4.4e-06	rs62291025	GCST90032267	CAG-269 sp001916065 abundance in stool
891	4	173328212	A	G	0.016031	0.314364	0.0646289	1.1e-06	rs139492259	GCST90032267	CAG-269 sp001916065 abundance in stool
892	5	73977115	G	C	0.409099	0.0777152	0.0168162	3.8e-06	rs282375	GCST90032267	CAG-269 sp001916065 abundance in stool
893	7	99226894	T	C	0.0776964	-0.154958	0.0302475	3e-07	rs76888365	GCST90032267	CAG-269 sp001916065 abundance in stool
894	12	97507492	A	C	0.060779	-0.161165	0.0336364	1.7e-06	rs11109072	GCST90032267	CAG-269 sp001916065 abundance in stool
895	13	69912834	A	G	0.0165324	0.355736	0.06271	1.4e-08	rs148383881	GCST90032267	CAG-269 sp001916065 abundance in stool
896	15	73337405	G	A	0.387363	0.0766008	0.0165547	3.7e-06	rs4777599	GCST90032267	CAG-269 sp001916065 abundance in stool
897	1	17394049	T	C	0.057366	-0.100246	0.021901	4.7e-06	rs12073549	GCST90032268	CAG-269 sp002372935 abundance in stool
898	2	128382930	G	A	0.117831	0.0726676	0.0158746	4.7e-06	rs150433877	GCST90032268	CAG-269 sp002372935 abundance in stool
899	5	180054302	G	A	0.45161	0.0487688	0.0102846	2.1e-06	rs4340879	GCST90032268	CAG-269 sp002372935 abundance in stool
900	7	152931469	C	T	0.237409	0.0643073	0.0118995	6.5e-08	rs73728503	GCST90032268	CAG-269 sp002372935 abundance in stool
901	16	54280541	G	A	0.265431	-0.0556165	0.0117534	2.2e-06	rs8059594	GCST90032268	CAG-269 sp002372935 abundance in stool
902	17	72669137	C	T	0.148487	0.0690511	0.0143594	1.5e-06	rs8080540	GCST90032268	CAG-269 sp002372935 abundance in stool
903	20	59984599	A	C	0.0653912	0.094993	0.0207423	4.7e-06	rs1474909	GCST90032268	CAG-269 sp002372935 abundance in stool
904	1	14755183	A	G	0.475489	0.0923901	0.0175952	1.5e-07	rs1474687	GCST90032269	CAG-273 sp003507395 abundance in stool
905	1	214728992	G	A	0.417497	-0.0849393	0.0176834	1.6e-06	rs34760325	GCST90032269	CAG-273 sp003507395 abundance in stool
906	2	40347897	G	A	0.0392965	0.212642	0.0447028	2e-06	rs75171778	GCST90032269	CAG-273 sp003507395 abundance in stool
907	3	1406701	G	C	0.0993474	0.145609	0.0298528	1.1e-06	rs72997769	GCST90032269	CAG-273 sp003507395 abundance in stool
908	4	6002590	A	G	0.190343	-0.110185	0.0225857	1.1e-06	rs76506738	GCST90032269	CAG-273 sp003507395 abundance in stool
909	4	17072543	A	G	0.226166	0.0991035	0.0211891	2.9e-06	rs35788979	GCST90032269	CAG-273 sp003507395 abundance in stool
910	4	53992521	A	G	0.0175364	0.313465	0.0668139	2.7e-06	rs78796791	GCST90032269	CAG-273 sp003507395 abundance in stool
911	7	3081896	A	G	0.273942	-0.0962704	0.0198135	1.2e-06	rs728949	GCST90032269	CAG-273 sp003507395 abundance in stool
912	8	66737446	G	A	0.0265636	0.308984	0.0543396	1.3e-08	rs16933036	GCST90032269	CAG-273 sp003507395 abundance in stool
913	12	108119233	A	T	0.0374461	0.239183	0.0466266	2.9e-07	rs117044520	GCST90032269	CAG-273 sp003507395 abundance in stool
914	13	33300841	T	C	0.0295355	0.239007	0.0519304	4.2e-06	rs75770361	GCST90032269	CAG-273 sp003507395 abundance in stool
915	17	76000003	T	C	0.0165491	0.314317	0.0679245	3.7e-06	rs17881959	GCST90032269	CAG-273 sp003507395 abundance in stool
916	18	60609953	G	A	0.127225	0.129591	0.0266776	1.2e-06	rs1346827	GCST90032269	CAG-273 sp003507395 abundance in stool
917	1	190537629	A	G	0.308604	0.100929	0.0207928	1.2e-06	rs703930	GCST90032270	CAG-273 sp003534295 abundance in stool
918	6	137663064	C	A	0.0421514	0.230179	0.0481125	1.7e-06	rs75034777	GCST90032270	CAG-273 sp003534295 abundance in stool
919	7	12182520	T	C	0.485213	0.0937681	0.0191117	9.3e-07	rs4617046	GCST90032270	CAG-273 sp003534295 abundance in stool
920	10	17527357	T	G	0.0139355	0.378589	0.0818696	3.8e-06	rs139557654	GCST90032270	CAG-273 sp003534295 abundance in stool
921	12	99716437	A	C	0.0524043	0.219103	0.0424159	2.4e-07	rs150544433	GCST90032270	CAG-273 sp003534295 abundance in stool
922	15	66803291	C	A	0.251148	-0.102805	0.0224024	4.5e-06	rs8037071	GCST90032270	CAG-273 sp003534295 abundance in stool
923	17	57614342	T	C	0.488768	0.0897814	0.0193933	3.7e-06	rs4793879	GCST90032270	CAG-273 sp003534295 abundance in stool
924	1	118557302	G	A	0.0677736	0.215303	0.0388281	2.9e-08	rs56654623	GCST90032271	CAG-274 sp000432155 abundance in stool
925	1	239214750	C	T	0.0577541	-0.202086	0.0415351	1.1e-06	rs75921885	GCST90032271	CAG-274 sp000432155 abundance in stool
926	2	65489120	C	G	0.169129	-0.120752	0.0263351	4.5e-06	rs6754549	GCST90032271	CAG-274 sp000432155 abundance in stool
927	2	79084988	G	A	0.0652394	0.182268	0.0393782	3.7e-06	rs3820895	GCST90032271	CAG-274 sp000432155 abundance in stool
928	3	62927168	C	A	0.059231	0.205375	0.0425007	1.3e-06	rs13066905	GCST90032271	CAG-274 sp000432155 abundance in stool
929	3	79879333	T	A	0.0145159	0.378599	0.0811608	3.1e-06	rs74865782	GCST90032271	CAG-274 sp000432155 abundance in stool
930	4	66393015	G	A	0.0347855	0.249908	0.053491	3e-06	rs6845130	GCST90032271	CAG-274 sp000432155 abundance in stool
931	5	176371172	T	C	0.0945064	-0.155582	0.0337822	4.1e-06	rs34247468	GCST90032271	CAG-274 sp000432155 abundance in stool
932	8	128506393	G	A	0.0396249	-0.226485	0.0495675	4.9e-06	rs117697016	GCST90032271	CAG-274 sp000432155 abundance in stool
933	9	18389972	T	G	0.0255912	0.283101	0.0619835	4.9e-06	rs10963594	GCST90032271	CAG-274 sp000432155 abundance in stool
934	11	13039483	C	T	0.218919	-0.11091	0.023716	2.9e-06	rs4757096	GCST90032271	CAG-274 sp000432155 abundance in stool
935	20	9151574	A	T	0.0160446	-0.351927	0.0770506	4.9e-06	rs8118617	GCST90032271	CAG-274 sp000432155 abundance in stool
936	20	63217810	G	A	0.218079	0.115188	0.0238191	1.3e-06	rs6090311	GCST90032271	CAG-274 sp000432155 abundance in stool
937	3	111389687	G	T	0.0131137	0.548533	0.0979641	2.2e-08	rs7433832	GCST90032272	CAG-302 abundance in stool
938	5	88529672	T	C	0.315254	0.112396	0.0240096	2.9e-06	rs2194028	GCST90032272	CAG-302 abundance in stool
939	7	2704797	T	C	0.207544	-0.148671	0.0281965	1.3e-07	rs7809151	GCST90032272	CAG-302 abundance in stool
940	7	116173441	G	T	0.0260592	0.347172	0.0698329	6.6e-07	rs73220473	GCST90032272	CAG-302 abundance in stool
941	10	66717261	A	G	0.0766882	-0.196932	0.0428806	4.4e-06	rs12355282	GCST90032272	CAG-302 abundance in stool
942	12	104151952	A	T	0.264562	0.120098	0.0256763	2.9e-06	rs4964219	GCST90032272	CAG-302 abundance in stool
943	14	77571941	C	T	0.421128	0.104503	0.0226886	4.1e-06	rs8022045	GCST90032272	CAG-302 abundance in stool
944	15	92554013	A	G	0.0391495	0.268659	0.0579608	3.6e-06	rs11632125	GCST90032272	CAG-302 abundance in stool
945	18	71962214	A	T	0.0254151	0.331262	0.072036	4.3e-06	rs116972983	GCST90032272	CAG-302 abundance in stool
946	19	6934659	G	A	0.0315913	0.303908	0.0647199	2.7e-06	rs144054037	GCST90032272	CAG-302 abundance in stool
947	21	45890043	C	T	0.32036	0.1143	0.0243698	2.7e-06	rs4819162	GCST90032272	CAG-302 abundance in stool
948	1	33304914	G	A	0.0177281	0.329984	0.0654301	4.6e-07	rs61799545	GCST90032273	CAG-345 sp000433315 abundance in stool
949	1	160207697	C	A	0.0434417	0.203712	0.0431176	2.3e-06	rs4656891	GCST90032273	CAG-345 sp000433315 abundance in stool
950	1	209096282	G	A	0.447206	0.0801395	0.0175423	4.9e-06	rs6540507	GCST90032273	CAG-345 sp000433315 abundance in stool
951	2	19897505	T	C	0.0268099	0.243296	0.0530098	4.4e-06	rs114643344	GCST90032273	CAG-345 sp000433315 abundance in stool
952	2	42746752	G	A	0.00999496	0.481207	0.0874158	3.7e-08	rs76037455	GCST90032273	CAG-345 sp000433315 abundance in stool
953	2	57527816	G	A	0.0471429	0.192227	0.0409807	2.7e-06	rs1590022	GCST90032273	CAG-345 sp000433315 abundance in stool
954	4	90934419	C	T	0.0189661	0.297908	0.06398	3.2e-06	rs139409522	GCST90032273	CAG-345 sp000433315 abundance in stool
955	6	24597253	G	A	0.0114171	0.384855	0.0826433	3.2e-06	rs73727344	GCST90032273	CAG-345 sp000433315 abundance in stool
956	10	6293641	T	C	0.0102144	0.401741	0.0866426	3.5e-06	rs117203648	GCST90032273	CAG-345 sp000433315 abundance in stool
957	11	100630840	G	C	0.330858	0.088825	0.0184334	1.4e-06	rs1111890	GCST90032273	CAG-345 sp000433315 abundance in stool
958	12	47956666	C	T	0.104696	-0.141676	0.0288477	9.1e-07	rs4494362	GCST90032273	CAG-345 sp000433315 abundance in stool
959	12	90728339	G	A	0.396514	0.0843656	0.0181049	3.2e-06	rs1158817	GCST90032273	CAG-345 sp000433315 abundance in stool
960	14	67478414	G	C	0.0484063	0.191224	0.0408924	2.9e-06	rs28510485	GCST90032273	CAG-345 sp000433315 abundance in stool
961	15	71618376	A	G	0.154313	-0.118906	0.0241775	8.7e-07	rs12910343	GCST90032273	CAG-345 sp000433315 abundance in stool
962	20	54208934	G	C	0.0105847	0.469277	0.0857677	4.5e-08	rs6023037	GCST90032273	CAG-345 sp000433315 abundance in stool
963	1	33304914	G	A	0.0177281	0.346659	0.0702448	8e-07	rs61799545	GCST90032274	CAG-345 abundance in stool
964	1	74147460	A	G	0.0173255	0.331552	0.0720324	4.2e-06	rs61777973	GCST90032274	CAG-345 abundance in stool
965	1	160215472	A	G	0.043266	0.216728	0.0463763	3e-06	rs4656252	GCST90032274	CAG-345 abundance in stool
966	1	209096282	G	A	0.447206	0.087041	0.0188331	3.8e-06	rs6540507	GCST90032274	CAG-345 abundance in stool
967	2	42746752	G	A	0.00999496	0.513088	0.0938479	4.6e-08	rs76037455	GCST90032274	CAG-345 abundance in stool
968	2	57527816	G	A	0.0471429	0.21452	0.0439961	1.1e-06	rs1590022	GCST90032274	CAG-345 abundance in stool
969	4	90934419	C	T	0.0189661	0.315722	0.0686912	4.3e-06	rs139409522	GCST90032274	CAG-345 abundance in stool
970	6	3374753	T	C	0.0483193	0.20469	0.043804	3e-06	rs10458074	GCST90032274	CAG-345 abundance in stool
971	6	24597253	G	A	0.0114171	0.42118	0.0887248	2.1e-06	rs73727344	GCST90032274	CAG-345 abundance in stool
972	8	21838883	G	T	0.236667	-0.104019	0.022201	2.8e-06	rs9644146	GCST90032274	CAG-345 abundance in stool
973	10	6293641	T	C	0.0102144	0.458273	0.0930164	8.4e-07	rs117203648	GCST90032274	CAG-345 abundance in stool
974	11	100630840	G	C	0.330858	0.0983162	0.0197904	6.8e-07	rs1111890	GCST90032274	CAG-345 abundance in stool
975	12	47956666	C	T	0.104696	-0.141863	0.0309697	4.6e-06	rs4494362	GCST90032274	CAG-345 abundance in stool
976	14	92822075	G	A	0.0461071	0.208276	0.0450197	3.7e-06	rs78032993	GCST90032274	CAG-345 abundance in stool
977	15	71618376	A	G	0.154313	-0.130691	0.0259566	4.8e-07	rs12910343	GCST90032274	CAG-345 abundance in stool
978	20	54208934	G	C	0.0105847	0.486619	0.0920791	1.3e-07	rs6023037	GCST90032274	CAG-345 abundance in stool
979	1	24307661	T	C	0.215197	-0.113053	0.0234711	1.5e-06	rs4648973	GCST90032275	CAG-349 abundance in stool
980	2	10499976	A	G	0.236905	-0.107148	0.0232369	4e-06	rs818157	GCST90032275	CAG-349 abundance in stool
981	5	58137692	G	A	0.0173313	0.354796	0.0742154	1.7e-06	rs191325458	GCST90032275	CAG-349 abundance in stool
982	6	86407070	C	T	0.131778	0.165252	0.0286695	8.2e-09	rs1508248	GCST90032275	CAG-349 abundance in stool
983	6	110518817	G	C	0.025939	0.284292	0.060447	2.6e-06	rs2817775	GCST90032275	CAG-349 abundance in stool
984	8	4703385	T	C	0.0231317	0.30941	0.065235	2.1e-06	rs71523642	GCST90032275	CAG-349 abundance in stool
985	8	102776877	G	C	0.0108108	0.430745	0.0935214	4.1e-06	rs189325463	GCST90032275	CAG-349 abundance in stool
986	10	3348128	C	T	0.470386	0.0939872	0.0194654	1.4e-06	rs1337381	GCST90032275	CAG-349 abundance in stool
987	11	38264856	T	A	0.0645053	0.18208	0.0392398	3.5e-06	rs1462246	GCST90032275	CAG-349 abundance in stool
988	11	128372040	C	T	0.0392306	0.258585	0.0501848	2.6e-07	rs73025045	GCST90032275	CAG-349 abundance in stool
989	12	99716437	A	C	0.0524043	0.205775	0.0428572	1.6e-06	rs150544433	GCST90032275	CAG-349 abundance in stool
990	16	5336916	C	A	0.0631923	0.193479	0.0396204	1e-06	rs938760	GCST90032275	CAG-349 abundance in stool
991	16	85100004	A	C	0.255762	-0.104001	0.0221225	2.6e-06	rs1466864	GCST90032275	CAG-349 abundance in stool
992	19	3403233	A	G	0.400521	0.0908283	0.0196683	3.9e-06	rs3922397	GCST90032275	CAG-349 abundance in stool
993	19	56555539	T	C	0.0109612	0.437337	0.0936019	3e-06	rs35189154	GCST90032275	CAG-349 abundance in stool
994	2	170354130	A	G	0.0864897	0.0788453	0.0163688	1.5e-06	rs17497248	GCST90032276	CAG-390 sp003523225 abundance in stool
995	4	39923030	A	T	0.178247	0.056862	0.0119459	1.9e-06	rs73229710	GCST90032276	CAG-390 sp003523225 abundance in stool
996	4	125593364	G	T	0.0105095	0.202995	0.0443632	4.7e-06	rs189869515	GCST90032276	CAG-390 sp003523225 abundance in stool
997	4	130182729	G	C	0.14717	0.0601342	0.0130239	3.9e-06	rs4864405	GCST90032276	CAG-390 sp003523225 abundance in stool
998	6	168130472	A	G	0.0243471	0.142402	0.0295117	1.4e-06	rs118087961	GCST90032276	CAG-390 sp003523225 abundance in stool
999	8	2663849	T	C	0.23897	0.0513195	0.0109531	2.8e-06	rs12678306	GCST90032276	CAG-390 sp003523225 abundance in stool
1000	8	10915134	T	A	0.462821	0.0434262	0.00916829	2.2e-06	rs4073948	GCST90032276	CAG-390 sp003523225 abundance in stool
1001	13	89884075	A	G	0.036376	0.115556	0.0243428	2.1e-06	rs140094916	GCST90032276	CAG-390 sp003523225 abundance in stool
1002	14	35344296	A	G	0.046623	0.119731	0.0218195	4.1e-08	rs74780291	GCST90032276	CAG-390 sp003523225 abundance in stool
1003	18	14651686	C	T	0.0213126	0.146171	0.0319071	4.6e-06	rs150146696	GCST90032276	CAG-390 sp003523225 abundance in stool
1004	19	43460008	A	G	0.0364127	0.117281	0.0242997	1.4e-06	rs142170405	GCST90032276	CAG-390 sp003523225 abundance in stool
1005	22	26977971	T	G	0.0151592	0.190198	0.0374983	3.9e-07	rs5752459	GCST90032276	CAG-390 sp003523225 abundance in stool
1006	1	7969741	A	T	0.0596416	0.178715	0.0315649	1.5e-08	rs185174116	GCST90032277	CAG-433 abundance in stool
1007	1	40377261	A	G	0.0611008	0.152466	0.0309743	8.6e-07	rs76904272	GCST90032277	CAG-433 abundance in stool
1008	7	16886773	A	G	0.0230485	0.248533	0.0491992	4.4e-07	rs181717897	GCST90032277	CAG-433 abundance in stool
1009	7	90360102	C	T	0.157771	-0.0935452	0.0203034	4.1e-06	rs174062	GCST90032277	CAG-433 abundance in stool
1010	12	7882561	G	A	0.0977437	0.119494	0.0250979	1.9e-06	rs11056294	GCST90032277	CAG-433 abundance in stool
1011	13	24881314	A	T	0.0172792	0.281521	0.0566916	6.8e-07	rs140969351	GCST90032277	CAG-433 abundance in stool
1012	15	33710325	A	G	0.369168	-0.0696469	0.0151648	4.4e-06	rs35763096	GCST90032277	CAG-433 abundance in stool
1013	15	66803291	C	A	0.251148	-0.0875726	0.0172748	4e-07	rs8037071	GCST90032277	CAG-433 abundance in stool
1014	2	238605381	T	C	0.278935	0.0457193	0.00981765	3.2e-06	rs2055863	GCST90032278	CAG-448 sp000433415 abundance in stool
1015	3	143734353	A	C	0.0514379	-0.0952243	0.0200832	2.1e-06	rs7616384	GCST90032278	CAG-448 sp000433415 abundance in stool
1016	5	85300550	A	G	0.464532	0.0430128	0.00884988	1.2e-06	rs1486284	GCST90032278	CAG-448 sp000433415 abundance in stool
1017	6	101907892	A	G	0.0109225	0.232207	0.0422654	3.9e-08	rs2518210	GCST90032278	CAG-448 sp000433415 abundance in stool
1018	6	150202701	C	G	0.250772	-0.0490018	0.0101494	1.4e-06	rs6906581	GCST90032278	CAG-448 sp000433415 abundance in stool
1019	9	19702492	C	A	0.152255	-0.0574119	0.0123156	3.1e-06	rs7870445	GCST90032278	CAG-448 sp000433415 abundance in stool
1020	12	101877105	T	C	0.138443	0.0649854	0.0127797	3.7e-07	rs79366624	GCST90032278	CAG-448 sp000433415 abundance in stool
1021	15	84978492	C	A	0.0868897	0.0821839	0.0156331	1.5e-07	rs77352294	GCST90032278	CAG-448 sp000433415 abundance in stool
1022	17	74961620	T	C	0.480483	-0.0416923	0.00879435	2.1e-06	rs7210122	GCST90032278	CAG-448 sp000433415 abundance in stool
1023	18	24339904	A	G	0.0158329	0.168391	0.0352948	1.8e-06	rs77025995	GCST90032278	CAG-448 sp000433415 abundance in stool
1024	18	46362444	A	G	0.0104818	0.206124	0.0427734	1.4e-06	rs8092525	GCST90032278	CAG-448 sp000433415 abundance in stool
1025	19	15589630	C	T	0.0497307	-0.0979065	0.0200196	1e-06	rs114162847	GCST90032278	CAG-448 sp000433415 abundance in stool
1026	19	28461152	T	C	0.11683	0.0625889	0.0135708	4e-06	rs2159130	GCST90032278	CAG-448 sp000433415 abundance in stool
1027	20	33027809	A	G	0.365738	0.0440362	0.00922552	1.8e-06	rs4911283	GCST90032278	CAG-448 sp000433415 abundance in stool
1028	3	60091314	C	G	0.0756888	0.169379	0.0297217	1.2e-08	rs12636241	GCST90032279	CAG-448 sp003150135 abundance in stool
1029	5	125001054	A	G	0.445034	-0.072583	0.0158281	4.5e-06	rs13177659	GCST90032279	CAG-448 sp003150135 abundance in stool
1030	5	180755714	A	G	0.0207071	0.259285	0.055259	2.7e-06	rs80071658	GCST90032279	CAG-448 sp003150135 abundance in stool
1031	10	3546417	T	C	0.0145476	0.344954	0.0645324	9e-08	rs61831695	GCST90032279	CAG-448 sp003150135 abundance in stool
1032	10	42666998	G	T	0.471712	0.0791829	0.015792	5.3e-07	rs678822	GCST90032279	CAG-448 sp003150135 abundance in stool
1033	13	103871516	A	G	0.0143026	0.310466	0.0667444	3.3e-06	rs140328019	GCST90032279	CAG-448 sp003150135 abundance in stool
1034	15	46403997	T	C	0.432234	0.0747578	0.0158529	2.4e-06	rs8029031	GCST90032279	CAG-448 sp003150135 abundance in stool
1035	18	12750378	C	A	0.384028	0.0744913	0.0162116	4.3e-06	rs888264	GCST90032279	CAG-448 sp003150135 abundance in stool
1036	19	15576271	A	G	0.0504124	-0.163437	0.0355175	4.2e-06	rs77105559	GCST90032279	CAG-448 sp003150135 abundance in stool
1037	20	43019415	C	T	0.0112085	0.370408	0.0749909	7.8e-07	rs149411016	GCST90032279	CAG-448 sp003150135 abundance in stool
1038	2	57516214	C	G	0.0786158	0.128587	0.0280384	4.5e-06	rs820967	GCST90032280	CAG-448 abundance in stool
1039	3	60104287	A	C	0.0830116	0.157922	0.0274842	9.1e-09	rs6766789	GCST90032280	CAG-448 abundance in stool
1040	3	138265549	T	C	0.0105379	-0.347638	0.0747745	3.3e-06	rs144109676	GCST90032280	CAG-448 abundance in stool
1041	5	180755714	A	G	0.0207071	0.248167	0.0534496	3.4e-06	rs80071658	GCST90032280	CAG-448 abundance in stool
1042	10	3546417	T	C	0.0145476	0.346586	0.062415	2.8e-08	rs61831695	GCST90032280	CAG-448 abundance in stool
1043	10	81781045	G	A	0.0673723	-0.137877	0.0300603	4.5e-06	rs56008851	GCST90032280	CAG-448 abundance in stool
1044	11	73286876	C	T	0.0694687	0.146602	0.0300756	1.1e-06	rs11235714	GCST90032280	CAG-448 abundance in stool
1045	18	12750500	G	A	0.383789	0.073551	0.0156856	2.7e-06	rs888265	GCST90032280	CAG-448 abundance in stool
1046	18	79821741	A	T	0.134492	-0.109465	0.0227311	1.5e-06	rs80025782	GCST90032280	CAG-448 abundance in stool
1047	19	15576271	A	G	0.0504124	-0.170371	0.0343543	7.1e-07	rs77105559	GCST90032280	CAG-448 abundance in stool
1048	20	6666124	T	C	0.0168473	0.275454	0.0591035	3.2e-06	rs147442884	GCST90032280	CAG-448 abundance in stool
1049	20	43019415	C	T	0.0112085	0.356965	0.0725301	8.6e-07	rs149411016	GCST90032280	CAG-448 abundance in stool
1050	2	19509829	T	G	0.0513814	0.107963	0.0231847	3.2e-06	rs79827100	GCST90032281	CAG-449 abundance in stool
1051	2	215501544	A	C	0.183471	0.0618585	0.0133361	3.5e-06	rs1530023	GCST90032281	CAG-449 abundance in stool
1052	3	11760913	A	T	0.0235104	0.158066	0.034076	3.5e-06	rs111738579	GCST90032281	CAG-449 abundance in stool
1053	4	62376628	G	C	0.211137	-0.0608686	0.0124586	1e-06	rs778937	GCST90032281	CAG-449 abundance in stool
1054	4	79830310	T	C	0.0141082	0.200073	0.0430425	3.3e-06	rs74618463	GCST90032281	CAG-449 abundance in stool
1055	4	162515596	T	C	0.021816	0.163425	0.0350042	3e-06	rs138363248	GCST90032281	CAG-449 abundance in stool
1056	5	122526725	C	T	0.0297489	0.140952	0.0301747	3e-06	rs150951511	GCST90032281	CAG-449 abundance in stool
1057	10	128735317	A	G	0.232507	0.0570997	0.0124325	4.4e-06	rs4750718	GCST90032281	CAG-449 abundance in stool
1058	11	4625075	T	G	0.024066	0.157668	0.0333677	2.3e-06	rs118040875	GCST90032281	CAG-449 abundance in stool
1059	11	28690045	A	C	0.0233165	0.191506	0.0342385	2.2e-08	rs139688932	GCST90032281	CAG-449 abundance in stool
1060	13	112805591	A	G	0.36545	-0.0493376	0.0107534	4.5e-06	rs9550215	GCST90032281	CAG-449 abundance in stool
1061	2	211323161	A	G	0.221867	-0.103418	0.0215032	1.5e-06	rs1579597	GCST90032282	CAG-452 sp000434035 abundance in stool
1062	2	232982170	C	A	0.0682663	0.202097	0.0356882	1.5e-08	rs113732002	GCST90032282	CAG-452 sp000434035 abundance in stool
1063	7	154564591	G	A	0.304979	-0.0933152	0.0192791	1.3e-06	rs1491836	GCST90032282	CAG-452 sp000434035 abundance in stool
1064	9	68743577	T	A	0.317247	0.0930241	0.0193287	1.5e-06	rs34575286	GCST90032282	CAG-452 sp000434035 abundance in stool
1065	9	90874959	G	C	0.0120168	0.38644	0.0827154	3e-06	rs138926794	GCST90032282	CAG-452 sp000434035 abundance in stool
1066	10	129381313	A	G	0.0204082	0.295153	0.0636661	3.6e-06	rs117186187	GCST90032282	CAG-452 sp000434035 abundance in stool
1067	11	10611905	T	A	0.089748	0.15513	0.0314898	8.4e-07	rs72862367	GCST90032282	CAG-452 sp000434035 abundance in stool
1068	11	118145558	G	T	0.442879	-0.0837411	0.0180142	3.3e-06	rs1715444	GCST90032282	CAG-452 sp000434035 abundance in stool
1069	12	92959010	A	C	0.0636013	0.174774	0.0366911	1.9e-06	rs6538367	GCST90032282	CAG-452 sp000434035 abundance in stool
1070	15	66803291	C	A	0.251148	-0.0972068	0.0208866	3.3e-06	rs8037071	GCST90032282	CAG-452 sp000434035 abundance in stool
1071	16	84946735	A	G	0.108286	0.135369	0.0293644	4e-06	rs11149701	GCST90032282	CAG-452 sp000434035 abundance in stool
1072	17	68338167	C	T	0.075475	0.15813	0.0343259	4.1e-06	rs12937830	GCST90032282	CAG-452 sp000434035 abundance in stool
1073	18	24268785	T	C	0.138491	0.120186	0.0262205	4.6e-06	rs17797837	GCST90032282	CAG-452 sp000434035 abundance in stool
1074	18	67538713	G	A	0.368847	-0.0878332	0.0186653	2.5e-06	rs6566292	GCST90032282	CAG-452 sp000434035 abundance in stool
1075	18	70940747	A	T	0.0581809	-0.17728	0.0384909	4.1e-06	rs77600851	GCST90032282	CAG-452 sp000434035 abundance in stool
1076	2	211323161	A	G	0.221867	-0.105758	0.0221901	1.9e-06	rs1579597	GCST90032283	CAG-452 abundance in stool
1077	2	232982170	C	A	0.0682663	0.206204	0.0368283	2.2e-08	rs113732002	GCST90032283	CAG-452 abundance in stool
1078	7	154564591	G	A	0.304979	-0.0958151	0.0198947	1.5e-06	rs1491836	GCST90032283	CAG-452 abundance in stool
1079	9	68743577	T	A	0.317247	0.0934879	0.0199459	2.8e-06	rs34575286	GCST90032283	CAG-452 abundance in stool
1080	9	105433905	C	A	0.00976431	0.434197	0.0935736	3.5e-06	rs12335518	GCST90032283	CAG-452 abundance in stool
1081	10	129355730	T	C	0.020299	0.318161	0.0658178	1.3e-06	rs147387898	GCST90032283	CAG-452 abundance in stool
1082	11	10611905	T	A	0.089748	0.158019	0.032495	1.2e-06	rs72862367	GCST90032283	CAG-452 abundance in stool
1083	11	118145558	G	T	0.442879	-0.0882212	0.0185892	2.1e-06	rs1715444	GCST90032283	CAG-452 abundance in stool
1084	12	93017912	A	G	0.0612914	0.189476	0.0385653	9e-07	rs10507024	GCST90032283	CAG-452 abundance in stool
1085	15	66803291	C	A	0.251148	-0.10543	0.0215538	1e-06	rs8037071	GCST90032283	CAG-452 abundance in stool
1086	16	62592458	G	A	0.0295963	0.256012	0.055001	3.2e-06	rs143155339	GCST90032283	CAG-452 abundance in stool
1087	16	84946735	A	G	0.108286	0.138393	0.0303024	4.9e-06	rs11149701	GCST90032283	CAG-452 abundance in stool
1088	17	68338167	C	T	0.075475	0.171505	0.0354243	1.3e-06	rs12937830	GCST90032283	CAG-452 abundance in stool
1089	1	7071276	A	T	0.37677	0.0472405	0.0102766	4.3e-06	rs7538105	GCST90032284	CAG-465 sp000433135 abundance in stool
1090	3	115007837	A	G	0.036272	0.152552	0.0266238	1e-08	rs77244071	GCST90032284	CAG-465 sp000433135 abundance in stool
1091	4	119146089	G	A	0.0472143	0.109182	0.0231276	2.3e-06	rs4834755	GCST90032284	CAG-465 sp000433135 abundance in stool
1092	5	172129185	T	C	0.011722	0.211903	0.0455675	3.3e-06	rs115771335	GCST90032284	CAG-465 sp000433135 abundance in stool
1093	6	54537705	T	G	0.0491184	0.111338	0.0226496	8.8e-07	rs9349718	GCST90032284	CAG-465 sp000433135 abundance in stool
1094	9	75918438	G	A	0.237894	0.0556067	0.0117182	2.1e-06	rs4552980	GCST90032284	CAG-465 sp000433135 abundance in stool
1095	15	66803291	C	A	0.251148	-0.0567707	0.0115609	9.1e-07	rs8037071	GCST90032284	CAG-465 sp000433135 abundance in stool
1096	16	66070654	A	C	0.0576329	-0.103897	0.0215065	1.4e-06	rs78003791	GCST90032284	CAG-465 sp000433135 abundance in stool
1097	1	150412392	A	G	0.0259028	0.213792	0.045467	2.6e-06	rs139783923	GCST90032285	CAG-475 abundance in stool
1098	2	6294568	T	C	0.0925419	0.12454	0.0250009	6.3e-07	rs10181084	GCST90032285	CAG-475 abundance in stool
1099	3	146873041	T	C	0.0614139	0.140586	0.0301868	3.2e-06	rs76762645	GCST90032285	CAG-475 abundance in stool
1100	4	67838367	C	T	0.0189713	0.252582	0.0530574	1.9e-06	rs140668348	GCST90032285	CAG-475 abundance in stool
1101	4	71082901	C	T	0.0203011	0.272283	0.0506561	7.7e-08	rs114900215	GCST90032285	CAG-475 abundance in stool
1102	5	179641191	T	C	0.171384	0.0916143	0.0193745	2.3e-06	rs13167538	GCST90032285	CAG-475 abundance in stool
1103	9	124856473	T	C	0.0272972	0.2027	0.0442345	4.6e-06	rs61738476	GCST90032285	CAG-475 abundance in stool
1104	10	3464499	A	C	0.394741	0.0688068	0.0148063	3.4e-06	rs1975417	GCST90032285	CAG-475 abundance in stool
1105	12	84788974	G	T	0.0193896	0.244064	0.0525947	3.5e-06	rs17012415	GCST90032285	CAG-475 abundance in stool
1106	13	71017673	C	T	0.0494866	0.158799	0.0336312	2.3e-06	rs77389395	GCST90032285	CAG-475 abundance in stool
1107	13	90931840	T	C	0.0408969	0.187212	0.0356821	1.5e-07	rs2351243	GCST90032285	CAG-475 abundance in stool
1108	17	47224732	A	G	0.120271	0.101779	0.0222164	4.6e-06	rs17605038	GCST90032285	CAG-475 abundance in stool
1109	18	24515947	T	C	0.0211031	-0.23082	0.0504788	4.8e-06	rs72874798	GCST90032285	CAG-475 abundance in stool
1110	21	34343837	T	C	0.297523	-0.0757114	0.0157439	1.5e-06	rs915564	GCST90032285	CAG-475 abundance in stool
1111	1	192660597	G	C	0.0317836	0.141576	0.0304003	3.2e-06	rs12406291	GCST90032286	CAG-485 sp002362485 abundance in stool
1112	3	112627059	G	A	0.040324	0.137681	0.0272277	4.3e-07	rs112435809	GCST90032286	CAG-485 sp002362485 abundance in stool
1113	5	124033822	A	G	0.0176322	0.188017	0.0407235	3.9e-06	rs116522347	GCST90032286	CAG-485 sp002362485 abundance in stool
1114	7	137980227	G	A	0.106929	-0.0827392	0.0179008	3.8e-06	rs11764846	GCST90032286	CAG-485 sp002362485 abundance in stool
1115	9	107162865	C	G	0.15552	-0.0678031	0.0146829	3.9e-06	rs7036445	GCST90032286	CAG-485 sp002362485 abundance in stool
1116	12	63422074	T	C	0.0100219	0.259114	0.0534659	1.3e-06	rs17099406	GCST90032286	CAG-485 sp002362485 abundance in stool
1117	13	73820810	T	C	0.212375	0.0639678	0.0131381	1.1e-06	rs9530248	GCST90032286	CAG-485 sp002362485 abundance in stool
1118	15	25763376	A	G	0.0125442	0.24488	0.0485307	4.5e-07	rs117094938	GCST90032286	CAG-485 sp002362485 abundance in stool
1119	19	51690201	T	A	0.420519	0.0539938	0.0111642	1.3e-06	rs59801018	GCST90032286	CAG-485 sp002362485 abundance in stool
1120	20	32660463	T	C	0.015683	0.254519	0.042459	2e-09	rs17123518	GCST90032286	CAG-485 sp002362485 abundance in stool
1121	1	64466174	G	A	0.150696	0.0563131	0.0121721	3.7e-06	rs115282868	GCST90032287	CAG-485 sp002404675 abundance in stool
1122	2	63858822	A	T	0.0151922	0.174208	0.0349983	6.4e-07	rs141167708	GCST90032287	CAG-485 sp002404675 abundance in stool
1123	7	72009685	C	T	0.129199	-0.0631159	0.0129745	1.1e-06	rs844732	GCST90032287	CAG-485 sp002404675 abundance in stool
1124	8	139664878	T	C	0.0121228	0.181171	0.0390936	3.6e-06	rs72681268	GCST90032287	CAG-485 sp002404675 abundance in stool
1125	11	11240695	C	G	0.133935	-0.0592819	0.012621	2.6e-06	rs11021720	GCST90032287	CAG-485 sp002404675 abundance in stool
1126	11	42891277	C	A	0.0508645	0.0918758	0.0195588	2.6e-06	rs55998350	GCST90032287	CAG-485 sp002404675 abundance in stool
1127	15	95957815	G	A	0.0208227	0.141991	0.0298352	1.9e-06	rs1868719	GCST90032287	CAG-485 sp002404675 abundance in stool
1128	18	70917788	T	G	0.0458607	0.0945277	0.0203074	3.2e-06	rs10871677	GCST90032287	CAG-485 sp002404675 abundance in stool
1129	19	4316907	T	C	0.0329689	0.116007	0.023824	1.1e-06	rs62129301	GCST90032287	CAG-485 sp002404675 abundance in stool
1130	1	244198275	C	G	0.492283	-0.0473587	0.0101004	2.7e-06	rs10737891	GCST90032288	CAG-488 sp000434055 abundance in stool
1131	3	170507874	G	T	0.0631659	0.0930042	0.0197401	2.5e-06	rs143422825	GCST90032288	CAG-488 sp000434055 abundance in stool
1132	4	95783233	A	T	0.0559388	0.099173	0.0209537	2.2e-06	rs56123654	GCST90032288	CAG-488 sp000434055 abundance in stool
1133	4	119828617	G	A	0.0402183	0.112947	0.0247035	4.8e-06	rs17297964	GCST90032288	CAG-488 sp000434055 abundance in stool
1134	5	56926111	T	C	0.176377	0.0635542	0.0126282	4.8e-07	rs832532	GCST90032288	CAG-488 sp000434055 abundance in stool
1135	6	107137304	C	A	0.0494524	0.113939	0.0222736	3.1e-07	rs12176423	GCST90032288	CAG-488 sp000434055 abundance in stool
1136	6	161138012	G	C	0.0342823	0.123342	0.0263674	2.9e-06	rs34232394	GCST90032288	CAG-488 sp000434055 abundance in stool
1137	6	165038911	C	T	0.258048	0.053536	0.0109715	1.1e-06	rs760813	GCST90032288	CAG-488 sp000434055 abundance in stool
1138	7	154426289	C	T	0.0735493	0.0848395	0.0184454	4.2e-06	rs12112052	GCST90032288	CAG-488 sp000434055 abundance in stool
1139	8	20500545	T	C	0.0234178	0.167039	0.0313675	1e-07	rs10098366	GCST90032288	CAG-488 sp000434055 abundance in stool
1140	9	110381258	C	G	0.0933457	0.0802219	0.0164176	1e-06	rs10817000	GCST90032288	CAG-488 sp000434055 abundance in stool
1141	12	96591112	A	G	0.0389413	0.140509	0.0247527	1.4e-08	rs117662686	GCST90032288	CAG-488 sp000434055 abundance in stool
1142	20	19445515	T	C	0.0133501	0.215469	0.0419986	2.9e-07	rs6132204	GCST90032288	CAG-488 sp000434055 abundance in stool
1143	2	230664507	G	C	0.10426	0.0663745	0.0144023	4.1e-06	rs1878712	GCST90032289	CAG-488 abundance in stool
1144	4	37894646	A	G	0.0144695	0.18808	0.036908	3.5e-07	rs4832740	GCST90032289	CAG-488 abundance in stool
1145	5	28398039	G	A	0.476738	0.0419499	0.00891587	2.5e-06	rs4867146	GCST90032289	CAG-488 abundance in stool
1146	5	30082575	G	A	0.0571598	-0.0908644	0.0189684	1.7e-06	rs146065830	GCST90032289	CAG-488 abundance in stool
1147	6	107133484	A	G	0.0494691	0.0976482	0.0201835	1.3e-06	rs111937842	GCST90032289	CAG-488 abundance in stool
1148	7	40107208	T	C	0.0181391	0.156817	0.0328809	1.8e-06	rs138545616	GCST90032289	CAG-488 abundance in stool
1149	8	97240201	G	A	0.0292383	0.126637	0.0256587	8e-07	rs151142495	GCST90032289	CAG-488 abundance in stool
1150	8	134897432	T	A	0.0876072	-0.0762803	0.0154652	8.1e-07	rs11166846	GCST90032289	CAG-488 abundance in stool
1151	9	18030815	A	G	0.421536	-0.041319	0.00888611	3.3e-06	rs7865493	GCST90032289	CAG-488 abundance in stool
1152	12	24637169	T	G	0.0189757	0.17061	0.032401	1.4e-07	rs10842386	GCST90032289	CAG-488 abundance in stool
1153	13	29722925	T	C	0.211551	0.0493966	0.0107413	4.3e-06	rs73157112	GCST90032289	CAG-488 abundance in stool
1154	14	33335281	G	T	0.132079	0.0600328	0.0130155	4e-06	rs41423849	GCST90032289	CAG-488 abundance in stool
1155	15	25858946	A	C	0.113236	0.0644269	0.0139471	3.8e-06	rs8041680	GCST90032289	CAG-488 abundance in stool
1156	16	24103899	A	G	0.0424842	0.101619	0.021826	3.2e-06	rs117187864	GCST90032289	CAG-488 abundance in stool
1157	17	13889758	T	A	0.135913	0.0582621	0.0126299	4e-06	rs7218444	GCST90032289	CAG-488 abundance in stool
1158	20	2837702	T	C	0.0469151	-0.10137	0.0210652	1.5e-06	rs73083219	GCST90032289	CAG-488 abundance in stool
1159	20	16256250	T	C	0.0437227	0.0975075	0.021131	3.9e-06	rs73108391	GCST90032289	CAG-488 abundance in stool
1160	20	19445515	T	C	0.0133501	0.186843	0.0380567	9.1e-07	rs6132204	GCST90032289	CAG-488 abundance in stool
1161	21	42592609	A	G	0.103189	-0.0663434	0.0143717	3.9e-06	rs58805802	GCST90032289	CAG-488 abundance in stool
1162	2	9202892	T	A	0.0122342	0.560109	0.117182	1.8e-06	rs113013648	GCST90032290	CAG-495 abundance in stool
1163	2	145224306	T	C	0.0561216	0.264603	0.0550397	1.5e-06	rs75695257	GCST90032290	CAG-495 abundance in stool
1164	3	5123291	A	G	0.0138982	0.523822	0.109447	1.7e-06	rs77454822	GCST90032290	CAG-495 abundance in stool
1165	3	45910186	T	C	0.374258	-0.122548	0.0263857	3.4e-06	rs12493471	GCST90032290	CAG-495 abundance in stool
1166	4	38378593	T	C	0.0132974	0.517362	0.111611	3.6e-06	rs114928387	GCST90032290	CAG-495 abundance in stool
1167	4	66262817	A	G	0.0115107	0.591071	0.119453	7.5e-07	rs72641611	GCST90032290	CAG-495 abundance in stool
1168	9	94554948	A	G	0.0538071	-0.261025	0.0558978	3e-06	rs10821366	GCST90032290	CAG-495 abundance in stool
1169	10	34154195	T	C	0.0417577	0.297085	0.0630759	2.5e-06	rs12768988	GCST90032290	CAG-495 abundance in stool
1170	10	108072450	A	C	0.046494	0.286723	0.0608523	2.5e-06	rs74637062	GCST90032290	CAG-495 abundance in stool
1171	11	6300702	A	G	0.0561847	0.325307	0.0563893	8e-09	rs139456652	GCST90032290	CAG-495 abundance in stool
1172	12	114852146	T	C	0.0236771	0.384875	0.0841728	4.8e-06	rs11067315	GCST90032290	CAG-495 abundance in stool
1173	14	95270113	A	G	0.0226012	-0.398467	0.0862213	3.8e-06	rs118179413	GCST90032290	CAG-495 abundance in stool
1174	14	101821648	A	G	0.0665114	-0.29119	0.0515222	1.6e-08	rs80152381	GCST90032290	CAG-495 abundance in stool
1175	16	89526762	T	C	0.0243738	0.401534	0.0825915	1.2e-06	rs141882852	GCST90032290	CAG-495 abundance in stool
1176	1	108989099	T	C	0.0281371	0.0990565	0.0202269	9.7e-07	rs184205522	GCST90032291	CAG-510 sp002432425 abundance in stool
1177	2	162617092	A	T	0.0464643	0.0770972	0.0160659	1.6e-06	rs17786990	GCST90032291	CAG-510 sp002432425 abundance in stool
1178	3	72950768	T	C	0.0525697	0.0740952	0.0147178	4.8e-07	rs59842423	GCST90032291	CAG-510 sp002432425 abundance in stool
1179	8	111015708	T	G	0.104422	0.0564662	0.0110867	3.5e-07	rs117978519	GCST90032291	CAG-510 sp002432425 abundance in stool
1180	9	90410531	C	T	0.224755	0.0419583	0.00802161	1.7e-07	rs7851238	GCST90032291	CAG-510 sp002432425 abundance in stool
1181	16	9287747	T	C	0.0328296	0.0876899	0.0187834	3e-06	rs62031659	GCST90032291	CAG-510 sp002432425 abundance in stool
1182	17	47691267	C	T	0.0154752	0.130511	0.0270442	1.4e-06	rs141756015	GCST90032291	CAG-510 sp002432425 abundance in stool
1183	18	22095901	A	G	0.303129	0.0356555	0.00740757	1.5e-06	rs2081529	GCST90032291	CAG-510 sp002432425 abundance in stool
1184	19	384517	T	C	0.283994	-0.0343139	0.00747532	4.4e-06	rs59372439	GCST90032291	CAG-510 sp002432425 abundance in stool
1185	21	15316779	C	A	0.0297589	0.0925923	0.0196814	2.5e-06	rs71317611	GCST90032291	CAG-510 sp002432425 abundance in stool
1186	21	25350118	A	G	0.0234336	0.129175	0.0222673	6.6e-09	rs9977670	GCST90032291	CAG-510 sp002432425 abundance in stool
1187	21	41606802	T	A	0.0637842	0.0656794	0.014015	2.8e-06	rs73903450	GCST90032291	CAG-510 sp002432425 abundance in stool
1188	2	136303082	A	G	0.047173	0.174603	0.0379318	4.2e-06	rs62158858	GCST90032292	CAG-552 abundance in stool
1189	7	150971426	T	C	0.308791	0.0810388	0.0174319	3.3e-06	rs4725984	GCST90032292	CAG-552 abundance in stool
1190	9	3018435	C	A	0.363683	-0.106747	0.016886	2.6e-10	rs35515607	GCST90032292	CAG-552 abundance in stool
1191	9	80572325	A	G	0.0724747	-0.148944	0.0310931	1.7e-06	rs62572809	GCST90032292	CAG-552 abundance in stool
1192	9	132887754	A	G	0.0204511	0.263614	0.0566243	3.2e-06	rs2231409	GCST90032292	CAG-552 abundance in stool
1193	12	126976503	T	C	0.0600272	0.158994	0.0339875	2.9e-06	rs71460754	GCST90032292	CAG-552 abundance in stool
1194	20	12030940	G	A	0.072732	0.154564	0.0315733	9.8e-07	rs2327592	GCST90032292	CAG-552 abundance in stool
1195	1	5410024	G	A	0.0316242	0.127252	0.0247223	2.6e-07	rs61763346	GCST90032293	CAG-590 sp000431135 abundance in stool
1196	1	58480373	T	C	0.127028	0.0602638	0.0130147	3.6e-06	rs11580893	GCST90032293	CAG-590 sp000431135 abundance in stool
1197	1	214316353	G	C	0.0126625	0.177332	0.0386572	4.5e-06	rs140404026	GCST90032293	CAG-590 sp000431135 abundance in stool
1198	2	43041989	T	C	0.0541364	0.0915335	0.0190928	1.6e-06	rs3884676	GCST90032293	CAG-590 sp000431135 abundance in stool
1199	2	218740870	G	C	0.0442337	0.102813	0.0210347	1e-06	rs35475810	GCST90032293	CAG-590 sp000431135 abundance in stool
1200	3	148957477	T	C	0.182318	-0.0521769	0.0111024	2.6e-06	rs13100894	GCST90032293	CAG-590 sp000431135 abundance in stool
1201	4	36732896	G	A	0.0736102	0.0810156	0.0168277	1.5e-06	rs11728250	GCST90032293	CAG-590 sp000431135 abundance in stool
1202	6	31754963	G	A	0.0384357	0.106888	0.0224409	1.9e-06	rs9267560	GCST90032293	CAG-590 sp000431135 abundance in stool
1203	6	73704887	T	G	0.424893	0.0403197	0.00880513	4.7e-06	rs7774274	GCST90032293	CAG-590 sp000431135 abundance in stool
1204	9	83502486	C	T	0.420262	0.0404136	0.00878354	4.2e-06	rs12552693	GCST90032293	CAG-590 sp000431135 abundance in stool
1205	9	115286185	A	G	0.0245172	0.138455	0.0283419	1e-06	rs12348813	GCST90032293	CAG-590 sp000431135 abundance in stool
1206	15	53483701	G	A	0.440335	0.0415367	0.00869592	1.8e-06	rs645805	GCST90032293	CAG-590 sp000431135 abundance in stool
1207	17	40099312	A	G	0.297348	-0.044311	0.00946585	2.9e-06	rs12941465	GCST90032293	CAG-590 sp000431135 abundance in stool
1208	1	40855987	T	C	0.0113445	0.17189	0.0374548	4.4e-06	rs112118500	GCST90032294	CAG-632 abundance in stool
1209	3	63885809	C	G	0.0347549	0.104724	0.0218902	1.7e-06	rs138547268	GCST90032294	CAG-632 abundance in stool
1210	3	139680014	C	T	0.0357865	0.103417	0.0215129	1.5e-06	rs28478818	GCST90032294	CAG-632 abundance in stool
1211	3	188556500	G	A	0.20716	0.0491028	0.0100035	9.2e-07	rs13088424	GCST90032294	CAG-632 abundance in stool
1212	4	135412409	A	G	0.0126933	0.178213	0.0357358	6.1e-07	rs144023156	GCST90032294	CAG-632 abundance in stool
1213	4	139513593	G	C	0.0160013	0.151427	0.0316642	1.7e-06	rs77364580	GCST90032294	CAG-632 abundance in stool
1214	5	29613192	C	G	0.136209	0.0636327	0.0117444	6e-08	rs11960927	GCST90032294	CAG-632 abundance in stool
1215	7	55422589	A	G	0.0124495	0.17487	0.0360513	1.2e-06	rs77448792	GCST90032294	CAG-632 abundance in stool
1216	9	25224592	A	T	0.027265	0.128066	0.0247745	2.4e-07	rs147723189	GCST90032294	CAG-632 abundance in stool
1217	10	89132661	C	T	0.0568776	0.0799979	0.0172152	3.4e-06	rs141091864	GCST90032294	CAG-632 abundance in stool
1218	11	34573299	T	C	0.0122198	0.173264	0.0363606	1.9e-06	rs117661967	GCST90032294	CAG-632 abundance in stool
1219	11	60917739	A	G	0.0283592	0.113817	0.0242666	2.7e-06	rs148564887	GCST90032294	CAG-632 abundance in stool
1220	12	115932627	A	G	0.0334788	0.125891	0.0222053	1.4e-08	rs7958254	GCST90032294	CAG-632 abundance in stool
1221	14	95693912	A	G	0.0221157	0.131152	0.0271703	1.4e-06	rs148993002	GCST90032294	CAG-632 abundance in stool
1222	15	47699318	G	C	0.219452	-0.0452451	0.00969234	3e-06	rs4775703	GCST90032294	CAG-632 abundance in stool
1223	16	1389691	T	G	0.0118587	0.185837	0.0366129	3.9e-07	rs186192521	GCST90032294	CAG-632 abundance in stool
1224	16	86062774	T	A	0.0135227	0.179187	0.0349927	3e-07	rs116878049	GCST90032294	CAG-632 abundance in stool
1225	17	56598091	T	C	0.376972	0.0392205	0.00836634	2.8e-06	rs1442828	GCST90032294	CAG-632 abundance in stool
1226	19	435141	G	C	0.023569	0.120836	0.0263521	4.5e-06	rs75821794	GCST90032294	CAG-632 abundance in stool
1227	19	47893613	C	T	0.0679653	0.0726281	0.0157537	4e-06	rs76941979	GCST90032294	CAG-632 abundance in stool
1228	22	44607229	A	G	0.11437	-0.0577327	0.0125443	4.2e-06	rs73171545	GCST90032294	CAG-632 abundance in stool
1229	1	174653187	A	G	0.0129783	0.189207	0.0404637	2.9e-06	rs2436180	GCST90032295	CAG-698 abundance in stool
1230	2	173438261	G	T	0.136364	0.0629038	0.0133982	2.7e-06	rs59302213	GCST90032295	CAG-698 abundance in stool
1231	3	9729061	A	G	0.0223368	0.15487	0.0310931	6.3e-07	rs62245631	GCST90032295	CAG-698 abundance in stool
1232	4	90087506	C	T	0.0177912	0.17853	0.0344908	2.3e-07	rs116380795	GCST90032295	CAG-698 abundance in stool
1233	4	133534462	G	T	0.12273	-0.0716012	0.0139717	3e-07	rs11725788	GCST90032295	CAG-698 abundance in stool
1234	4	188068132	T	C	0.0184157	0.159943	0.0337907	2.2e-06	rs112021845	GCST90032295	CAG-698 abundance in stool
1235	5	160994479	G	A	0.0293028	0.126042	0.0270106	3.1e-06	rs192285194	GCST90032295	CAG-698 abundance in stool
1236	8	277897	T	C	0.311446	0.0519496	0.009844	1.3e-07	rs11136480	GCST90032295	CAG-698 abundance in stool
1237	9	43054064	A	T	0.000182183	2.16927	0.350429	6e-10	rs148334079	GCST90032295	CAG-698 abundance in stool
1238	9	75683737	C	T	0.0132639	0.184984	0.0399864	3.7e-06	rs60183000	GCST90032295	CAG-698 abundance in stool
1239	9	87764985	C	G	0.0336652	0.120457	0.0250798	1.6e-06	rs7044085	GCST90032295	CAG-698 abundance in stool
1240	11	57425764	T	C	0.0212121	0.145042	0.031493	4.1e-06	rs72923982	GCST90032295	CAG-698 abundance in stool
1241	12	132097580	G	A	0.24584	0.0492945	0.0106651	3.8e-06	rs7973039	GCST90032295	CAG-698 abundance in stool
1242	16	63117601	T	C	0.0682603	0.0853566	0.0182159	2.8e-06	rs79906173	GCST90032295	CAG-698 abundance in stool
1243	22	21388391	T	C	0.0314493	0.131218	0.0264848	7.3e-07	rs200696386	GCST90032295	CAG-698 abundance in stool
1244	22	23268613	T	C	0.0139123	0.182126	0.0391103	3.2e-06	rs17533177	GCST90032295	CAG-698 abundance in stool
1245	1	96016000	T	C	0.40383	-0.0595911	0.0128645	3.6e-06	rs607674	GCST90032296	CAG-776 sp000438195 abundance in stool
1246	3	98750706	T	C	0.101622	0.0949884	0.0207782	4.8e-06	rs76866228	GCST90032296	CAG-776 sp000438195 abundance in stool
1247	8	26490063	C	A	0.0217832	0.198211	0.0430124	4.1e-06	rs55991244	GCST90032296	CAG-776 sp000438195 abundance in stool
1248	10	15757012	T	C	0.0216107	0.201093	0.0431604	3.2e-06	rs140169232	GCST90032296	CAG-776 sp000438195 abundance in stool
1249	10	72229426	C	T	0.0511731	0.167412	0.0284874	4.2e-09	rs10823909	GCST90032296	CAG-776 sp000438195 abundance in stool
1250	12	109332800	C	T	0.0220775	0.233524	0.0422593	3.3e-08	rs118070531	GCST90032296	CAG-776 sp000438195 abundance in stool
1251	13	31120463	A	C	0.454105	-0.0634509	0.0129626	9.8e-07	rs9569740	GCST90032296	CAG-776 sp000438195 abundance in stool
1252	14	61330934	G	A	0.0226815	0.193424	0.041762	3.6e-06	rs76245638	GCST90032296	CAG-776 sp000438195 abundance in stool
1253	15	101002581	T	G	0.0670476	0.114363	0.0247614	3.9e-06	rs79848762	GCST90032296	CAG-776 sp000438195 abundance in stool
1254	17	58129010	A	G	0.0290372	0.187537	0.0376145	6.2e-07	rs117722796	GCST90032296	CAG-776 sp000438195 abundance in stool
1255	19	58236204	C	T	0.117244	0.0914127	0.019399	2.5e-06	rs11669778	GCST90032296	CAG-776 sp000438195 abundance in stool
1256	22	50107205	T	G	0.0413515	0.153052	0.0312067	9.4e-07	rs149015425	GCST90032296	CAG-776 sp000438195 abundance in stool
1257	1	96016000	T	C	0.40383	-0.0660932	0.0141965	3.2e-06	rs607674	GCST90032297	CAG-776 abundance in stool
1258	3	98750706	T	C	0.101622	0.107124	0.022929	3e-06	rs76866228	GCST90032297	CAG-776 abundance in stool
1259	10	15757012	T	C	0.0216107	0.219712	0.0476281	4e-06	rs140169232	GCST90032297	CAG-776 abundance in stool
1260	10	72229426	C	T	0.0511731	0.185165	0.0314363	3.9e-09	rs10823909	GCST90032297	CAG-776 abundance in stool
1261	12	109332800	C	T	0.0220775	0.259446	0.0466315	2.6e-08	rs118070531	GCST90032297	CAG-776 abundance in stool
1262	13	31120463	A	C	0.454105	-0.0696937	0.0143043	1.1e-06	rs9569740	GCST90032297	CAG-776 abundance in stool
1263	15	101002581	T	G	0.0670476	0.129132	0.0273236	2.3e-06	rs79848762	GCST90032297	CAG-776 abundance in stool
1264	17	58129010	A	G	0.0290372	0.201218	0.0415084	1.2e-06	rs117722796	GCST90032297	CAG-776 abundance in stool
1265	19	58236204	C	T	0.117244	0.104574	0.0214072	1e-06	rs11669778	GCST90032297	CAG-776 abundance in stool
1266	22	50107205	T	G	0.0413515	0.168705	0.0344371	9.6e-07	rs149015425	GCST90032297	CAG-776 abundance in stool
1267	2	135381057	G	A	0.421891	-0.151222	0.0172948	2.3e-18	rs3940549	GCST90032298	CAG-81 sp000435795 abundance in stool
1268	3	4959463	C	G	0.119976	0.123142	0.0262629	2.7e-06	rs34892180	GCST90032298	CAG-81 sp000435795 abundance in stool
1269	4	102203874	T	C	0.326536	0.0847214	0.0179689	2.4e-06	rs10031823	GCST90032298	CAG-81 sp000435795 abundance in stool
1270	4	181343968	C	G	0.496551	-0.0815941	0.0169172	1.4e-06	rs59677531	GCST90032298	CAG-81 sp000435795 abundance in stool
1271	6	31394210	T	C	0.318743	-0.100796	0.018036	2.3e-08	rs35026345	GCST90032298	CAG-81 sp000435795 abundance in stool
1272	9	83321403	G	A	0.376153	0.0877175	0.0175692	6e-07	rs4877754	GCST90032298	CAG-81 sp000435795 abundance in stool
1273	10	77169959	G	A	0.117592	0.142992	0.0263066	5.5e-08	rs1265491	GCST90032298	CAG-81 sp000435795 abundance in stool
1274	11	23664406	C	T	0.453339	-0.0819372	0.0175433	3e-06	rs11027423	GCST90032298	CAG-81 sp000435795 abundance in stool
1275	20	54206502	A	G	0.0582418	0.175963	0.0363376	1.3e-06	rs59998390	GCST90032298	CAG-81 sp000435795 abundance in stool
1276	1	164548921	A	G	0.0212065	-0.174061	0.0356562	1.1e-06	rs111928254	GCST90032299	CAG-822 sp000432855 abundance in stool
1277	2	68915135	C	G	0.140976	0.0898691	0.0146766	9.2e-10	rs13425414	GCST90032299	CAG-822 sp000432855 abundance in stool
1278	4	40411411	A	G	0.179768	0.0676468	0.0138292	1e-06	rs76703269	GCST90032299	CAG-822 sp000432855 abundance in stool
1279	7	3436698	A	G	0.179822	0.0671557	0.0132214	3.8e-07	rs10235617	GCST90032299	CAG-822 sp000432855 abundance in stool
1280	12	116377009	T	A	0.462756	0.0468619	0.0102493	4.8e-06	rs1241019	GCST90032299	CAG-822 sp000432855 abundance in stool
1281	15	66803291	C	A	0.251148	-0.0567817	0.0119422	2e-06	rs8037071	GCST90032299	CAG-822 sp000432855 abundance in stool
1282	16	20636599	C	T	0.426595	0.0482736	0.010479	4.1e-06	rs62033279	GCST90032299	CAG-822 sp000432855 abundance in stool
1283	22	35748295	C	T	0.0467674	-0.111324	0.0239467	3.3e-06	rs117263596	GCST90032299	CAG-822 sp000432855 abundance in stool
1284	1	153339791	C	T	0.0151134	-0.209653	0.0458942	4.9e-06	rs116457960	GCST90032300	CAG-822 abundance in stool
1285	1	182325632	T	C	0.023894	0.167447	0.0362885	3.9e-06	rs72722957	GCST90032300	CAG-822 abundance in stool
1286	2	15720198	G	A	0.0186869	0.191577	0.0415799	4.1e-06	rs139345454	GCST90032300	CAG-822 abundance in stool
1287	2	68915135	C	G	0.140976	0.0930105	0.0160692	7.1e-09	rs13425414	GCST90032300	CAG-822 abundance in stool
1288	4	40411411	A	G	0.179768	0.0701146	0.0151408	3.6e-06	rs76703269	GCST90032300	CAG-822 abundance in stool
1289	5	130819797	G	A	0.243911	0.0599352	0.013085	4.6e-06	rs377014871	GCST90032300	CAG-822 abundance in stool
1290	7	3448122	C	T	0.185786	0.0705075	0.0143064	8.3e-07	rs56309522	GCST90032300	CAG-822 abundance in stool
1291	7	39102013	T	C	0.288741	0.0622276	0.0123741	4.9e-07	rs4723822	GCST90032300	CAG-822 abundance in stool
1292	14	64430585	T	C	0.0841375	-0.0937875	0.0202444	3.6e-06	rs45558338	GCST90032300	CAG-822 abundance in stool
1293	16	20536929	C	T	0.46625	0.0581717	0.0114342	3.6e-07	rs71384477	GCST90032300	CAG-822 abundance in stool
1294	18	13952712	T	C	0.113106	0.0803375	0.0175723	4.8e-06	rs4797846	GCST90032300	CAG-822 abundance in stool
1295	18	54820375	A	G	0.0108568	0.250742	0.0543137	3.9e-06	rs140837056	GCST90032300	CAG-822 abundance in stool
1296	19	15537185	T	C	0.0304008	0.155869	0.0327066	1.9e-06	rs145745626	GCST90032300	CAG-822 abundance in stool
1297	19	50153445	T	C	0.0455785	0.128392	0.026868	1.8e-06	rs117104462	GCST90032300	CAG-822 abundance in stool
1298	1	57234513	T	G	0.279708	-0.0399769	0.00864324	3.7e-06	rs197632	GCST90032301	CAG-826 abundance in stool
1299	1	230778483	C	T	0.401141	-0.036738	0.00781848	2.6e-06	rs12724252	GCST90032301	CAG-826 abundance in stool
1300	3	101042929	A	G	0.014894	0.145813	0.0317797	4.5e-06	rs2317332	GCST90032301	CAG-826 abundance in stool
1301	4	44377835	T	C	0.0851584	0.0678542	0.0136983	7.3e-07	rs73812261	GCST90032301	CAG-826 abundance in stool
1302	6	5145502	T	C	0.0598341	0.0774284	0.0163486	2.2e-06	rs7756660	GCST90032301	CAG-826 abundance in stool
1303	7	19836522	A	G	0.0191718	0.132329	0.0283623	3.1e-06	rs117328870	GCST90032301	CAG-826 abundance in stool
1304	7	82722128	G	A	0.0505817	0.0813173	0.017586	3.8e-06	rs141163986	GCST90032301	CAG-826 abundance in stool
1305	16	9529904	G	T	0.0936399	0.0617518	0.0132741	3.3e-06	rs2314677	GCST90032301	CAG-826 abundance in stool
1306	16	80390281	G	A	0.0160504	0.143257	0.0307038	3.1e-06	rs13335193	GCST90032301	CAG-826 abundance in stool
1307	18	49694331	G	T	0.0431296	-0.088798	0.0191451	3.5e-06	rs117836133	GCST90032301	CAG-826 abundance in stool
1308	7	16629305	T	G	0.121822	-0.186582	0.0335039	2.6e-08	rs62440988	GCST90032302	CAG-83 sp000435555 abundance in stool
1309	7	74013270	T	A	0.0871359	0.176512	0.0379789	3.4e-06	rs112609918	GCST90032302	CAG-83 sp000435555 abundance in stool
1310	11	123403929	A	G	0.053466	0.227719	0.0484201	2.6e-06	rs12284170	GCST90032302	CAG-83 sp000435555 abundance in stool
1311	12	132243426	C	T	0.130401	-0.150609	0.032477	3.5e-06	rs28683116	GCST90032302	CAG-83 sp000435555 abundance in stool
1312	14	20833783	G	A	0.0346	0.309548	0.0607487	3.5e-07	rs28868032	GCST90032302	CAG-83 sp000435555 abundance in stool
1313	19	52618712	G	A	0.224289	-0.126616	0.0259339	1e-06	rs34309553	GCST90032302	CAG-83 sp000435555 abundance in stool
1314	21	26373732	T	G	0.050034	-0.227514	0.0497081	4.7e-06	rs146787634	GCST90032302	CAG-83 sp000435555 abundance in stool
1315	2	102455760	G	T	0.336382	-0.0454156	0.00927205	9.7e-07	rs11886793	GCST90032303	CAG-83 sp002392625 abundance in stool
1316	2	200443050	G	A	0.0667453	-0.0886846	0.0173932	3.4e-07	rs74552734	GCST90032303	CAG-83 sp002392625 abundance in stool
1317	3	5839903	T	A	0.243361	0.0488501	0.0101521	1.5e-06	rs11130626	GCST90032303	CAG-83 sp002392625 abundance in stool
1318	4	30138090	A	G	0.0800569	-0.0795252	0.0164298	1.3e-06	rs2571490	GCST90032303	CAG-83 sp002392625 abundance in stool
1319	7	116632646	C	T	0.0625766	0.101845	0.0184296	3.3e-08	rs80235124	GCST90032303	CAG-83 sp002392625 abundance in stool
1320	11	18742479	C	G	0.306165	0.0477451	0.00961803	6.9e-07	rs4757707	GCST90032303	CAG-83 sp002392625 abundance in stool
1321	11	28931433	C	T	0.016004	0.179373	0.0350247	3e-07	rs11030509	GCST90032303	CAG-83 sp002392625 abundance in stool
1322	16	71964505	A	G	0.406688	-0.0412663	0.00887816	3.4e-06	rs28370955	GCST90032303	CAG-83 sp002392625 abundance in stool
1323	21	35722547	G	A	0.489722	0.0415579	0.00865773	1.6e-06	rs1883055	GCST90032303	CAG-83 sp002392625 abundance in stool
1324	12	62168493	C	T	0.0957968	0.0596355	0.0129574	4.2e-06	rs10877805	GCST90032304	CAG-841 sp002479075 abundance in stool
1325	12	75070631	A	T	0.436272	0.0375904	0.00789238	1.9e-06	rs7305079	GCST90032304	CAG-841 sp002479075 abundance in stool
1326	15	63429155	T	C	0.0191404	0.128711	0.0280319	4.4e-06	rs28608842	GCST90032304	CAG-841 sp002479075 abundance in stool
1327	16	64671680	A	G	0.0301245	0.123899	0.0224737	3.5e-08	rs9933400	GCST90032304	CAG-841 sp002479075 abundance in stool
1328	16	80250309	A	G	0.0161943	0.152679	0.0304536	5.3e-07	rs142044268	GCST90032304	CAG-841 sp002479075 abundance in stool
1329	21	32891707	C	T	0.152277	-0.0512241	0.010516	1.1e-06	rs12626264	GCST90032304	CAG-841 sp002479075 abundance in stool
1330	1	105600976	C	A	0.0625	0.190807	0.0406104	2.6e-06	rs72693071	GCST90032305	CAG-873 sp001701165 abundance in stool
1331	3	156937931	T	G	0.0282796	0.28247	0.0589221	1.6e-06	rs146691646	GCST90032305	CAG-873 sp001701165 abundance in stool
1332	5	66357076	T	C	0.166004	0.12774	0.0266833	1.7e-06	rs1004433	GCST90032305	CAG-873 sp001701165 abundance in stool
1333	5	78004785	C	T	0.0234599	0.313794	0.0645805	1.2e-06	rs148223916	GCST90032305	CAG-873 sp001701165 abundance in stool
1334	6	138646488	A	C	0.0210304	0.31883	0.0691484	4e-06	rs62432535	GCST90032305	CAG-873 sp001701165 abundance in stool
1335	7	21338536	A	G	0.0182506	0.339513	0.0730165	3.3e-06	rs118132078	GCST90032305	CAG-873 sp001701165 abundance in stool
1336	7	40340930	T	G	0.0317661	0.256584	0.0558834	4.4e-06	rs79692456	GCST90032305	CAG-873 sp001701165 abundance in stool
1337	9	82269888	C	T	0.0192012	0.333553	0.0716328	3.2e-06	rs183272816	GCST90032305	CAG-873 sp001701165 abundance in stool
1338	9	103300571	G	C	0.043102	0.22404	0.0482815	3.5e-06	rs117138131	GCST90032305	CAG-873 sp001701165 abundance in stool
1339	10	31590664	T	G	0.448409	0.103059	0.0197049	1.7e-07	rs10826969	GCST90032305	CAG-873 sp001701165 abundance in stool
1340	11	12887527	C	A	0.0212496	0.330133	0.0680869	1.2e-06	rs55980901	GCST90032305	CAG-873 sp001701165 abundance in stool
1341	11	100635218	A	G	0.309041	0.116165	0.0212846	4.8e-08	rs7944000	GCST90032305	CAG-873 sp001701165 abundance in stool
1342	13	73630862	T	C	0.468973	-0.103108	0.0197103	1.7e-07	rs2325542	GCST90032305	CAG-873 sp001701165 abundance in stool
1343	20	8858152	T	C	0.0885171	0.164669	0.0346981	2.1e-06	rs35900117	GCST90032305	CAG-873 sp001701165 abundance in stool
1344	20	59816072	A	G	0.0154879	0.383753	0.0798498	1.5e-06	rs117992609	GCST90032305	CAG-873 sp001701165 abundance in stool
1345	21	39904645	A	G	0.0244501	0.311872	0.0632779	8.3e-07	rs79389401	GCST90032305	CAG-873 sp001701165 abundance in stool
1346	1	7969741	A	T	0.0596416	0.128405	0.024451	1.5e-07	rs185174116	GCST90032306	CAG-877 sp000433455 abundance in stool
1347	1	29803838	A	C	0.0142568	0.249649	0.0483967	2.5e-07	rs79305706	GCST90032306	CAG-877 sp000433455 abundance in stool
1348	4	7927483	A	G	0.258621	-0.0689031	0.01286	8.4e-08	rs6824700	GCST90032306	CAG-877 sp000433455 abundance in stool
1349	4	120462459	A	G	0.111317	0.095893	0.0181159	1.2e-07	rs6838736	GCST90032306	CAG-877 sp000433455 abundance in stool
1350	6	37534090	G	A	0.123381	0.0822574	0.0176756	3.3e-06	rs1541227	GCST90032306	CAG-877 sp000433455 abundance in stool
1351	9	87009631	C	T	0.248864	-0.0602052	0.0130516	4e-06	rs1022995	GCST90032306	CAG-877 sp000433455 abundance in stool
1352	11	1380850	A	G	0.0967191	0.108186	0.019546	3.1e-08	rs35859077	GCST90032306	CAG-877 sp000433455 abundance in stool
1353	12	98391448	T	A	0.189969	0.068583	0.0148063	3.6e-06	rs12319957	GCST90032306	CAG-877 sp000433455 abundance in stool
1354	14	83855181	T	C	0.0696267	0.110809	0.0226159	9.6e-07	rs12880749	GCST90032306	CAG-877 sp000433455 abundance in stool
1355	15	24801804	C	T	0.0143649	0.232154	0.0481188	1.4e-06	rs117803257	GCST90032306	CAG-877 sp000433455 abundance in stool
1356	15	66803291	C	A	0.251148	-0.0624482	0.0133805	3.1e-06	rs8037071	GCST90032306	CAG-877 sp000433455 abundance in stool
1357	16	50810972	T	C	0.0143678	0.23257	0.0484815	1.6e-06	rs60740268	GCST90032306	CAG-877 sp000433455 abundance in stool
1358	16	84648197	T	C	0.0511152	0.118707	0.0259363	4.7e-06	rs12927882	GCST90032306	CAG-877 sp000433455 abundance in stool
1359	17	79236187	A	G	0.0147633	0.22289	0.0476673	2.9e-06	rs149372364	GCST90032306	CAG-877 sp000433455 abundance in stool
1360	18	1065860	T	C	0.0875298	0.0942111	0.0203473	3.7e-06	rs76550020	GCST90032306	CAG-877 sp000433455 abundance in stool
1361	1	7969741	A	T	0.0596416	0.144015	0.0270798	1e-07	rs185174116	GCST90032307	CAG-877 abundance in stool
1362	1	29803838	A	C	0.0142568	0.25395	0.0536	2.2e-06	rs79305706	GCST90032307	CAG-877 abundance in stool
1363	4	7927483	A	G	0.258621	-0.0776672	0.0142423	4.9e-08	rs6824700	GCST90032307	CAG-877 abundance in stool
1364	4	120462459	A	G	0.111317	0.105577	0.0200631	1.4e-07	rs6838736	GCST90032307	CAG-877 abundance in stool
1365	6	37534090	G	A	0.123381	0.0949213	0.0195753	1.2e-06	rs1541227	GCST90032307	CAG-877 abundance in stool
1366	11	1380850	A	G	0.0967191	0.125129	0.0216462	7.4e-09	rs35859077	GCST90032307	CAG-877 abundance in stool
1367	12	98391448	T	A	0.189969	0.0765786	0.0163972	3e-06	rs12319957	GCST90032307	CAG-877 abundance in stool
1368	14	83855181	T	C	0.0696267	0.124891	0.0250465	6.2e-07	rs12880749	GCST90032307	CAG-877 abundance in stool
1369	15	24801804	C	T	0.0143649	0.269029	0.0532898	4.5e-07	rs117803257	GCST90032307	CAG-877 abundance in stool
1370	15	66803291	C	A	0.251148	-0.0685712	0.0148184	3.7e-06	rs8037071	GCST90032307	CAG-877 abundance in stool
1371	16	50810972	T	C	0.0143678	0.26208	0.0536913	1.1e-06	rs60740268	GCST90032307	CAG-877 abundance in stool
1372	17	46278692	A	G	0.484479	-0.060073	0.0129735	3.6e-06	rs62071628	GCST90032307	CAG-877 abundance in stool
1373	17	79236187	A	G	0.0147633	0.24689	0.052789	2.9e-06	rs149372364	GCST90032307	CAG-877 abundance in stool
1374	2	8841432	C	T	0.029807	0.261604	0.0568261	4.2e-06	rs34590926	GCST90032308	CAG-882 sp003486385 abundance in stool
1375	5	2007458	G	C	0.0223454	0.298181	0.0642933	3.5e-06	rs189094231	GCST90032308	CAG-882 sp003486385 abundance in stool
1376	6	32618459	A	C	0.400705	0.104999	0.0191943	4.5e-08	rs11751024	GCST90032308	CAG-882 sp003486385 abundance in stool
1377	7	41474698	T	C	0.227557	0.103643	0.0226123	4.6e-06	rs273153	GCST90032308	CAG-882 sp003486385 abundance in stool
1378	8	10572485	T	C	0.165204	-0.117528	0.0254985	4e-06	rs4841382	GCST90032308	CAG-882 sp003486385 abundance in stool
1379	13	37755817	T	C	0.0490213	-0.201663	0.0439974	4.6e-06	rs117139264	GCST90032308	CAG-882 sp003486385 abundance in stool
1380	15	93981565	G	C	0.014879	0.353376	0.077251	4.8e-06	rs139327470	GCST90032308	CAG-882 sp003486385 abundance in stool
1381	20	45501304	A	G	0.0165909	0.34723	0.073525	2.3e-06	rs34382722	GCST90032308	CAG-882 sp003486385 abundance in stool
1382	3	95611253	A	T	0.0114175	0.26551	0.0562554	2.4e-06	rs139654497	GCST90032309	CAG-884 sp000433875 abundance in stool
1383	3	110696189	C	G	0.0360323	0.149538	0.0322303	3.5e-06	rs74873861	GCST90032309	CAG-884 sp000433875 abundance in stool
1384	5	3138489	T	C	0.0130471	0.254995	0.0524167	1.1e-06	rs149643665	GCST90032309	CAG-884 sp000433875 abundance in stool
1385	5	148811455	A	G	0.187436	-0.0774502	0.0154207	5.1e-07	rs2400705	GCST90032309	CAG-884 sp000433875 abundance in stool
1386	6	30118563	C	T	0.0390166	0.148269	0.0301408	8.7e-07	rs1015465	GCST90032309	CAG-884 sp000433875 abundance in stool
1387	7	64773248	T	C	0.369082	-0.0563334	0.0122678	4.4e-06	rs7801158	GCST90032309	CAG-884 sp000433875 abundance in stool
1388	7	106571913	T	C	0.267978	-0.070967	0.0133353	1e-07	rs881358	GCST90032309	CAG-884 sp000433875 abundance in stool
1389	16	20151540	A	C	0.0247019	0.178522	0.0383148	3.2e-06	rs76012754	GCST90032309	CAG-884 sp000433875 abundance in stool
1390	17	20960653	A	G	0.0470578	0.129091	0.0280872	4.3e-06	rs117574388	GCST90032309	CAG-884 sp000433875 abundance in stool
1391	22	42634424	A	G	0.0126284	0.275216	0.0533387	2.5e-07	rs143543844	GCST90032309	CAG-884 sp000433875 abundance in stool
1392	2	68691550	C	T	0.29889	-0.065017	0.0139776	3.3e-06	rs4854491	GCST90032310	CAG-884 abundance in stool
1393	3	95611253	A	T	0.0114175	0.289504	0.0618073	2.8e-06	rs139654497	GCST90032310	CAG-884 abundance in stool
1394	3	110696189	C	G	0.0360323	0.165303	0.0354111	3e-06	rs74873861	GCST90032310	CAG-884 abundance in stool
1395	4	95308187	T	C	0.0122792	0.272125	0.0595397	4.9e-06	rs147833749	GCST90032310	CAG-884 abundance in stool
1396	5	3138489	T	C	0.0130471	0.279161	0.0575896	1.3e-06	rs149643665	GCST90032310	CAG-884 abundance in stool
1397	5	148811455	A	G	0.187436	-0.0827502	0.0169425	1e-06	rs2400705	GCST90032310	CAG-884 abundance in stool
1398	6	30118563	C	T	0.0390166	0.162722	0.0331164	8.9e-07	rs1015465	GCST90032310	CAG-884 abundance in stool
1399	7	64773248	T	C	0.369082	-0.0624261	0.0134785	3.6e-06	rs7801158	GCST90032310	CAG-884 abundance in stool
1400	7	106571913	T	C	0.267978	-0.0771078	0.0146513	1.4e-07	rs881358	GCST90032310	CAG-884 abundance in stool
1401	16	20151540	A	C	0.0247019	0.195669	0.0420947	3.3e-06	rs76012754	GCST90032310	CAG-884 abundance in stool
1402	17	20960653	A	G	0.0470578	0.143834	0.0308596	3.1e-06	rs117574388	GCST90032310	CAG-884 abundance in stool
1403	22	42634424	A	G	0.0126284	0.300573	0.0586024	2.9e-07	rs143543844	GCST90032310	CAG-884 abundance in stool
1404	1	41472914	T	A	0.0198245	0.1086	0.0221734	9.7e-07	rs78146178	GCST90032311	CAG-977 abundance in stool
1405	2	119503721	T	C	0.018383	0.123515	0.023098	8.9e-08	rs73951154	GCST90032311	CAG-977 abundance in stool
1406	3	123077614	G	T	0.231896	0.0339631	0.00733075	3.6e-06	rs9812472	GCST90032311	CAG-977 abundance in stool
1407	4	27586112	G	C	0.0581669	0.0663717	0.0131599	4.6e-07	rs16879522	GCST90032311	CAG-977 abundance in stool
1408	5	23653475	T	C	0.150942	0.0401158	0.00861906	3.3e-06	rs1402414	GCST90032311	CAG-977 abundance in stool
1409	5	128906867	G	A	0.0161345	0.125084	0.0246387	3.8e-07	rs12188587	GCST90032311	CAG-977 abundance in stool
1410	6	134267077	T	C	0.0196293	0.125757	0.0220718	1.2e-08	rs72974335	GCST90032311	CAG-977 abundance in stool
1411	9	15128156	A	G	0.0183255	0.121096	0.023144	1.7e-07	rs1746329	GCST90032311	CAG-977 abundance in stool
1412	9	111396677	A	G	0.0114247	0.14009	0.0292512	1.7e-06	rs149226133	GCST90032311	CAG-977 abundance in stool
1413	14	46992908	T	G	0.00917508	0.175177	0.0323615	6.2e-08	rs76452646	GCST90032311	CAG-977 abundance in stool
1414	14	68741009	A	G	0.0113464	0.172066	0.0291864	3.7e-09	rs112711312	GCST90032311	CAG-977 abundance in stool
1415	16	84431214	A	G	0.135117	0.0417317	0.00897414	3.3e-06	rs247843	GCST90032311	CAG-977 abundance in stool
1416	18	22753531	A	C	0.0171048	0.120297	0.0238048	4.3e-07	rs72880389	GCST90032311	CAG-977 abundance in stool
1417	19	814044	A	G	0.0160612	0.114527	0.0245391	3.1e-06	rs118190131	GCST90032311	CAG-977 abundance in stool
1418	1	195345636	T	G	0.489303	0.0277324	0.00587746	2.4e-06	rs12724261	GCST90032312	Caloranaerobacteraceae abundance in stool
1419	2	71698673	G	C	0.0108163	0.138777	0.0286818	1.3e-06	rs189842799	GCST90032312	Caloranaerobacteraceae abundance in stool
1420	2	155644522	T	G	0.157996	-0.039401	0.00805185	9.9e-07	rs13431434	GCST90032312	Caloranaerobacteraceae abundance in stool
1421	3	3799536	A	G	0.364572	0.029352	0.00634985	3.8e-06	rs2629281	GCST90032312	Caloranaerobacteraceae abundance in stool
1422	4	169799217	G	C	0.0937991	0.0484848	0.0102892	2.5e-06	rs12647010	GCST90032312	Caloranaerobacteraceae abundance in stool
1423	7	21853067	C	A	0.470518	-0.0298111	0.00589516	4.3e-07	rs11763735	GCST90032312	Caloranaerobacteraceae abundance in stool
1424	9	76196292	A	G	0.119485	0.0423394	0.00914865	3.7e-06	rs35094564	GCST90032312	Caloranaerobacteraceae abundance in stool
1425	9	135082479	G	C	0.229896	-0.0348972	0.00697413	5.6e-07	rs1615012	GCST90032312	Caloranaerobacteraceae abundance in stool
1426	10	26691352	C	T	0.104051	0.0470412	0.00959925	9.6e-07	rs117643815	GCST90032312	Caloranaerobacteraceae abundance in stool
1427	11	38338515	G	C	0.385953	-0.0335338	0.00608504	3.6e-08	rs7945882	GCST90032312	Caloranaerobacteraceae abundance in stool
1428	1	195345636	T	G	0.489303	0.0294888	0.0062637	2.5e-06	rs12724261	GCST90032313	Caloranaerobacter abundance in stool
1429	2	71698673	G	C	0.0108163	0.146659	0.0305669	1.6e-06	rs189842799	GCST90032313	Caloranaerobacter abundance in stool
1430	2	155644522	T	G	0.157996	-0.0411496	0.00858106	1.6e-06	rs13431434	GCST90032313	Caloranaerobacter abundance in stool
1431	3	3799536	A	G	0.364572	0.0329149	0.00676713	1.2e-06	rs2629281	GCST90032313	Caloranaerobacter abundance in stool
1432	4	169799217	G	C	0.0937991	0.0511457	0.0109654	3.1e-06	rs12647010	GCST90032313	Caloranaerobacter abundance in stool
1433	7	21853067	C	A	0.470518	-0.0314199	0.00628262	5.7e-07	rs11763735	GCST90032313	Caloranaerobacter abundance in stool
1434	7	157324056	A	C	0.385075	-0.0297566	0.00646338	4.1e-06	rs6947158	GCST90032313	Caloranaerobacter abundance in stool
1435	9	135082479	G	C	0.229896	-0.0374764	0.0074325	4.6e-07	rs1615012	GCST90032313	Caloranaerobacter abundance in stool
1436	10	26691352	C	T	0.104051	0.049312	0.0102301	1.4e-06	rs117643815	GCST90032313	Caloranaerobacter abundance in stool
1437	11	38338515	G	C	0.385953	-0.0357261	0.00648499	3.6e-08	rs7945882	GCST90032313	Caloranaerobacter abundance in stool
1438	11	133662104	C	T	0.403075	-0.0294941	0.00640665	4.2e-06	rs10791303	GCST90032313	Caloranaerobacter abundance in stool
1439	2	191649101	A	G	0.0776244	0.0396126	0.00839192	2.4e-06	rs139678050	GCST90032314	Campylobacter D abundance in stool
1440	2	228770701	G	A	0.321807	0.0238112	0.00479802	7e-07	rs4973125	GCST90032314	Campylobacter D abundance in stool
1441	3	138265549	T	C	0.0105379	0.13466	0.0220059	9.4e-10	rs144109676	GCST90032314	Campylobacter D abundance in stool
1442	4	114622674	C	T	0.016678	0.0827098	0.0175036	2.3e-06	rs147819943	GCST90032314	Campylobacter D abundance in stool
1443	7	42484232	G	C	0.0107401	0.105455	0.0215453	9.9e-07	rs115871282	GCST90032314	Campylobacter D abundance in stool
1444	10	118748785	T	C	0.0759919	0.0391622	0.00838717	3e-06	rs12098269	GCST90032314	Campylobacter D abundance in stool
1445	15	92774285	G	C	0.0174448	0.0795499	0.0171438	3.5e-06	rs7168089	GCST90032314	Campylobacter D abundance in stool
1446	18	51416178	C	T	0.0113636	0.0987807	0.0208485	2.2e-06	rs150011658	GCST90032314	Campylobacter D abundance in stool
1447	19	4037082	T	C	0.141803	-0.0296908	0.00649444	4.8e-06	rs8110933	GCST90032314	Campylobacter D abundance in stool
1448	19	44562884	A	C	0.433293	0.0210864	0.00457574	4.1e-06	rs59473574	GCST90032314	Campylobacter D abundance in stool
1449	20	21098689	G	T	0.0104989	0.100071	0.0217981	4.4e-06	rs117991350	GCST90032314	Campylobacter D abundance in stool
1450	1	7642162	C	G	0.00952782	0.168395	0.0341877	8.4e-07	rs143231962	GCST90032315	Cetobacterium A abundance in stool
1451	1	215730565	T	C	0.484787	0.0307672	0.00662858	3.5e-06	rs17025267	GCST90032315	Cetobacterium A abundance in stool
1452	3	69800796	T	C	0.128862	0.0537129	0.00991819	6.1e-08	rs17689208	GCST90032315	Cetobacterium A abundance in stool
1453	3	85033773	A	G	0.445784	0.0313798	0.00667309	2.6e-06	rs1016305	GCST90032315	Cetobacterium A abundance in stool
1454	6	45562275	T	A	0.113513	-0.0547831	0.0105698	2.2e-07	rs16873505	GCST90032315	Cetobacterium A abundance in stool
1455	7	75732967	T	C	0.0455771	0.0751833	0.0159041	2.3e-06	rs111582823	GCST90032315	Cetobacterium A abundance in stool
1456	7	112445345	C	T	0.147427	0.0513923	0.00939947	4.6e-08	rs3109109	GCST90032315	Cetobacterium A abundance in stool
1457	8	6657912	T	G	0.417918	0.0304926	0.00667485	4.9e-06	rs2980649	GCST90032315	Cetobacterium A abundance in stool
1458	8	6910588	C	T	0.0718274	-0.0611728	0.0127286	1.5e-06	rs74840827	GCST90032315	Cetobacterium A abundance in stool
1459	9	18546970	A	G	0.40143	-0.0317403	0.00676748	2.7e-06	rs1934931	GCST90032315	Cetobacterium A abundance in stool
1460	10	9866345	G	A	0.0293124	0.0922015	0.0196043	2.6e-06	rs138728925	GCST90032315	Cetobacterium A abundance in stool
1461	10	51990196	A	G	0.193191	0.0384192	0.00838322	4.6e-06	rs7915024	GCST90032315	Cetobacterium A abundance in stool
1462	12	32233752	A	G	0.0167255	0.120221	0.0260283	3.9e-06	rs117689224	GCST90032315	Cetobacterium A abundance in stool
1463	20	7570148	G	A	0.0341909	0.091394	0.0183588	6.4e-07	rs75145533	GCST90032315	Cetobacterium A abundance in stool
1464	20	44114513	A	G	0.34	-0.0352287	0.00690494	3.4e-07	rs2867794	GCST90032315	Cetobacterium A abundance in stool
1465	22	17831625	G	A	0.424853	0.0311709	0.00659963	2.3e-06	rs367922	GCST90032315	Cetobacterium A abundance in stool
1466	22	24185239	T	C	0.0814578	-0.0553905	0.0121133	4.8e-06	rs3752497	GCST90032315	Cetobacterium A abundance in stool
1467	1	24147036	T	G	0.0119488	0.1972	0.0429594	4.4e-06	rs74785846	GCST90032316	CHKCI006 sp900018345 abundance in stool
1468	2	68974369	G	A	0.367835	-0.046753	0.00963759	1.2e-06	rs4575760	GCST90032316	CHKCI006 sp900018345 abundance in stool
1469	3	13711095	C	A	0.217727	-0.0509445	0.011147	4.9e-06	rs59673460	GCST90032316	CHKCI006 sp900018345 abundance in stool
1470	3	20303409	A	C	0.443848	0.0451478	0.00939838	1.6e-06	rs4857937	GCST90032316	CHKCI006 sp900018345 abundance in stool
1471	3	35937508	A	G	0.0860061	0.0756622	0.0164939	4.5e-06	rs140230273	GCST90032316	CHKCI006 sp900018345 abundance in stool
1472	5	138597511	A	G	0.0179535	0.166622	0.0349401	1.9e-06	rs34336094	GCST90032316	CHKCI006 sp900018345 abundance in stool
1473	8	31017362	A	G	0.0470928	-0.0997299	0.0217383	4.5e-06	rs117019146	GCST90032316	CHKCI006 sp900018345 abundance in stool
1474	9	34834137	G	A	0.033067	0.125742	0.0263629	1.8e-06	rs146266330	GCST90032316	CHKCI006 sp900018345 abundance in stool
1475	10	96372259	C	T	0.485731	0.0490554	0.00927035	1.2e-07	rs17479671	GCST90032316	CHKCI006 sp900018345 abundance in stool
1476	12	469183	A	C	0.370252	0.0529093	0.00969764	4.9e-08	rs4980826	GCST90032316	CHKCI006 sp900018345 abundance in stool
1477	12	20264666	C	G	0.0416457	0.110885	0.0233855	2.1e-06	rs71463082	GCST90032316	CHKCI006 sp900018345 abundance in stool
1478	12	116482371	G	A	0.123182	0.0658597	0.0141303	3.1e-06	rs34783347	GCST90032316	CHKCI006 sp900018345 abundance in stool
1479	17	8209089	C	T	0.0721485	0.0838475	0.0179288	2.9e-06	rs3744783	GCST90032316	CHKCI006 sp900018345 abundance in stool
1480	17	74956693	A	C	0.482101	0.0431238	0.00927927	3.4e-06	rs902730	GCST90032316	CHKCI006 sp900018345 abundance in stool
1481	2	18654016	C	T	0.141535	0.0251541	0.00518371	1.2e-06	rs111516981	GCST90032317	Chloroflexales abundance in stool
1482	2	72323436	G	A	0.0142301	-0.0701755	0.0152165	4e-06	rs148235879	GCST90032317	Chloroflexales abundance in stool
1483	3	6936336	T	G	0.0144757	-0.0717273	0.0149397	1.6e-06	rs73019741	GCST90032317	Chloroflexales abundance in stool
1484	4	1720063	A	G	0.12111	0.0249876	0.00543833	4.3e-06	rs17132038	GCST90032317	Chloroflexales abundance in stool
1485	4	159453103	T	C	0.393235	0.0205596	0.00370542	2.9e-08	rs11947461	GCST90032317	Chloroflexales abundance in stool
1486	5	105646937	A	G	0.0304311	-0.0508046	0.0105486	1.5e-06	rs62368387	GCST90032317	Chloroflexales abundance in stool
1487	7	98512950	A	G	0.0183286	-0.0666848	0.0133107	5.4e-07	rs79014400	GCST90032317	Chloroflexales abundance in stool
1488	9	8425122	C	T	0.18831	-0.0224631	0.00460552	1.1e-06	rs2381796	GCST90032317	Chloroflexales abundance in stool
1489	14	79241818	A	G	0.392457	0.017231	0.00371118	3.4e-06	rs7145683	GCST90032317	Chloroflexales abundance in stool
1490	21	16815045	T	C	0.0137242	-0.0726705	0.0154668	2.6e-06	rs78348873	GCST90032317	Chloroflexales abundance in stool
1491	22	44741514	G	C	0.100548	-0.0279701	0.00603368	3.6e-06	rs56397559	GCST90032317	Chloroflexales abundance in stool
1492	1	89130297	T	C	0.0489699	0.0332884	0.00690979	1.5e-06	rs72728706	GCST90032318	Chromatiales abundance in stool
1493	1	95709627	T	C	0.0309966	0.0405864	0.00866328	2.8e-06	rs75639751	GCST90032318	Chromatiales abundance in stool
1494	2	229324205	T	A	0.164554	-0.0187458	0.00406585	4e-06	rs141708459	GCST90032318	Chromatiales abundance in stool
1495	3	192665200	G	A	0.0748988	0.0261914	0.00569557	4.3e-06	rs13068049	GCST90032318	Chromatiales abundance in stool
1496	4	174870352	T	G	0.376197	-0.0144717	0.0030566	2.2e-06	rs4276263	GCST90032318	Chromatiales abundance in stool
1497	5	35445035	T	C	0.0731564	0.0312828	0.00569279	3.9e-08	rs115820958	GCST90032318	Chromatiales abundance in stool
1498	5	172738522	A	G	0.151502	0.0204214	0.00425416	1.6e-06	rs6863410	GCST90032318	Chromatiales abundance in stool
1499	7	10077378	A	C	0.308224	0.0157005	0.00321478	1e-06	rs6948280	GCST90032318	Chromatiales abundance in stool
1500	8	128003824	G	A	0.33549	-0.0156493	0.00320368	1e-06	rs4733589	GCST90032318	Chromatiales abundance in stool
1501	11	92087262	C	G	0.302351	-0.0150945	0.00321327	2.6e-06	rs10830835	GCST90032318	Chromatiales abundance in stool
1502	13	65950201	A	C	0.0176382	0.0512448	0.0112208	4.9e-06	rs138379778	GCST90032318	Chromatiales abundance in stool
1503	22	43897188	A	G	0.127993	0.0225248	0.00450584	5.8e-07	rs80634	GCST90032318	Chromatiales abundance in stool
1504	1	187083643	G	T	0.016213	-0.0635565	0.0137308	3.7e-06	rs12138867	GCST90032319	Chromobacteriaceae abundance in stool
1505	1	236456229	A	G	0.396771	0.0183815	0.00362451	3.9e-07	rs1253615	GCST90032319	Chromobacteriaceae abundance in stool
1506	2	99042382	T	C	0.0121767	0.0727985	0.0155449	2.8e-06	rs142271641	GCST90032319	Chromobacteriaceae abundance in stool
1507	2	144853746	G	A	0.100544	-0.0273708	0.0058031	2.4e-06	rs115458621	GCST90032319	Chromobacteriaceae abundance in stool
1508	5	25378316	G	T	0.0190911	-0.0749445	0.0127985	4.7e-09	rs114013403	GCST90032319	Chromobacteriaceae abundance in stool
1509	6	95636614	T	C	0.0319811	-0.0483367	0.00987602	9.9e-07	rs148039250	GCST90032319	Chromobacteriaceae abundance in stool
1510	7	2884635	G	A	0.147229	-0.0235708	0.00493817	1.8e-06	rs1476635	GCST90032319	Chromobacteriaceae abundance in stool
1511	7	23083709	T	C	0.0473087	0.0381759	0.00824325	3.6e-06	rs62466541	GCST90032319	Chromobacteriaceae abundance in stool
1512	7	47455361	A	G	0.231192	0.0195038	0.00407795	1.7e-06	rs2941528	GCST90032319	Chromobacteriaceae abundance in stool
1513	8	18699055	C	T	0.0696756	0.0325389	0.00679317	1.7e-06	rs73199934	GCST90032319	Chromobacteriaceae abundance in stool
1514	9	72149959	A	G	0.0182629	-0.0680536	0.0129879	1.6e-07	rs111631652	GCST90032319	Chromobacteriaceae abundance in stool
1515	10	15822164	C	A	0.0214687	-0.0558885	0.0119996	3.2e-06	rs76250424	GCST90032319	Chromobacteriaceae abundance in stool
1516	11	76174205	C	A	0.486223	0.0157863	0.00345404	4.9e-06	rs7945530	GCST90032319	Chromobacteriaceae abundance in stool
1517	12	6354217	T	C	0.164335	-0.0220862	0.0047882	4e-06	rs11609789	GCST90032319	Chromobacteriaceae abundance in stool
1518	16	5406327	A	G	0.164213	-0.0216731	0.00472713	4.5e-06	rs13337877	GCST90032319	Chromobacteriaceae abundance in stool
1519	16	66070654	A	C	0.0576329	0.0356899	0.00752877	2.1e-06	rs78003791	GCST90032319	Chromobacteriaceae abundance in stool
1520	1	38466932	T	C	0.0134468	0.146458	0.0310886	2.5e-06	rs2247751	GCST90032320	Citrobacter A abundance in stool
1521	2	151857314	T	C	0.0112719	0.168851	0.0337709	5.7e-07	rs143399642	GCST90032320	Citrobacter A abundance in stool
1522	5	106828681	A	G	0.0254793	0.109284	0.022779	1.6e-06	rs58632432	GCST90032320	Citrobacter A abundance in stool
1523	6	137436331	C	A	0.0991777	-0.0566412	0.0120086	2.4e-06	rs9494765	GCST90032320	Citrobacter A abundance in stool
1524	7	133155894	T	C	0.0103553	0.192439	0.0351744	4.5e-08	rs78926499	GCST90032320	Citrobacter A abundance in stool
1525	15	99095912	C	T	0.018528	0.130274	0.0265299	9.1e-07	rs141644886	GCST90032320	Citrobacter A abundance in stool
1526	16	88727450	C	T	0.476835	0.0347046	0.00744365	3.1e-06	rs2242170	GCST90032320	Citrobacter A abundance in stool
1527	19	8167628	A	C	0.0271074	0.109785	0.0221491	7.2e-07	rs146968678	GCST90032320	Citrobacter A abundance in stool
1528	2	136049204	G	A	0.328615	-0.0289236	0.00451625	1.5e-10	rs7371606	GCST90032321	Clostridia abundance in stool
1529	2	173271115	A	T	0.0571331	0.0431845	0.00912159	2.2e-06	rs16861477	GCST90032321	Clostridia abundance in stool
1530	2	237755714	A	G	0.0185845	-0.0733088	0.0155751	2.5e-06	rs181626309	GCST90032321	Clostridia abundance in stool
1531	4	7649799	G	T	0.0149367	-0.0835631	0.0176268	2.1e-06	rs62290669	GCST90032321	Clostridia abundance in stool
1532	6	150471495	C	A	0.140013	-0.0295495	0.0061318	1.4e-06	rs10499262	GCST90032321	Clostridia abundance in stool
1533	7	110585984	A	G	0.0119288	0.0969072	0.0192787	5e-07	rs141350591	GCST90032321	Clostridia abundance in stool
1534	16	1101043	A	G	0.0163865	0.0784282	0.0166815	2.6e-06	rs117931457	GCST90032321	Clostridia abundance in stool
1535	1	169680834	G	C	0.294883	-0.0338654	0.00692884	1e-06	rs10919220	GCST90032322	Clostridium E sporosphaeroides abundance in stool
1536	1	187585519	A	G	0.010005	0.141705	0.0307215	4e-06	rs115842026	GCST90032322	Clostridium E sporosphaeroides abundance in stool
1537	2	30837817	A	C	0.0363774	0.0783658	0.0167172	2.8e-06	rs72783065	GCST90032322	Clostridium E sporosphaeroides abundance in stool
1538	2	105519805	G	A	0.0778599	-0.0556413	0.011616	1.7e-06	rs72819783	GCST90032322	Clostridium E sporosphaeroides abundance in stool
1539	3	15698270	A	C	0.241832	-0.0337733	0.00736087	4.5e-06	rs6784108	GCST90032322	Clostridium E sporosphaeroides abundance in stool
1540	3	152022606	A	G	0.266493	-0.0329082	0.00704237	3e-06	rs13317725	GCST90032322	Clostridium E sporosphaeroides abundance in stool
1541	5	59461921	G	A	0.325622	-0.0322085	0.00679463	2.1e-06	rs294474	GCST90032322	Clostridium E sporosphaeroides abundance in stool
1542	5	68519156	T	C	0.0197945	0.108205	0.0223023	1.2e-06	rs145706631	GCST90032322	Clostridium E sporosphaeroides abundance in stool
1543	6	35561542	C	T	0.0192146	0.114328	0.0227463	5e-07	rs73746475	GCST90032322	Clostridium E sporosphaeroides abundance in stool
1544	7	99187212	C	G	0.22559	-0.0360249	0.00749747	1.5e-06	rs10239195	GCST90032322	Clostridium E sporosphaeroides abundance in stool
1545	8	81331043	C	A	0.0121787	0.145459	0.0283769	3e-07	rs199757574	GCST90032322	Clostridium E sporosphaeroides abundance in stool
1546	8	123597165	G	A	0.393569	-0.0293428	0.0064235	4.9e-06	rs13261294	GCST90032322	Clostridium E sporosphaeroides abundance in stool
1547	10	17100527	G	T	0.360799	-0.0318357	0.00655678	1.2e-06	rs6602175	GCST90032322	Clostridium E sporosphaeroides abundance in stool
1548	11	125068631	G	T	0.0557051	0.0622527	0.013629	4.9e-06	rs35705578	GCST90032322	Clostridium E sporosphaeroides abundance in stool
1549	20	55595149	C	G	0.112883	-0.0494837	0.0101775	1.2e-06	rs79860346	GCST90032322	Clostridium E sporosphaeroides abundance in stool
1550	3	193764868	G	A	0.213497	0.030372	0.00659281	4.1e-06	rs55888898	GCST90032323	Clostridium I abundance in stool
1551	4	29518254	C	T	0.4164	0.0253327	0.0053965	2.7e-06	rs11721637	GCST90032323	Clostridium I abundance in stool
1552	4	97015253	A	G	0.0145967	-0.104055	0.0226978	4.6e-06	rs78925751	GCST90032323	Clostridium I abundance in stool
1553	15	94247690	A	G	0.341029	0.0263244	0.00568315	3.6e-06	rs768399	GCST90032323	Clostridium I abundance in stool
1554	15	101424716	A	G	0.324971	-0.0268179	0.00571988	2.8e-06	rs7168655	GCST90032323	Clostridium I abundance in stool
1555	16	85390557	C	G	0.308225	-0.0291188	0.00606011	1.5e-06	rs11149741	GCST90032323	Clostridium I abundance in stool
1556	2	136103170	A	G	0.352134	-0.038703	0.00837811	3.8e-06	rs3863021	GCST90032324	Clostridium M clostridioforme abundance in stool
1557	3	1431351	G	A	0.0211564	0.127183	0.0277901	4.7e-06	rs115953529	GCST90032324	Clostridium M clostridioforme abundance in stool
1558	3	33133936	A	C	0.0731872	0.0726447	0.0153444	2.2e-06	rs34970981	GCST90032324	Clostridium M clostridioforme abundance in stool
1559	3	106159103	A	G	0.0369433	0.113542	0.0210155	6.6e-08	rs144228251	GCST90032324	Clostridium M clostridioforme abundance in stool
1560	4	70426073	C	G	0.484617	-0.0372938	0.00794235	2.7e-06	rs1490474	GCST90032324	Clostridium M clostridioforme abundance in stool
1561	6	44205722	C	T	0.25128	0.0495811	0.00931438	1e-07	rs112557115	GCST90032324	Clostridium M clostridioforme abundance in stool
1562	6	75231976	G	A	0.0106419	0.179757	0.0393355	4.9e-06	rs118122414	GCST90032324	Clostridium M clostridioforme abundance in stool
1563	7	15853123	A	G	0.0166583	0.166235	0.0313934	1.2e-07	rs73058286	GCST90032324	Clostridium M clostridioforme abundance in stool
1564	11	3232740	G	C	0.121571	0.0580321	0.0123583	2.7e-06	rs35802341	GCST90032324	Clostridium M clostridioforme abundance in stool
1565	11	29860795	G	A	0.0315869	0.10813	0.0232392	3.3e-06	rs112869667	GCST90032324	Clostridium M clostridioforme abundance in stool
1566	14	72704986	C	T	0.0248431	0.120228	0.0253296	2.1e-06	rs12431623	GCST90032324	Clostridium M clostridioforme abundance in stool
1567	18	74833180	G	A	0.0173869	0.140378	0.03057	4.4e-06	rs72975451	GCST90032324	Clostridium M clostridioforme abundance in stool
1568	20	18229555	T	C	0.318761	-0.0416311	0.0087358	1.9e-06	rs28568511	GCST90032324	Clostridium M clostridioforme abundance in stool
1569	20	48448706	A	C	0.0123457	0.193533	0.0365878	1.2e-07	rs11698924	GCST90032324	Clostridium M clostridioforme abundance in stool
1570	2	87940736	T	C	0.0659769	0.0689736	0.0150391	4.5e-06	rs201949935	GCST90032325	Clostridium M sp001304855 abundance in stool
1571	3	2040765	A	G	0.0672721	0.066972	0.0146567	4.9e-06	rs4630919	GCST90032325	Clostridium M sp001304855 abundance in stool
1572	3	196646166	C	T	0.31191	-0.0485335	0.00847231	1e-08	rs9823810	GCST90032325	Clostridium M sp001304855 abundance in stool
1573	4	121555113	G	A	0.0120229	0.158396	0.0343488	4e-06	rs111919845	GCST90032325	Clostridium M sp001304855 abundance in stool
1574	6	20447062	A	G	0.0335802	-0.104816	0.0206387	3.8e-07	rs4712499	GCST90032325	Clostridium M sp001304855 abundance in stool
1575	11	21281329	C	T	0.311006	0.037594	0.00803541	2.9e-06	rs1791873	GCST90032325	Clostridium M sp001304855 abundance in stool
1576	12	132851595	T	C	0.064443	-0.0801698	0.0152663	1.5e-07	rs76946232	GCST90032325	Clostridium M sp001304855 abundance in stool
1577	17	41092799	A	G	0.20866	0.0435417	0.00917799	2.1e-06	rs140217599	GCST90032325	Clostridium M sp001304855 abundance in stool
1578	17	75167713	G	A	0.0155379	0.144567	0.0304313	2e-06	rs118066102	GCST90032325	Clostridium M sp001304855 abundance in stool
1579	1	25963965	A	G	0.0590425	0.0672049	0.0144509	3.3e-06	rs11580136	GCST90032326	Clostridium P abundance in stool
1580	1	240451399	C	G	0.0950341	-0.055209	0.0118933	3.5e-06	rs59437174	GCST90032326	Clostridium P abundance in stool
1581	2	227799852	C	T	0.265435	0.0366309	0.0078039	2.7e-06	rs7605423	GCST90032326	Clostridium P abundance in stool
1582	2	228730589	A	C	0.314002	0.0373058	0.00737163	4.2e-07	rs1609248	GCST90032326	Clostridium P abundance in stool
1583	2	234775942	T	C	0.0118607	0.145077	0.0312347	3.4e-06	rs4663502	GCST90032326	Clostridium P abundance in stool
1584	9	135941361	A	G	0.323325	-0.0360223	0.0073769	1e-06	rs4842054	GCST90032326	Clostridium P abundance in stool
1585	15	47916089	G	T	0.0328734	0.0927611	0.0192624	1.5e-06	rs75178624	GCST90032326	Clostridium P abundance in stool
1586	17	15261055	C	G	0.0625	-0.0648175	0.0139613	3.4e-06	rs2286517	GCST90032326	Clostridium P abundance in stool
1587	18	4822073	G	A	0.0215364	0.108679	0.023233	2.9e-06	rs140128564	GCST90032326	Clostridium P abundance in stool
1588	2	65663524	A	G	0.0685139	0.165444	0.0312503	1.2e-07	rs12713542	GCST90032327	Clostridium saudiense abundance in stool
1589	3	152097363	A	G	0.22169	-0.103692	0.0188584	3.8e-08	rs13078008	GCST90032327	Clostridium saudiense abundance in stool
1590	3	167940214	A	G	0.0286124	0.236797	0.046341	3.2e-07	rs114488160	GCST90032327	Clostridium saudiense abundance in stool
1591	6	158722827	A	G	0.315563	-0.0795221	0.0168143	2.3e-06	rs6929627	GCST90032327	Clostridium saudiense abundance in stool
1592	10	34888753	A	G	0.0185404	0.299168	0.0579705	2.5e-07	rs144025927	GCST90032327	Clostridium saudiense abundance in stool
1593	10	57681323	G	A	0.0512842	0.164345	0.0353744	3.4e-06	rs17623210	GCST90032327	Clostridium saudiense abundance in stool
1594	12	92685234	A	G	0.30894	-0.0856715	0.0167721	3.3e-07	rs10745615	GCST90032327	Clostridium saudiense abundance in stool
1595	16	4375527	A	G	0.239532	-0.0869612	0.0184242	2.4e-06	rs8052826	GCST90032327	Clostridium saudiense abundance in stool
1596	18	60152869	T	C	0.0204237	0.264928	0.0545441	1.2e-06	rs144576649	GCST90032327	Clostridium saudiense abundance in stool
1597	4	85425634	T	G	0.0105503	0.13885	0.0286053	1.2e-06	rs76638952	GCST90032328	Clostridium S felsineum abundance in stool
1598	9	98375195	T	C	0.0335034	0.0852577	0.0162916	1.7e-07	rs78380004	GCST90032328	Clostridium S felsineum abundance in stool
1599	10	6076164	T	G	0.146624	-0.0466598	0.00831427	2e-08	rs7079460	GCST90032328	Clostridium S felsineum abundance in stool
1600	10	55715999	G	T	0.394273	0.0289413	0.00594496	1.1e-06	rs7100189	GCST90032328	Clostridium S felsineum abundance in stool
1601	20	38681871	G	C	0.356397	0.0288459	0.00614438	2.7e-06	rs1033514	GCST90032328	Clostridium S felsineum abundance in stool
1602	2	85118518	A	G	0.0236572	0.120375	0.0246379	1e-06	rs62162821	GCST90032329	Clostridium tertium abundance in stool
1603	2	105430574	G	A	0.0244726	0.114399	0.0238383	1.6e-06	rs146127733	GCST90032329	Clostridium tertium abundance in stool
1604	3	85024376	A	G	0.128343	0.0515391	0.0110368	3e-06	rs73139691	GCST90032329	Clostridium tertium abundance in stool
1605	6	20527031	G	A	0.43363	0.0412088	0.00750135	3.9e-08	rs4516938	GCST90032329	Clostridium tertium abundance in stool
1606	8	1202833	C	G	0.26395	0.039946	0.0083828	1.9e-06	rs62486891	GCST90032329	Clostridium tertium abundance in stool
1607	13	36383208	T	C	0.0661728	0.0722123	0.0151008	1.7e-06	rs17790668	GCST90032329	Clostridium tertium abundance in stool
1608	17	50534693	T	C	0.0211636	0.12652	0.0257087	8.6e-07	rs117017957	GCST90032329	Clostridium tertium abundance in stool
1609	2	99564610	G	A	0.210585	0.110343	0.0204562	6.9e-08	rs17022786	GCST90032330	Collinsella abundance in stool
1610	3	65558757	A	G	0.0475991	0.180714	0.0391023	3.8e-06	rs9812270	GCST90032330	Collinsella abundance in stool
1611	7	83331031	C	G	0.0113312	-0.383896	0.0774636	7.2e-07	rs116926743	GCST90032330	Collinsella abundance in stool
1612	7	127102058	T	C	0.169329	-0.10466	0.0216657	1.4e-06	rs12375090	GCST90032330	Collinsella abundance in stool
1613	9	133271182	T	C	0.307628	0.0994397	0.0178167	2.4e-08	rs550057	GCST90032330	Collinsella abundance in stool
1614	13	49040041	A	G	0.0191142	-0.280928	0.0600627	2.9e-06	rs17466062	GCST90032330	Collinsella abundance in stool
1615	18	27552584	C	T	0.345739	-0.0814458	0.0173649	2.7e-06	rs646850	GCST90032330	Collinsella abundance in stool
1616	1	204486317	T	C	0.0411111	0.0566032	0.0117247	1.4e-06	rs12120892	GCST90032331	Comamonas B abundance in stool
1617	2	16671938	G	A	0.0173716	-0.0843344	0.0177809	2.1e-06	rs11885958	GCST90032331	Comamonas B abundance in stool
1618	4	90065309	T	G	0.0178057	0.0816463	0.0176193	3.6e-06	rs17203668	GCST90032331	Comamonas B abundance in stool
1619	4	174897719	T	A	0.050663	0.0492671	0.010531	2.9e-06	rs1873537	GCST90032331	Comamonas B abundance in stool
1620	5	59761750	G	A	0.0147849	-0.0886617	0.0191852	3.8e-06	rs78189310	GCST90032331	Comamonas B abundance in stool
1621	7	158254946	C	T	0.261852	0.0242762	0.00528553	4.4e-06	rs10248016	GCST90032331	Comamonas B abundance in stool
1622	12	116934889	A	G	0.204235	0.0275386	0.00588241	2.8e-06	rs61936974	GCST90032331	Comamonas B abundance in stool
1623	13	97643925	A	G	0.0191558	-0.0779291	0.0169602	4.3e-06	rs142777179	GCST90032331	Comamonas B abundance in stool
1624	14	58075814	A	G	0.444444	-0.0211928	0.00463757	4.9e-06	rs8007124	GCST90032331	Comamonas B abundance in stool
1625	14	89002800	T	C	0.0277684	0.0676892	0.0142255	2e-06	rs75453249	GCST90032331	Comamonas B abundance in stool
1626	15	65927111	G	C	0.026713	0.0672412	0.0143486	2.8e-06	rs140722677	GCST90032331	Comamonas B abundance in stool
1627	19	6370687	C	T	0.012273	0.097071	0.0211222	4.3e-06	rs56944804	GCST90032331	Comamonas B abundance in stool
1628	22	19088051	T	C	0.0106794	-0.108372	0.0222366	1.1e-06	rs143606156	GCST90032331	Comamonas B abundance in stool
1629	1	67672930	A	G	0.017008	0.105707	0.0223156	2.2e-06	rs12748816	GCST90032332	Comamonas abundance in stool
1630	2	30181814	T	C	0.0303056	0.0857233	0.0171702	6e-07	rs13385795	GCST90032332	Comamonas abundance in stool
1631	2	138960287	C	G	0.0408422	0.0689796	0.0148738	3.5e-06	rs72883125	GCST90032332	Comamonas abundance in stool
1632	2	217444608	A	T	0.0898385	0.0475857	0.0102231	3.2e-06	rs13035704	GCST90032332	Comamonas abundance in stool
1633	3	86222758	A	G	0.0152254	0.11713	0.023963	1e-06	rs116013417	GCST90032332	Comamonas abundance in stool
1634	4	189911355	A	T	0.0119252	0.148564	0.0273832	5.8e-08	rs11725365	GCST90032332	Comamonas abundance in stool
1635	8	93494036	T	C	0.0318396	0.0758761	0.0165811	4.7e-06	rs145068924	GCST90032332	Comamonas abundance in stool
1636	8	104519164	T	C	0.0407645	0.0726604	0.0147089	7.8e-07	rs17174845	GCST90032332	Comamonas abundance in stool
1637	10	10092992	T	C	0.0495951	0.0632611	0.0134616	2.6e-06	rs80210217	GCST90032332	Comamonas abundance in stool
1638	10	96240661	C	T	0.257815	0.0315181	0.00680466	3.6e-06	rs11188677	GCST90032332	Comamonas abundance in stool
1639	11	34661215	C	T	0.0168919	0.109264	0.0226091	1.3e-06	rs72919779	GCST90032332	Comamonas abundance in stool
1640	11	59978903	C	A	0.0549293	0.0609283	0.0128408	2.1e-06	rs11230115	GCST90032332	Comamonas abundance in stool
1641	13	89725915	C	T	0.0898867	0.0488264	0.0101802	1.6e-06	rs61566366	GCST90032332	Comamonas abundance in stool
1642	13	103120849	A	G	0.0295772	0.0887121	0.0174145	3.5e-07	rs61966085	GCST90032332	Comamonas abundance in stool
1643	14	91502043	A	C	0.0153044	0.111893	0.0238958	2.8e-06	rs117838191	GCST90032332	Comamonas abundance in stool
1644	16	48089070	A	G	0.0155484	0.11196	0.0237096	2.3e-06	rs78381957	GCST90032332	Comamonas abundance in stool
1645	18	56119241	C	G	0.0548502	0.0659241	0.0128574	2.9e-07	rs17090089	GCST90032332	Comamonas abundance in stool
1646	20	47129115	G	C	0.0102401	0.138822	0.0285296	1.1e-06	rs141415354	GCST90032332	Comamonas abundance in stool
1647	22	21474845	G	A	0.0135135	0.148369	0.0253406	4.8e-09	rs394724	GCST90032332	Comamonas abundance in stool
1648	2	2300127	A	C	0.0187817	0.219351	0.0399563	4e-08	rs115357073	GCST90032333	Coprobacillus cateniformis abundance in stool
1649	3	15329466	C	A	0.110361	0.0794408	0.0172271	4e-06	rs75901608	GCST90032333	Coprobacillus cateniformis abundance in stool
1650	3	25440656	G	C	0.194619	0.0656665	0.0139889	2.7e-06	rs9310781	GCST90032333	Coprobacillus cateniformis abundance in stool
1651	3	78352938	T	C	0.0156171	0.207864	0.0434197	1.7e-06	rs192345316	GCST90032333	Coprobacillus cateniformis abundance in stool
1652	6	9140216	T	C	0.0203361	0.181126	0.0379588	1.8e-06	rs149589052	GCST90032333	Coprobacillus cateniformis abundance in stool
1653	7	100989509	C	T	0.178173	-0.0723408	0.01407	2.7e-07	rs4556017	GCST90032333	Coprobacillus cateniformis abundance in stool
1654	7	136887085	T	G	0.0455239	0.118563	0.0258819	4.6e-06	rs62485227	GCST90032333	Coprobacillus cateniformis abundance in stool
1655	9	8879865	A	G	0.0401281	0.146188	0.0273495	9e-08	rs72704351	GCST90032333	Coprobacillus cateniformis abundance in stool
1656	9	28004532	C	T	0.0147084	0.232131	0.0450504	2.6e-07	rs17569202	GCST90032333	Coprobacillus cateniformis abundance in stool
1657	10	9480616	C	T	0.0198821	0.191047	0.0388132	8.6e-07	rs72771688	GCST90032333	Coprobacillus cateniformis abundance in stool
1658	11	29275564	T	G	0.0534633	0.116636	0.0242689	1.5e-06	rs12295843	GCST90032333	Coprobacillus cateniformis abundance in stool
1659	11	107643594	C	T	0.01714	0.195155	0.0410533	2e-06	rs79247131	GCST90032333	Coprobacillus cateniformis abundance in stool
1660	12	20112078	T	C	0.422715	-0.0495195	0.0108087	4.6e-06	rs5012948	GCST90032333	Coprobacillus cateniformis abundance in stool
1661	14	80904428	C	T	0.0125021	0.238037	0.048272	8.2e-07	rs117505854	GCST90032333	Coprobacillus cateniformis abundance in stool
1662	19	54282486	G	C	0.0142012	0.220162	0.0453252	1.2e-06	rs437236	GCST90032333	Coprobacillus cateniformis abundance in stool
1663	21	26794351	G	A	0.125927	-0.0800816	0.0161197	6.8e-07	rs62215754	GCST90032333	Coprobacillus cateniformis abundance in stool
1664	2	2300127	A	C	0.0187817	0.246673	0.0443659	2.7e-08	rs115357073	GCST90032334	Coprobacillus abundance in stool
1665	3	15329466	C	A	0.110361	0.0902891	0.0191277	2.4e-06	rs75901608	GCST90032334	Coprobacillus abundance in stool
1666	3	25440656	G	C	0.194619	0.0735574	0.0155323	2.2e-06	rs9310781	GCST90032334	Coprobacillus abundance in stool
1667	3	78352938	T	C	0.0156171	0.236947	0.0482101	8.9e-07	rs192345316	GCST90032334	Coprobacillus abundance in stool
1668	6	9140216	T	C	0.0203361	0.203601	0.0421468	1.4e-06	rs149589052	GCST90032334	Coprobacillus abundance in stool
1669	7	100989509	C	T	0.178173	-0.0823937	0.0156222	1.3e-07	rs4556017	GCST90032334	Coprobacillus abundance in stool
1670	9	8879865	A	G	0.0401281	0.160045	0.0303664	1.4e-07	rs72704351	GCST90032334	Coprobacillus abundance in stool
1671	9	28004532	C	T	0.0147084	0.259105	0.05002	2.2e-07	rs17569202	GCST90032334	Coprobacillus abundance in stool
1672	10	9480616	C	T	0.0198821	0.211436	0.0430955	9.3e-07	rs72771688	GCST90032334	Coprobacillus abundance in stool
1673	11	29275564	T	G	0.0534633	0.130926	0.026946	1.2e-06	rs12295843	GCST90032334	Coprobacillus abundance in stool
1674	11	107643594	C	T	0.01714	0.221769	0.0455818	1.1e-06	rs79247131	GCST90032334	Coprobacillus abundance in stool
1675	12	20111567	T	C	0.422702	-0.0553495	0.0120006	4e-06	rs10082951	GCST90032334	Coprobacillus abundance in stool
1676	14	80904428	C	T	0.0125021	0.258296	0.0535963	1.4e-06	rs117505854	GCST90032334	Coprobacillus abundance in stool
1677	19	54282486	G	C	0.0142012	0.233423	0.0503246	3.5e-06	rs437236	GCST90032334	Coprobacillus abundance in stool
1678	21	26790038	T	G	0.112234	-0.0918628	0.0189665	1.3e-06	rs2830516	GCST90032334	Coprobacillus abundance in stool
1679	1	201133859	T	C	0.179338	0.0668797	0.0144308	3.6e-06	rs12034713	GCST90032335	Coprobacter secundus abundance in stool
1680	3	15654001	T	C	0.108174	-0.0816679	0.0177614	4.3e-06	rs9310482	GCST90032335	Coprobacter secundus abundance in stool
1681	5	158604702	T	C	0.0185404	-0.233129	0.0410518	1.4e-08	rs115217366	GCST90032335	Coprobacter secundus abundance in stool
1682	6	33585803	T	C	0.485946	0.0525973	0.0109501	1.6e-06	rs394199	GCST90032335	Coprobacter secundus abundance in stool
1683	11	107231234	T	C	0.329193	0.0558268	0.0118012	2.2e-06	rs4753790	GCST90032335	Coprobacter secundus abundance in stool
1684	18	10228145	C	A	0.0251902	-0.168606	0.0355508	2.1e-06	rs138290319	GCST90032335	Coprobacter secundus abundance in stool
1685	1	95709627	T	C	0.0309966	0.0469659	0.00952963	8.3e-07	rs75639751	GCST90032336	Corynebacterium abundance in stool
1686	1	215746506	G	A	0.501345	0.0159102	0.00327528	1.2e-06	rs2364865	GCST90032336	Corynebacterium abundance in stool
1687	2	23288553	T	C	0.0311126	-0.0445749	0.00948155	2.6e-06	rs72771466	GCST90032336	Corynebacterium abundance in stool
1688	6	124775378	A	G	0.245605	0.0179528	0.00378199	2.1e-06	rs11154263	GCST90032336	Corynebacterium abundance in stool
1689	7	22367433	G	A	0.257296	0.0175561	0.00381451	4.2e-06	rs35565413	GCST90032336	Corynebacterium abundance in stool
1690	7	80236103	T	A	0.0524249	0.0344069	0.0073966	3.3e-06	rs17246831	GCST90032336	Corynebacterium abundance in stool
1691	10	107832526	C	T	0.0514082	0.0356127	0.00744065	1.7e-06	rs74386914	GCST90032336	Corynebacterium abundance in stool
1692	11	134051570	G	T	0.346154	0.0164767	0.00348073	2.2e-06	rs2846633	GCST90032336	Corynebacterium abundance in stool
1693	12	99792416	C	T	0.0122834	-0.0713416	0.0147214	1.3e-06	rs116935460	GCST90032336	Corynebacterium abundance in stool
1694	13	70210049	A	G	0.0273293	0.0473561	0.00995934	2e-06	rs142268019	GCST90032336	Corynebacterium abundance in stool
1695	14	100195993	C	T	0.435964	0.0152518	0.00326776	3.1e-06	rs2757529	GCST90032336	Corynebacterium abundance in stool
1696	16	66070654	A	C	0.0576329	0.0379459	0.00711387	9.6e-08	rs78003791	GCST90032336	Corynebacterium abundance in stool
1697	17	73460992	T	C	0.245519	0.0177895	0.00384434	3.7e-06	rs12950851	GCST90032336	Corynebacterium abundance in stool
1698	19	9033084	A	G	0.0112909	0.0744326	0.0153634	1.3e-06	rs11669147	GCST90032336	Corynebacterium abundance in stool
1699	22	43897188	A	G	0.127993	0.0285123	0.00495648	8.8e-09	rs80634	GCST90032336	Corynebacterium abundance in stool
1700	1	91075377	A	G	0.0123967	0.122551	0.0244207	5.2e-07	rs241018	GCST90032337	Cyanobacteria abundance in stool
1701	1	155274131	A	C	0.0595078	0.0519836	0.0111081	2.9e-06	rs67585595	GCST90032337	Cyanobacteria abundance in stool
1702	1	168201288	A	T	0.045493	0.0647448	0.0126442	3e-07	rs75496339	GCST90032337	Cyanobacteria abundance in stool
1703	2	77778404	A	G	0.0151413	0.107302	0.0217192	7.8e-07	rs116489912	GCST90032337	Cyanobacteria abundance in stool
1704	6	73216099	C	T	0.0124307	0.115091	0.023374	8.5e-07	rs117633765	GCST90032337	Cyanobacteria abundance in stool
1705	6	82117693	T	C	0.467245	0.024449	0.00533823	4.7e-06	rs9449423	GCST90032337	Cyanobacteria abundance in stool
1706	6	143152654	A	G	0.0211102	0.086982	0.0184965	2.6e-06	rs75445558	GCST90032337	Cyanobacteria abundance in stool
1707	10	126033117	C	A	0.0267497	0.0771101	0.0161592	1.8e-06	rs75144115	GCST90032337	Cyanobacteria abundance in stool
1708	11	12166464	C	A	0.0305245	0.0710641	0.0154667	4.3e-06	rs116925072	GCST90032337	Cyanobacteria abundance in stool
1709	13	91247726	G	A	0.0203444	0.103208	0.0186769	3.3e-08	rs117333740	GCST90032337	Cyanobacteria abundance in stool
1710	20	6755542	A	G	0.329308	-0.0257675	0.00564102	4.9e-06	rs235730	GCST90032337	Cyanobacteria abundance in stool
1711	20	63417357	G	C	0.220416	0.0305552	0.00638361	1.7e-06	rs3865529	GCST90032337	Cyanobacteria abundance in stool
1712	1	29571984	A	G	0.0946246	0.036428	0.00792265	4.3e-06	rs72652672	GCST90032338	Demequinaceae abundance in stool
1713	1	172586633	G	A	0.0311974	-0.0731871	0.0133407	4.1e-08	rs114523689	GCST90032338	Demequinaceae abundance in stool
1714	1	211486674	C	T	0.278331	0.0266546	0.00513383	2.1e-07	rs12407592	GCST90032338	Demequinaceae abundance in stool
1715	2	211720911	T	C	0.470089	-0.0221853	0.00464022	1.7e-06	rs7605169	GCST90032338	Demequinaceae abundance in stool
1716	11	100828328	G	C	0.102336	0.0350114	0.00760064	4.1e-06	rs7927459	GCST90032338	Demequinaceae abundance in stool
1717	11	134112179	T	C	0.18259	-0.0294352	0.00601318	9.8e-07	rs11223695	GCST90032338	Demequinaceae abundance in stool
1718	18	4332080	G	A	0.153245	-0.0326173	0.00647787	4.8e-07	rs541713	GCST90032338	Demequinaceae abundance in stool
1719	19	46940009	G	A	0.0161426	-0.0836972	0.0182161	4.3e-06	rs151012844	GCST90032338	Demequinaceae abundance in stool
1720	1	172586633	G	A	0.0311974	-0.0736704	0.0134152	4e-08	rs114523689	GCST90032339	Demequina abundance in stool
1721	1	211486674	C	T	0.278331	0.0266857	0.0051625	2.4e-07	rs12407592	GCST90032339	Demequina abundance in stool
1722	2	211720911	T	C	0.470089	-0.0219276	0.00466603	2.6e-06	rs7605169	GCST90032339	Demequina abundance in stool
1723	11	134112179	T	C	0.18259	-0.0296275	0.00604656	9.6e-07	rs11223695	GCST90032339	Demequina abundance in stool
1724	17	78660257	A	G	0.445711	0.0211947	0.00460906	4.3e-06	rs7216027	GCST90032339	Demequina abundance in stool
1725	18	4332080	G	A	0.153245	-0.0329883	0.0065139	4.1e-07	rs541713	GCST90032339	Demequina abundance in stool
1726	2	29475066	T	C	0.0559205	0.0990306	0.0208324	2e-06	rs12105413	GCST90032340	Desulfobacterota A abundance in stool
1727	4	141815815	A	G	0.325492	0.0506865	0.0103374	9.4e-07	rs6847644	GCST90032340	Desulfobacterota A abundance in stool
1728	11	71309402	G	A	0.0261388	0.139331	0.0301275	3.8e-06	rs3893148	GCST90032340	Desulfobacterota A abundance in stool
1729	11	116517547	G	C	0.454515	0.0464691	0.00978319	2e-06	rs867897	GCST90032340	Desulfobacterota A abundance in stool
1730	11	127026628	G	A	0.374136	-0.0561418	0.00981042	1e-08	rs642387	GCST90032340	Desulfobacterota A abundance in stool
1731	13	22179995	G	A	0.185583	0.0584266	0.0124125	2.5e-06	rs9552610	GCST90032340	Desulfobacterota A abundance in stool
1732	14	75333304	G	C	0.0823191	-0.0816807	0.017545	3.2e-06	rs11624139	GCST90032340	Desulfobacterota A abundance in stool
1733	16	66381740	A	G	0.104396	-0.0768201	0.0157269	1e-06	rs62037249	GCST90032340	Desulfobacterota A abundance in stool
1734	16	84778534	C	A	0.0199527	0.157196	0.0340911	4e-06	rs16974592	GCST90032340	Desulfobacterota A abundance in stool
1735	2	29475066	T	C	0.0559205	0.152469	0.0308705	7.9e-07	rs12105413	GCST90032341	Desulfovibrionaceae abundance in stool
1736	3	64223542	A	G	0.113809	-0.102719	0.0222691	4e-06	rs696236	GCST90032341	Desulfovibrionaceae abundance in stool
1737	4	141815815	A	G	0.325492	0.0753899	0.0153184	8.6e-07	rs6847644	GCST90032341	Desulfovibrionaceae abundance in stool
1738	6	2940400	G	T	0.0347767	-0.179531	0.039168	4.6e-06	rs116107402	GCST90032341	Desulfovibrionaceae abundance in stool
1739	11	71309402	G	A	0.0261388	0.207883	0.0446445	3.2e-06	rs3893148	GCST90032341	Desulfovibrionaceae abundance in stool
1740	11	116517547	G	C	0.454515	0.0713538	0.0144973	8.6e-07	rs867897	GCST90032341	Desulfovibrionaceae abundance in stool
1741	11	127026628	G	A	0.374136	-0.0826504	0.0145376	1.3e-08	rs642387	GCST90032341	Desulfovibrionaceae abundance in stool
1742	13	22179995	G	A	0.185583	0.0861539	0.0183936	2.8e-06	rs9552610	GCST90032341	Desulfovibrionaceae abundance in stool
1743	14	75333304	G	C	0.0823191	-0.122467	0.0259993	2.5e-06	rs11624139	GCST90032341	Desulfovibrionaceae abundance in stool
1744	16	66381740	A	G	0.104396	-0.11492	0.0233049	8.2e-07	rs62037249	GCST90032341	Desulfovibrionaceae abundance in stool
1745	2	29475066	T	C	0.0559205	0.136066	0.0279669	1.1e-06	rs12105413	GCST90032342	Desulfovibrionales abundance in stool
1746	3	64223542	A	G	0.113809	-0.0924892	0.0201745	4.6e-06	rs696236	GCST90032342	Desulfovibrionales abundance in stool
1747	4	141815815	A	G	0.325492	0.0674221	0.0138775	1.2e-06	rs6847644	GCST90032342	Desulfovibrionales abundance in stool
1748	11	71309402	G	A	0.0261388	0.188488	0.0404453	3.2e-06	rs3893148	GCST90032342	Desulfovibrionales abundance in stool
1749	11	116517547	G	C	0.454515	0.0644205	0.0131337	9.3e-07	rs867897	GCST90032342	Desulfovibrionales abundance in stool
1750	11	127026628	G	A	0.374136	-0.0744719	0.0131702	1.6e-08	rs642387	GCST90032342	Desulfovibrionales abundance in stool
1751	13	22179995	G	A	0.185583	0.0790044	0.0166635	2.1e-06	rs9552610	GCST90032342	Desulfovibrionales abundance in stool
1752	14	75333304	G	C	0.0823191	-0.110494	0.0235539	2.7e-06	rs11624139	GCST90032342	Desulfovibrionales abundance in stool
1753	16	66381740	A	G	0.104396	-0.102563	0.0211129	1.2e-06	rs62037249	GCST90032342	Desulfovibrionales abundance in stool
1754	16	84778534	C	A	0.0199527	0.209826	0.0457664	4.5e-06	rs16974592	GCST90032342	Desulfovibrionales abundance in stool
1755	2	29475066	T	C	0.0559205	0.123714	0.0256407	1.4e-06	rs12105413	GCST90032343	Desulfovibrionia abundance in stool
1756	4	141815815	A	G	0.325492	0.0627646	0.0127234	8.1e-07	rs6847644	GCST90032343	Desulfovibrionia abundance in stool
1757	11	71309402	G	A	0.0261388	0.171479	0.0370812	3.8e-06	rs3893148	GCST90032343	Desulfovibrionia abundance in stool
1758	11	116517547	G	C	0.454515	0.0572845	0.0120412	2e-06	rs867897	GCST90032343	Desulfovibrionia abundance in stool
1759	11	127026628	G	A	0.374136	-0.0690588	0.0120748	1.1e-08	rs642387	GCST90032343	Desulfovibrionia abundance in stool
1760	13	22179995	G	A	0.185583	0.0723367	0.0152774	2.2e-06	rs9552610	GCST90032343	Desulfovibrionia abundance in stool
1761	14	75333304	G	C	0.0823191	-0.101408	0.0215945	2.7e-06	rs11624139	GCST90032343	Desulfovibrionia abundance in stool
1762	16	66381740	A	G	0.104396	-0.0948139	0.0193568	9.7e-07	rs62037249	GCST90032343	Desulfovibrionia abundance in stool
1763	1	21217754	A	T	0.010917	0.39806	0.0830564	1.6e-06	rs74343247	GCST90032344	Desulfovibrio piger abundance in stool
1764	1	231492546	G	A	0.0531754	0.184951	0.03892	2e-06	rs1765774	GCST90032344	Desulfovibrio piger abundance in stool
1765	4	136458338	T	C	0.0209068	0.29234	0.061917	2.3e-06	rs138608697	GCST90032344	Desulfovibrio piger abundance in stool
1766	5	36465306	A	G	0.394593	-0.0849169	0.0180831	2.7e-06	rs2956586	GCST90032344	Desulfovibrio piger abundance in stool
1767	5	149663745	A	G	0.274848	-0.093066	0.0197808	2.5e-06	rs6874724	GCST90032344	Desulfovibrio piger abundance in stool
1768	6	33568893	G	T	0.465637	-0.0811444	0.017512	3.6e-06	rs210132	GCST90032344	Desulfovibrio piger abundance in stool
1769	7	38024686	A	G	0.031229	0.261676	0.0505682	2.3e-07	rs6972913	GCST90032344	Desulfovibrio piger abundance in stool
1770	7	121715058	A	G	0.0621302	-0.167493	0.0363991	4.2e-06	rs75902089	GCST90032344	Desulfovibrio piger abundance in stool
1771	9	24758073	T	A	0.0456714	0.20534	0.0419406	9.8e-07	rs34817973	GCST90032344	Desulfovibrio piger abundance in stool
1772	9	28329090	T	G	0.165514	-0.109395	0.0234734	3.2e-06	rs1999423	GCST90032344	Desulfovibrio piger abundance in stool
1773	18	62112937	G	C	0.0428016	0.206425	0.043088	1.7e-06	rs62095333	GCST90032344	Desulfovibrio piger abundance in stool
1774	20	22845470	C	T	0.0420189	0.211254	0.0434008	1.1e-06	rs112912057	GCST90032344	Desulfovibrio piger abundance in stool
1775	1	29346408	T	G	0.497729	0.0660974	0.0139841	2.3e-06	rs2746546	GCST90032345	Dialister sp000434475 abundance in stool
1776	1	78880908	A	G	0.175478	0.0883717	0.0179306	8.3e-07	rs2054927	GCST90032345	Dialister sp000434475 abundance in stool
1777	1	106954195	A	G	0.466803	-0.0642924	0.0137354	2.9e-06	rs7520002	GCST90032345	Dialister sp000434475 abundance in stool
1778	1	221303340	A	G	0.01903	0.263387	0.0504543	1.8e-07	rs78124004	GCST90032345	Dialister sp000434475 abundance in stool
1779	2	59519971	G	A	0.322981	0.0661024	0.0144487	4.8e-06	rs2540102	GCST90032345	Dialister sp000434475 abundance in stool
1780	4	15505545	C	G	0.1896	0.0795393	0.0171938	3.7e-06	rs4698113	GCST90032345	Dialister sp000434475 abundance in stool
1781	4	124149094	C	T	0.0116083	0.309246	0.064164	1.4e-06	rs112741519	GCST90032345	Dialister sp000434475 abundance in stool
1782	6	146196974	A	G	0.0286173	0.200956	0.0410562	9.8e-07	rs111351425	GCST90032345	Dialister sp000434475 abundance in stool
1783	7	41481206	G	A	0.297259	-0.075172	0.0148313	4e-07	rs492020	GCST90032345	Dialister sp000434475 abundance in stool
1784	16	16049634	G	A	0.0112169	0.299308	0.0643868	3.3e-06	rs62031979	GCST90032345	Dialister sp000434475 abundance in stool
1785	18	5287882	C	T	0.0851007	0.115367	0.0251131	4.4e-06	rs78118558	GCST90032345	Dialister sp000434475 abundance in stool
1786	18	46774619	A	G	0.0227769	0.275753	0.0456731	1.6e-09	rs193178533	GCST90032345	Dialister sp000434475 abundance in stool
1787	19	30331099	C	T	0.0153224	0.254818	0.0553216	4.1e-06	rs113830212	GCST90032345	Dialister sp000434475 abundance in stool
1788	1	198870538	C	T	0.226455	0.0339303	0.00598636	1.4e-08	rs1475166	GCST90032346	Dokdonella abundance in stool
1789	1	226911262	A	G	0.0772804	-0.04529	0.00946898	1.7e-06	rs112515272	GCST90032346	Dokdonella abundance in stool
1790	2	211906945	C	T	0.221433	-0.0294946	0.00632274	3.1e-06	rs13391359	GCST90032346	Dokdonella abundance in stool
1791	3	109166913	G	A	0.0365731	-0.0669546	0.0135429	7.7e-07	rs73202572	GCST90032346	Dokdonella abundance in stool
1792	4	136389651	T	C	0.0193212	0.0832336	0.0181819	4.7e-06	rs79631309	GCST90032346	Dokdonella abundance in stool
1793	6	12717924	A	G	0.432232	0.0254354	0.00513461	7.3e-07	rs475543	GCST90032346	Dokdonella abundance in stool
1794	7	12899085	C	T	0.397227	-0.026627	0.0051599	2.5e-07	rs7785032	GCST90032346	Dokdonella abundance in stool
1795	8	102443701	C	T	0.102775	-0.0394715	0.00828768	1.9e-06	rs62523147	GCST90032346	Dokdonella abundance in stool
1796	9	123920439	A	C	0.190335	0.030817	0.00650748	2.2e-06	rs585432	GCST90032346	Dokdonella abundance in stool
1797	9	130608975	A	G	0.0639496	0.0481179	0.0103055	3e-06	rs76297678	GCST90032346	Dokdonella abundance in stool
1798	11	570958	A	G	0.0430976	0.0614832	0.0126284	1.1e-06	rs111564139	GCST90032346	Dokdonella abundance in stool
1799	11	11374215	G	A	0.401055	-0.0257224	0.00529889	1.2e-06	rs10831606	GCST90032346	Dokdonella abundance in stool
1800	11	132380986	T	A	0.0785654	-0.0455818	0.00950725	1.6e-06	rs75796067	GCST90032346	Dokdonella abundance in stool
1801	13	58727700	A	G	0.140517	-0.0340534	0.0073573	3.7e-06	rs11841892	GCST90032346	Dokdonella abundance in stool
1802	16	10292907	G	C	0.207815	-0.0292621	0.00628373	3.2e-06	rs1097908	GCST90032346	Dokdonella abundance in stool
1803	17	3803902	C	G	0.0100443	-0.12299	0.0255926	1.5e-06	rs148863940	GCST90032346	Dokdonella abundance in stool
1804	18	80176484	G	C	0.1047	0.0418237	0.00825599	4.1e-07	rs4799140	GCST90032346	Dokdonella abundance in stool
1805	3	139677620	G	T	0.417971	0.039686	0.00830021	1.7e-06	rs3856688	GCST90032347	Dorea phocaeense abundance in stool
1806	7	158642697	C	T	0.0818777	0.0688238	0.0148294	3.5e-06	rs12671416	GCST90032347	Dorea phocaeense abundance in stool
1807	8	97420437	T	G	0.081751	-0.0758791	0.0148178	3e-07	rs2853302	GCST90032347	Dorea phocaeense abundance in stool
1808	10	17724591	G	A	0.0254665	0.131845	0.0258282	3.3e-07	rs117879185	GCST90032347	Dorea phocaeense abundance in stool
1809	10	96337350	G	A	0.140279	0.0537461	0.0115676	3.4e-06	rs10786280	GCST90032347	Dorea phocaeense abundance in stool
1810	11	8192573	T	A	0.166188	0.0507291	0.0109153	3.4e-06	rs56965704	GCST90032347	Dorea phocaeense abundance in stool
1811	12	469183	A	C	0.370252	0.0467777	0.00850475	3.8e-08	rs4980826	GCST90032347	Dorea phocaeense abundance in stool
1812	13	24820771	G	A	0.0209177	-0.133525	0.0285715	3e-06	rs77524389	GCST90032347	Dorea phocaeense abundance in stool
1813	14	96196920	T	C	0.044292	-0.0931011	0.0199314	3e-06	rs12587944	GCST90032347	Dorea phocaeense abundance in stool
1814	18	54168974	T	A	0.0213589	0.129353	0.0282359	4.6e-06	rs76123812	GCST90032347	Dorea phocaeense abundance in stool
1815	21	36132840	G	A	0.419212	0.0386096	0.00842767	4.6e-06	rs13047406	GCST90032347	Dorea phocaeense abundance in stool
1816	10	129957484	A	G	0.144291	0.0601071	0.0101748	3.5e-09	rs10829667	GCST90032348	Dorea abundance in stool
1817	13	88913365	A	G	0.0419046	0.0866381	0.0177883	1.1e-06	rs73590203	GCST90032348	Dorea abundance in stool
1818	15	65314378	T	C	0.46734	-0.033586	0.00716742	2.8e-06	rs28721869	GCST90032348	Dorea abundance in stool
1819	15	81417196	G	T	0.279376	0.0374147	0.00809838	3.8e-06	rs8028536	GCST90032348	Dorea abundance in stool
1820	16	82190670	A	G	0.0186035	-0.121839	0.0266289	4.8e-06	rs142054945	GCST90032348	Dorea abundance in stool
1821	16	82292514	T	C	0.0221863	-0.115149	0.0242397	2e-06	rs144752706	GCST90032348	Dorea abundance in stool
1822	1	91785612	T	C	0.103952	0.0473096	0.00923858	3e-07	rs80336408	GCST90032349	DTU024 sp002411105 abundance in stool
1823	1	192996390	A	G	0.0394404	-0.07314	0.0144463	4.1e-07	rs61823204	GCST90032349	DTU024 sp002411105 abundance in stool
1824	2	59332900	A	G	0.388217	-0.0267326	0.00582634	4.5e-06	rs6705535	GCST90032349	DTU024 sp002411105 abundance in stool
1825	5	129941056	G	A	0.0475298	-0.0636163	0.0132868	1.7e-06	rs72795723	GCST90032349	DTU024 sp002411105 abundance in stool
1826	7	79720414	C	T	0.110378	0.0473347	0.00902401	1.6e-07	rs73157388	GCST90032349	DTU024 sp002411105 abundance in stool
1827	10	18226859	G	C	0.0391728	0.0668565	0.0145576	4.4e-06	rs57748809	GCST90032349	DTU024 sp002411105 abundance in stool
1828	11	24055856	T	C	0.410943	0.0269302	0.00570751	2.4e-06	rs12419984	GCST90032349	DTU024 sp002411105 abundance in stool
1829	12	74752378	G	A	0.297777	-0.0299422	0.0061423	1.1e-06	rs10879832	GCST90032349	DTU024 sp002411105 abundance in stool
1830	13	22268422	G	C	0.0420734	0.0784247	0.0141182	2.8e-08	rs9552628	GCST90032349	DTU024 sp002411105 abundance in stool
1831	13	40519827	T	C	0.175021	-0.0353496	0.00741034	1.8e-06	rs9594422	GCST90032349	DTU024 sp002411105 abundance in stool
1832	19	28995032	C	T	0.220715	0.0330868	0.00675404	9.6e-07	rs10403984	GCST90032349	DTU024 sp002411105 abundance in stool
1833	2	39147623	G	A	0.0121233	0.120091	0.0260488	4e-06	rs145001472	GCST90032350	Dysgonomonadaceae abundance in stool
1834	2	46923113	T	C	0.371964	0.0276573	0.00592891	3.1e-06	rs6544940	GCST90032350	Dysgonomonadaceae abundance in stool
1835	2	62579238	C	T	0.281255	0.0296956	0.00646053	4.3e-06	rs1906201	GCST90032350	Dysgonomonadaceae abundance in stool
1836	3	77122326	A	G	0.416595	0.0275284	0.0058569	2.6e-06	rs12496474	GCST90032350	Dysgonomonadaceae abundance in stool
1837	5	77914385	G	A	0.430005	0.026736	0.00579429	3.9e-06	rs4704459	GCST90032350	Dysgonomonadaceae abundance in stool
1838	5	155389948	G	A	0.0100524	0.137064	0.029021	2.3e-06	rs113135824	GCST90032350	Dysgonomonadaceae abundance in stool
1839	7	9872704	G	A	0.0437722	0.0651981	0.0139608	3e-06	rs2915158	GCST90032350	Dysgonomonadaceae abundance in stool
1840	8	139723632	T	C	0.138978	0.0377297	0.00822466	4.5e-06	rs199213	GCST90032350	Dysgonomonadaceae abundance in stool
1841	9	124573536	T	C	0.014467	0.110736	0.0241189	4.4e-06	rs139542501	GCST90032350	Dysgonomonadaceae abundance in stool
1842	12	4241825	A	G	0.113984	-0.04395	0.00907406	1.3e-06	rs4409915	GCST90032350	Dysgonomonadaceae abundance in stool
1843	15	52965132	C	T	0.0278669	0.0794795	0.0172821	4.2e-06	rs137870850	GCST90032350	Dysgonomonadaceae abundance in stool
1844	19	30529111	A	G	0.151237	-0.0378268	0.00804791	2.6e-06	rs12609450	GCST90032350	Dysgonomonadaceae abundance in stool
1845	19	53749598	T	C	0.0719398	0.0536867	0.0114475	2.7e-06	rs34574576	GCST90032350	Dysgonomonadaceae abundance in stool
1846	1	80691164	C	T	0.133367	-0.0784489	0.0169296	3.6e-06	rs841671	GCST90032351	Eisenbergiella sp900066775 abundance in stool
1847	2	187508844	T	C	0.3125	-0.0690093	0.0125537	3.9e-08	rs7572886	GCST90032351	Eisenbergiella sp900066775 abundance in stool
1848	3	61574097	A	G	0.466852	0.0556535	0.0116215	1.7e-06	rs938959	GCST90032351	Eisenbergiella sp900066775 abundance in stool
1849	4	16600342	A	T	0.386847	-0.0543453	0.0117188	3.5e-06	rs16893667	GCST90032351	Eisenbergiella sp900066775 abundance in stool
1850	4	26479718	G	A	0.282967	-0.0606854	0.0128832	2.5e-06	rs10016465	GCST90032351	Eisenbergiella sp900066775 abundance in stool
1851	4	37251145	C	G	0.300981	0.0609139	0.0127487	1.8e-06	rs1656195	GCST90032351	Eisenbergiella sp900066775 abundance in stool
1852	17	6228069	C	G	0.332323	-0.0560612	0.0121968	4.3e-06	rs62056902	GCST90032351	Eisenbergiella sp900066775 abundance in stool
1853	2	183347719	T	C	0.269217	-0.0321673	0.00693068	3.5e-06	rs10169476	GCST90032352	Elusimicrobiaceae abundance in stool
1854	3	53251465	T	G	0.0172327	0.115148	0.0229339	5.1e-07	rs77000231	GCST90032352	Elusimicrobiaceae abundance in stool
1855	3	73233367	A	G	0.199207	0.0343447	0.007503	4.7e-06	rs560107	GCST90032352	Elusimicrobiaceae abundance in stool
1856	3	106206527	G	A	0.0124113	0.127786	0.027252	2.7e-06	rs35783488	GCST90032352	Elusimicrobiaceae abundance in stool
1857	5	148877509	T	C	0.0274254	0.103901	0.0183669	1.5e-08	rs72829169	GCST90032352	Elusimicrobiaceae abundance in stool
1858	6	25787589	G	A	0.452141	0.02871	0.00595566	1.4e-06	rs2096386	GCST90032352	Elusimicrobiaceae abundance in stool
1859	6	147689920	C	T	0.0143003	0.114881	0.0250904	4.7e-06	rs12204174	GCST90032352	Elusimicrobiaceae abundance in stool
1860	7	45829735	T	G	0.0227118	0.101836	0.0199471	3.3e-07	rs193146807	GCST90032352	Elusimicrobiaceae abundance in stool
1861	7	103572623	A	G	0.0251359	0.0898289	0.0193923	3.6e-06	rs111598340	GCST90032352	Elusimicrobiaceae abundance in stool
1862	8	137780235	C	G	0.0193314	0.101548	0.022018	4e-06	rs76008757	GCST90032352	Elusimicrobiaceae abundance in stool
1863	9	429219	G	A	0.0119368	0.135988	0.0275945	8.3e-07	rs138455564	GCST90032352	Elusimicrobiaceae abundance in stool
1864	10	24280201	C	G	0.0101732	0.141593	0.0294666	1.5e-06	rs16924464	GCST90032352	Elusimicrobiaceae abundance in stool
1865	10	62581062	G	A	0.0809508	0.0521942	0.0109256	1.8e-06	rs868915	GCST90032352	Elusimicrobiaceae abundance in stool
1866	12	5935715	A	G	0.0527909	0.0611432	0.013355	4.7e-06	rs7958705	GCST90032352	Elusimicrobiaceae abundance in stool
1867	13	39753789	G	A	0.0113214	0.131917	0.0285223	3.7e-06	rs139249806	GCST90032352	Elusimicrobiaceae abundance in stool
1868	14	43031725	G	A	0.0266958	0.0874564	0.0187213	3e-06	rs71411664	GCST90032352	Elusimicrobiaceae abundance in stool
1869	16	6995505	A	C	0.229097	0.0350337	0.00720756	1.2e-06	rs8055008	GCST90032352	Elusimicrobiaceae abundance in stool
1870	16	62724902	T	C	0.0415196	0.0686809	0.0148537	3.8e-06	rs190940994	GCST90032352	Elusimicrobiaceae abundance in stool
1871	18	40403506	T	C	0.0355821	0.0757601	0.0160938	2.5e-06	rs116957498	GCST90032352	Elusimicrobiaceae abundance in stool
1872	20	58588908	T	C	0.0281987	0.0822496	0.017914	4.4e-06	rs7262243	GCST90032352	Elusimicrobiaceae abundance in stool
1873	21	17135022	A	G	0.0132624	0.132009	0.0260337	4e-07	rs147566687	GCST90032352	Elusimicrobiaceae abundance in stool
1874	2	170350393	T	C	0.0112529	0.0802088	0.0162628	8.1e-07	rs78618616	GCST90032353	Elusimicrobia abundance in stool
1875	2	204269889	T	C	0.21917	0.0200396	0.00411621	1.1e-06	rs7590649	GCST90032353	Elusimicrobia abundance in stool
1876	3	28681160	G	A	0.27704	0.0179294	0.0037944	2.3e-06	rs1461825	GCST90032353	Elusimicrobia abundance in stool
1877	4	15234221	T	C	0.0150439	0.0678606	0.0140789	1.4e-06	rs114363199	GCST90032353	Elusimicrobia abundance in stool
1878	5	92553760	T	C	0.0963444	0.027684	0.00587132	2.4e-06	rs1501920	GCST90032353	Elusimicrobia abundance in stool
1879	6	2678516	C	T	0.37633	0.0168958	0.00358626	2.5e-06	rs4959699	GCST90032353	Elusimicrobia abundance in stool
1880	6	145839106	G	C	0.0503876	0.037387	0.00785611	1.9e-06	rs80045498	GCST90032353	Elusimicrobia abundance in stool
1881	7	1289369	T	A	0.402046	-0.0168881	0.00362129	3.1e-06	rs62436714	GCST90032353	Elusimicrobia abundance in stool
1882	7	45525591	T	C	0.0132646	0.0706493	0.0150266	2.6e-06	rs10240161	GCST90032353	Elusimicrobia abundance in stool
1883	7	157523973	T	C	0.0200312	0.0645817	0.0124214	2e-07	rs75814905	GCST90032353	Elusimicrobia abundance in stool
1884	8	18109503	A	G	0.0439701	0.0390502	0.00838169	3.2e-06	rs117944878	GCST90032353	Elusimicrobia abundance in stool
1885	10	8447029	G	A	0.0133131	0.0744057	0.014962	6.6e-07	rs142546675	GCST90032353	Elusimicrobia abundance in stool
1886	12	51894647	C	G	0.145696	0.0246304	0.00481204	3.1e-07	rs60319374	GCST90032353	Elusimicrobia abundance in stool
1887	13	67155548	A	T	0.0103309	0.0847927	0.0169184	5.4e-07	rs142122879	GCST90032353	Elusimicrobia abundance in stool
1888	16	25912891	G	A	0.355565	0.0167834	0.00363301	3.8e-06	rs11074732	GCST90032353	Elusimicrobia abundance in stool
1889	16	62668682	T	A	0.0414425	0.0406194	0.00853016	1.9e-06	rs150457019	GCST90032353	Elusimicrobia abundance in stool
1890	16	88760567	T	C	0.013284	0.0745544	0.0149627	6.3e-07	rs143819596	GCST90032353	Elusimicrobia abundance in stool
1891	17	58370591	C	G	0.179036	0.0225909	0.00451829	5.7e-07	rs62082093	GCST90032353	Elusimicrobia abundance in stool
1892	18	79481207	C	G	0.353415	-0.0171716	0.00358442	1.7e-06	rs3786204	GCST90032353	Elusimicrobia abundance in stool
1893	20	2383859	A	G	0.128718	0.0253043	0.00512934	8.1e-07	rs73082692	GCST90032353	Elusimicrobia abundance in stool
1894	20	44175745	A	G	0.333529	0.0170669	0.00362991	2.6e-06	rs6073359	GCST90032353	Elusimicrobia abundance in stool
1895	20	56697335	C	A	0.0258796	0.0494626	0.0107566	4.3e-06	rs146382851	GCST90032353	Elusimicrobia abundance in stool
1896	20	58588908	T	C	0.0281987	0.0470963	0.0102786	4.6e-06	rs7262243	GCST90032353	Elusimicrobia abundance in stool
1897	22	25973968	G	A	0.0804101	0.0288337	0.00627983	4.4e-06	rs6004856	GCST90032353	Elusimicrobia abundance in stool
1898	1	4300514	T	C	0.0630508	0.022354	0.00450299	6.9e-07	rs34648307	GCST90032354	Elusimicrobiota abundance in stool
1899	1	76000150	T	C	0.0160964	0.0440953	0.00865422	3.5e-07	rs145149689	GCST90032354	Elusimicrobiota abundance in stool
1900	1	111560858	A	C	0.0939818	0.0181326	0.0037676	1.5e-06	rs13376212	GCST90032354	Elusimicrobiota abundance in stool
1901	1	214108690	C	T	0.0124705	0.0503937	0.00987088	3.3e-07	rs74748820	GCST90032354	Elusimicrobiota abundance in stool
1902	2	3961689	C	T	0.428315	0.0105074	0.00223146	2.5e-06	rs6707392	GCST90032354	Elusimicrobiota abundance in stool
1903	2	147614462	C	A	0.0324168	0.0316218	0.00622326	3.8e-07	rs148353841	GCST90032354	Elusimicrobiota abundance in stool
1904	3	39208530	G	C	0.0362136	0.0272021	0.00589532	3.9e-06	rs114400569	GCST90032354	Elusimicrobiota abundance in stool
1905	3	53251465	T	G	0.0172327	0.0410253	0.00845236	1.2e-06	rs77000231	GCST90032354	Elusimicrobiota abundance in stool
1906	4	15234221	T	C	0.0150439	0.0473589	0.00904355	1.6e-07	rs114363199	GCST90032354	Elusimicrobiota abundance in stool
1907	4	83222862	G	A	0.015373	0.0408436	0.00891077	4.6e-06	rs116014445	GCST90032354	Elusimicrobiota abundance in stool
1908	4	87412515	T	G	0.0270248	0.0311809	0.00674967	3.8e-06	rs115125870	GCST90032354	Elusimicrobiota abundance in stool
1909	5	101067541	G	C	0.0178781	0.0380851	0.00830085	4.5e-06	rs34258305	GCST90032354	Elusimicrobiota abundance in stool
1910	5	123535001	A	G	0.0289819	0.0307655	0.00657367	2.9e-06	rs76344452	GCST90032354	Elusimicrobiota abundance in stool
1911	5	148877509	T	C	0.0274254	0.031162	0.00676902	4.2e-06	rs72829169	GCST90032354	Elusimicrobiota abundance in stool
1912	5	164998506	A	C	0.0208228	0.0475328	0.00777844	9.9e-10	rs112053036	GCST90032354	Elusimicrobiota abundance in stool
1913	7	45525591	T	C	0.0132646	0.0452968	0.00965159	2.7e-06	rs10240161	GCST90032354	Elusimicrobiota abundance in stool
1914	7	157523973	T	C	0.0200312	0.0384951	0.00797825	1.4e-06	rs75814905	GCST90032354	Elusimicrobiota abundance in stool
1915	8	4198819	G	A	0.18811	0.0128069	0.0028005	4.8e-06	rs34517386	GCST90032354	Elusimicrobiota abundance in stool
1916	8	18109503	A	G	0.0439701	0.0283427	0.00538421	1.4e-07	rs117944878	GCST90032354	Elusimicrobiota abundance in stool
1917	8	73238388	A	G	0.0733751	0.020123	0.00419297	1.6e-06	rs2546226	GCST90032354	Elusimicrobiota abundance in stool
1918	8	74301636	A	C	0.126964	0.01645	0.00334493	8.7e-07	rs35426435	GCST90032354	Elusimicrobiota abundance in stool
1919	8	127283600	A	G	0.0123592	0.0479227	0.0100516	1.9e-06	rs114080173	GCST90032354	Elusimicrobiota abundance in stool
1920	10	8447029	G	A	0.0133131	0.049385	0.00961051	2.8e-07	rs142546675	GCST90032354	Elusimicrobiota abundance in stool
1921	10	27928673	T	C	0.0684184	0.0212135	0.00430453	8.3e-07	rs75359486	GCST90032354	Elusimicrobiota abundance in stool
1922	10	51492921	T	A	0.0271337	0.0311985	0.00671797	3.4e-06	rs61849788	GCST90032354	Elusimicrobiota abundance in stool
1923	11	35818198	G	A	0.0634612	0.0206498	0.00448228	4.1e-06	rs611803	GCST90032354	Elusimicrobiota abundance in stool
1924	12	4736875	A	G	0.0183972	0.037505	0.00815209	4.2e-06	rs11063324	GCST90032354	Elusimicrobiota abundance in stool
1925	12	7762472	A	G	0.0158169	0.0423264	0.00881838	1.6e-06	rs148001646	GCST90032354	Elusimicrobiota abundance in stool
1926	12	51894647	C	G	0.145696	0.0150501	0.00309108	1.1e-06	rs60319374	GCST90032354	Elusimicrobiota abundance in stool
1927	12	104271817	T	C	0.0171366	0.0390269	0.00841052	3.5e-06	rs117399803	GCST90032354	Elusimicrobiota abundance in stool
1928	13	31765159	A	T	0.0305621	0.034183	0.00633238	6.7e-08	rs17612599	GCST90032354	Elusimicrobiota abundance in stool
1929	13	67155548	A	T	0.0103309	0.0570369	0.0108667	1.5e-07	rs142122879	GCST90032354	Elusimicrobiota abundance in stool
1930	13	98430049	A	C	0.0889638	0.0177573	0.00386183	4.3e-06	rs3825434	GCST90032354	Elusimicrobiota abundance in stool
1931	14	95709188	C	T	0.180068	0.0142092	0.00288516	8.4e-07	rs7359033	GCST90032354	Elusimicrobiota abundance in stool
1932	16	5212761	A	G	0.011975	0.0495886	0.0101499	1e-06	rs138917691	GCST90032354	Elusimicrobiota abundance in stool
1933	16	28023674	A	G	0.018171	0.0379865	0.00818314	3.4e-06	rs79409827	GCST90032354	Elusimicrobiota abundance in stool
1934	16	49635062	C	T	0.0115029	0.0469623	0.0100306	2.8e-06	rs118048582	GCST90032354	Elusimicrobiota abundance in stool
1935	17	57220021	A	T	0.0191755	0.0368325	0.00805016	4.8e-06	rs185509452	GCST90032354	Elusimicrobiota abundance in stool
1936	17	72219787	T	C	0.018481	0.0406514	0.00826784	8.8e-07	rs8079746	GCST90032354	Elusimicrobiota abundance in stool
1937	17	82813399	G	A	0.481369	-0.0109953	0.00219092	5.2e-07	rs2460466	GCST90032354	Elusimicrobiota abundance in stool
1938	19	1688839	C	T	0.0152319	0.0416728	0.00899422	3.6e-06	rs113304193	GCST90032354	Elusimicrobiota abundance in stool
1939	20	2383859	A	G	0.128718	0.0153161	0.00329468	3.3e-06	rs73082692	GCST90032354	Elusimicrobiota abundance in stool
1940	20	44181408	C	A	0.142543	0.0170898	0.00311679	4.2e-08	rs13041775	GCST90032354	Elusimicrobiota abundance in stool
1941	20	55830375	C	T	0.0160289	0.0412635	0.00875058	2.4e-06	rs6092184	GCST90032354	Elusimicrobiota abundance in stool
1942	20	56697335	C	A	0.0258796	0.0320806	0.0069092	3.4e-06	rs146382851	GCST90032354	Elusimicrobiota abundance in stool
1943	20	58564597	A	G	0.0110418	0.0544425	0.010528	2.3e-07	rs118155993	GCST90032354	Elusimicrobiota abundance in stool
1944	21	17135022	A	G	0.0132624	0.0513851	0.00959466	8.5e-08	rs147566687	GCST90032354	Elusimicrobiota abundance in stool
1945	22	39090588	C	T	0.0998824	0.0178535	0.0036626	1.1e-06	rs28583464	GCST90032354	Elusimicrobiota abundance in stool
1946	7	38492299	C	T	0.115585	0.0557703	0.0110306	4.3e-07	rs3778880	GCST90032355	Emergencia abundance in stool
1947	10	4646771	G	C	0.172295	0.0462246	0.00940423	8.9e-07	rs313450	GCST90032355	Emergencia abundance in stool
1948	11	61111775	A	G	0.112117	0.0645194	0.0115978	2.7e-08	rs77348582	GCST90032355	Emergencia abundance in stool
1949	18	25069599	G	A	0.0164752	-0.133052	0.0277699	1.7e-06	rs78468248	GCST90032355	Emergencia abundance in stool
1950	18	66892525	T	C	0.0188885	0.13488	0.0261628	2.5e-07	rs142652591	GCST90032355	Emergencia abundance in stool
1951	19	1331355	A	G	0.0452653	0.0841688	0.0173228	1.2e-06	rs144532270	GCST90032355	Emergencia abundance in stool
1952	22	17751823	A	G	0.108343	0.0531922	0.0115189	3.9e-06	rs9604787	GCST90032355	Emergencia abundance in stool
1953	2	126910539	G	C	0.0130669	-0.0976801	0.0208535	2.8e-06	rs111633072	GCST90032356	Endozoicomonadaceae abundance in stool
1954	4	146791322	T	C	0.0118807	-0.104896	0.022141	2.2e-06	rs111464642	GCST90032356	Endozoicomonadaceae abundance in stool
1955	6	85152290	T	C	0.0716448	-0.0437819	0.00932774	2.7e-06	rs618586	GCST90032356	Endozoicomonadaceae abundance in stool
1956	8	4616302	C	T	0.0737374	-0.045011	0.0090793	7.1e-07	rs1871123	GCST90032356	Endozoicomonadaceae abundance in stool
1957	8	90662488	C	G	0.468402	-0.0226698	0.00473902	1.7e-06	rs1125502	GCST90032356	Endozoicomonadaceae abundance in stool
1958	13	72536164	A	G	0.0140625	-0.113798	0.0204747	2.7e-08	rs6562713	GCST90032356	Endozoicomonadaceae abundance in stool
1959	18	77044054	T	C	0.0214466	0.0843664	0.0164446	2.9e-07	rs59961087	GCST90032356	Endozoicomonadaceae abundance in stool
1960	20	39099514	T	C	0.470261	0.023097	0.0048956	2.4e-06	rs6028277	GCST90032356	Endozoicomonadaceae abundance in stool
1961	1	47691761	A	G	0.026151	0.131283	0.0260399	4.6e-07	rs141896917	GCST90032357	Enorma massiliensis abundance in stool
1962	1	106930544	G	C	0.258844	0.0433087	0.00939947	4.1e-06	rs11185017	GCST90032357	Enorma massiliensis abundance in stool
1963	1	204525448	C	T	0.0713324	0.0779267	0.0162281	1.6e-06	rs4252675	GCST90032357	Enorma massiliensis abundance in stool
1964	2	154772996	T	C	0.0368679	0.115122	0.0221996	2.2e-07	rs13030600	GCST90032357	Enorma massiliensis abundance in stool
1965	3	16062724	G	A	0.092187	-0.0671172	0.0144698	3.5e-06	rs4685305	GCST90032357	Enorma massiliensis abundance in stool
1966	3	127719685	G	A	0.0723286	0.0786094	0.016023	9.3e-07	rs3773155	GCST90032357	Enorma massiliensis abundance in stool
1967	5	36476914	C	A	0.0436648	0.093197	0.0202985	4.4e-06	rs2956587	GCST90032357	Enorma massiliensis abundance in stool
1968	6	55216740	A	C	0.0351306	-0.106368	0.022453	2.2e-06	rs144145510	GCST90032357	Enorma massiliensis abundance in stool
1969	7	25565499	T	G	0.0131048	0.171951	0.03656	2.6e-06	rs115165446	GCST90032357	Enorma massiliensis abundance in stool
1970	7	82322669	T	C	0.422132	-0.0391916	0.00844636	3.5e-06	rs42047	GCST90032357	Enorma massiliensis abundance in stool
1971	9	134210223	A	G	0.0206612	0.144429	0.0294258	9.2e-07	rs11185641	GCST90032357	Enorma massiliensis abundance in stool
1972	10	609574	C	T	0.012329	0.183691	0.0375018	9.7e-07	rs72774579	GCST90032357	Enorma massiliensis abundance in stool
1973	10	5602163	T	C	0.00827875	0.226381	0.0470909	1.5e-06	rs75078597	GCST90032357	Enorma massiliensis abundance in stool
1974	10	86389541	C	T	0.474237	0.038233	0.00834592	4.6e-06	rs10887595	GCST90032357	Enorma massiliensis abundance in stool
1975	11	77625018	T	A	0.0583954	0.0868232	0.0176634	8.9e-07	rs141952158	GCST90032357	Enorma massiliensis abundance in stool
1976	12	93065509	A	G	0.0121992	0.177749	0.0378719	2.7e-06	rs145522782	GCST90032357	Enorma massiliensis abundance in stool
1977	15	47439210	A	G	0.0572269	0.0832061	0.0177797	2.9e-06	rs117815047	GCST90032357	Enorma massiliensis abundance in stool
1978	16	76986784	C	T	0.0158223	0.171276	0.0334167	3e-07	rs72794529	GCST90032357	Enorma massiliensis abundance in stool
1979	19	13564880	C	T	0.244725	0.0463785	0.00989104	2.7e-06	rs10164392	GCST90032357	Enorma massiliensis abundance in stool
1980	19	54252055	G	C	0.0117538	0.177741	0.0384495	3.8e-06	rs76522818	GCST90032357	Enorma massiliensis abundance in stool
1981	20	15333395	G	C	0.128132	0.0575248	0.0123581	3.2e-06	rs6105392	GCST90032357	Enorma massiliensis abundance in stool
1982	4	6944273	T	C	0.0774719	0.0704336	0.0149452	2.4e-06	rs66808450	GCST90032358	Ensifer abundance in stool
1983	4	134666685	C	G	0.17429	0.0519748	0.0105209	7.8e-07	rs6817483	GCST90032358	Ensifer abundance in stool
1984	7	157489115	G	C	0.0214936	0.127383	0.0275603	3.8e-06	rs139940766	GCST90032358	Ensifer abundance in stool
1985	8	98842938	A	G	0.0609777	0.0917321	0.0167111	4e-08	rs77287772	GCST90032358	Ensifer abundance in stool
1986	10	77880875	A	G	0.0279738	0.117543	0.0242412	1.2e-06	rs76125532	GCST90032358	Ensifer abundance in stool
1987	12	131043946	A	G	0.109026	0.062906	0.0130039	1.3e-06	rs55756434	GCST90032358	Ensifer abundance in stool
1988	16	83126229	T	C	0.0796773	-0.067698	0.0147039	4.1e-06	rs4627328	GCST90032358	Ensifer abundance in stool
1989	18	33998944	C	A	0.0139519	0.182125	0.0343136	1.1e-07	rs146822088	GCST90032358	Ensifer abundance in stool
1990	2	60541647	G	A	0.0477476	0.153025	0.0306311	5.9e-07	rs17535596	GCST90032359	Enterobacteriaceae abundance in stool
1991	3	186715257	G	A	0.313245	0.0663341	0.0142231	3.1e-06	rs11927941	GCST90032359	Enterobacteriaceae abundance in stool
1992	5	133425999	A	G	0.046973	0.151181	0.0309222	1e-06	rs1011166	GCST90032359	Enterobacteriaceae abundance in stool
1993	6	86587620	C	G	0.0366655	0.1601	0.0347999	4.2e-06	rs76580439	GCST90032359	Enterobacteriaceae abundance in stool
1994	6	148016422	T	A	0.221885	0.0742133	0.0157146	2.3e-06	rs9403911	GCST90032359	Enterobacteriaceae abundance in stool
1995	7	100989509	C	T	0.178173	-0.0963984	0.0170714	1.6e-08	rs4556017	GCST90032359	Enterobacteriaceae abundance in stool
1996	9	94507188	C	T	0.237312	0.0710418	0.0154744	4.4e-06	rs58494940	GCST90032359	Enterobacteriaceae abundance in stool
1997	12	9955900	G	A	0.014869	0.284	0.0537986	1.3e-07	rs34022830	GCST90032359	Enterobacteriaceae abundance in stool
[truncated: 3,262 more rows]
