# Supplementary material for: Genetically predicted inflammatory proteins mediate the association between gut microbiota and renal cell carcinoma
Source: Discov Oncol. 2025 Feb 20;16:216. doi: 10.1007/s12672-025-01980-y (PMC11842667; doi:10.1007/s12672-025-01980-y)
Supplement: Supplementary file 3 — Additional file 3 (XLSX 228 KB) 1818 SNPs for the 91 Inflammatory Proteins. [file 12672_2025_1980_MOESM3_ESM.xlsx]

## Sheet: Sheet1
Table S2. 1818 SNPs for the 91 Inflammatory Proteins
Abbreviation: chromosome(chr);base pair location(bp location); effect allele (EA); other allele (OA); Effect allele frequency(EAF);beta(β); standard error (SE).
	chr	bp location	EA	OA	β	SE	EAF	pval	variant_id	rsid	n	ID	reported Trait	symbol	discoverySampleAncestry
1	1	80975190	T	G	0.0588	0.0123	0.6475	1.75e-06	1_80975190_T_G	rs356283	14730	GCST90274758	Eukaryotic translation initiation factor 4E-binding protein 1 levels	4EBP1	14736 European
2	1	240804510	A	G	-0.0884	0.0175	0.8334	4.39e-07	1_240804510_A_G	rs10926313	14288	GCST90274758	Eukaryotic translation initiation factor 4E-binding protein 1 levels	4EBP1	14736 European
3	2	38198906	T	G	0.2607	0.0521	0.015	5.62e-07	2_38198906_T_G	rs76686678	14730	GCST90274758	Eukaryotic translation initiation factor 4E-binding protein 1 levels	4EBP1	14736 European
4	2	46781928	CT	C	0.1107	0.0242	0.0883	4.78e-06	2_46781928_CT_C	rs11438549	10894	GCST90274758	Eukaryotic translation initiation factor 4E-binding protein 1 levels	4EBP1	14736 European
5	3	186455546	T	C	0.0594	0.0119	0.5711	5.99e-07	3_186455546_T_C	rs5030072	14716	GCST90274758	Eukaryotic translation initiation factor 4E-binding protein 1 levels	4EBP1	14736 European
6	4	187158034	A	G	-0.1305	0.0116	0.5102	2.32e-29	4_187158034_A_G	rs3733402	14736	GCST90274758	Eukaryotic translation initiation factor 4E-binding protein 1 levels	4EBP1	14736 European
7	5	176842474	T	C	0.0926	0.0152	0.2679	1.11e-09	5_176842474_T_C	rs2731672	11783	GCST90274758	Eukaryotic translation initiation factor 4E-binding protein 1 levels	4EBP1	14736 European
8	7	17594314	T	C	0.0754	0.0142	0.2938	1.1e-07	7_17594314_T_C	rs6963617	14288	GCST90274758	Eukaryotic translation initiation factor 4E-binding protein 1 levels	4EBP1	14736 European
9	11	68921211	T	C	-0.0593	0.0124	0.3383	1.73e-06	11_68921211_T_C	rs10792025	14727	GCST90274758	Eukaryotic translation initiation factor 4E-binding protein 1 levels	4EBP1	14736 European
10	12	23923166	T	C	-0.2226	0.0474	0.0227	2.65e-06	12_23923166_T_C	rs181095999	14736	GCST90274758	Eukaryotic translation initiation factor 4E-binding protein 1 levels	4EBP1	14736 European
11	16	84586319	T	C	0.0791	0.0169	0.358	2.86e-06	16_84586319_T_C	rs114302245	10894	GCST90274758	Eukaryotic translation initiation factor 4E-binding protein 1 levels	4EBP1	14736 European
12	17	15470414	T	C	-0.0995	0.0214	0.8975	3.33e-06	17_15470414_T_C	rs2856226	12404	GCST90274758	Eukaryotic translation initiation factor 4E-binding protein 1 levels	4EBP1	14736 European
13	20	44566861	C	G	0.2235	0.0486	0.9827	4.25e-06	20_44566861_C_G	rs137887001	14288	GCST90274758	Eukaryotic translation initiation factor 4E-binding protein 1 levels	4EBP1	14736 European
14	1	57353848	A	G	0.139	0.0293	0.0462	2.1e-06	1_57353848_A_G	rs115657851	14715	GCST90274759	Adenosine Deaminase levels	ADA	14736 European
15	1	150902178	A	G	0.3552	0.077	0.9905	3.97e-06	1_150902178_A_G	rs75492374	11139	GCST90274759	Adenosine Deaminase levels	ADA	14736 European
16	2	144650434	T	C	0.2044	0.044	0.0243	3.39e-06	2_144650434_T_C	rs111478357	13801	GCST90274759	Adenosine Deaminase levels	ADA	14736 European
17	4	5801734	T	C	-0.0925	0.0199	0.905	3.35e-06	4_5801734_T_C	rs10024178	14716	GCST90274759	Adenosine Deaminase levels	ADA	14736 European
18	4	75665562	A	T	0.2754	0.0584	0.9857	2.41e-06	4_75665562_A_T	rs189104742	14729	GCST90274759	Adenosine Deaminase levels	ADA	14736 European
19	4	124571895	T	C	0.1281	0.0258	0.9456	6.87e-07	4_124571895_T_C	rs62319741	14733	GCST90274759	Adenosine Deaminase levels	ADA	14736 European
20	7	22807634	A	G	0.0598	0.0122	0.656	9.5e-07	7_22807634_A_G	rs1608554	14733	GCST90274759	Adenosine Deaminase levels	ADA	14736 European
21	7	80678923	T	C	0.0562	0.0122	0.5989	4.09e-06	7_80678923_T_C	rs2527856	14288	GCST90274759	Adenosine Deaminase levels	ADA	14736 European
22	10	8502517	A	T	0.5548	0.1204	0.0104	4.07e-06	10_8502517_A_T	rs4749761	6862	GCST90274759	Adenosine Deaminase levels	ADA	14736 European
23	12	65118323	C	G	-0.0551	0.0119	0.5267	3.65e-06	12_65118323_C_G	rs2620728	14288	GCST90274759	Adenosine Deaminase levels	ADA	14736 European
24	18	917376	A	T	0.3494	0.0754	0.0125	3.59e-06	18_917376_A_T	rs117645472	11095	GCST90274759	Adenosine Deaminase levels	ADA	14736 European
25	20	43233080	A	C	-0.907	0.0214	0.9299	0	20_43233080_A_C	rs76418401	14727	GCST90274759	Adenosine Deaminase levels	ADA	14736 European
26	20	43276688	A	G	-0.1698	0.0136	0.7345	8.98e-36	20_43276688_A_G	rs2007720	14288	GCST90274759	Adenosine Deaminase levels	ADA	14736 European
27	20	43300800	A	G	-0.1313	0.0164	0.2474	1.18e-15	20_43300800_A_G	rs73617409	12404	GCST90274759	Adenosine Deaminase levels	ADA	14736 European
28	21	15450490	G	GA	0.0771	0.0155	0.6666	6.55e-07	21_15450490_G_GA	rs113525696	10894	GCST90274759	Adenosine Deaminase levels	ADA	14736 European
29	22	37921425	A	G	-0.0599	0.0131	0.2529	4.82e-06	22_37921425_A_G	rs7292320	14729	GCST90274759	Adenosine Deaminase levels	ADA	14736 European
30	1	921716	A	C	-0.0664	0.0144	0.5539	4.01e-06	1_921716_A_C	rs13303278	10265	GCST90274760	Artemin levels	ARTN	11778 European
31	1	17628383	T	G	0.0632	0.0137	0.6627	3.97e-06	1_17628383_T_G	rs3003450	11762	GCST90274760	Artemin levels	ARTN	11778 European
32	1	225057589	A	C	-0.3226	0.0682	0.9882	2.24e-06	1_225057589_A_C	rs76672219	11291	GCST90274760	Artemin levels	ARTN	11778 European
33	3	111720183	A	G	0.0833	0.0166	0.1972	5.22e-07	3_111720183_A_G	rs62277657	11777	GCST90274760	Artemin levels	ARTN	11778 European
34	4	4424044	A	G	-0.0811	0.0176	0.84	4.07e-06	4_4424044_A_G	rs138311590	11758	GCST90274760	Artemin levels	ARTN	11778 European
35	4	156930775	C	G	0.0692	0.014	0.626	7.7e-07	4_156930775_C_G	rs9684768	11330	GCST90274760	Artemin levels	ARTN	11778 European
36	5	103466564	A	G	-0.0873	0.0189	0.8494	3.86e-06	5_103466564_A_G	rs17340161	11330	GCST90274760	Artemin levels	ARTN	11778 European
37	6	143047898	T	C	0.0853	0.0181	0.1545	2.44e-06	6_143047898_T_C	rs9496445	11768	GCST90274760	Artemin levels	ARTN	11778 European
38	7	106961661	A	G	0.311	0.0639	0.0191	1.13e-06	7_106961661_A_G	rs142970662	9834	GCST90274760	Artemin levels	ARTN	11778 European
39	8	3686552	A	T	-0.079	0.0162	0.6759	1.08e-06	8_3686552_A_T	rs4993886	8371	GCST90274760	Artemin levels	ARTN	11778 European
40	8	19493177	A	G	-0.2047	0.044	0.0245	3.28e-06	8_19493177_A_G	rs55885546	11778	GCST90274760	Artemin levels	ARTN	11778 European
41	9	92208227	A	G	-0.0674	0.0136	0.5323	7.2e-07	9_92208227_A_G	rs1329733	11330	GCST90274760	Artemin levels	ARTN	11778 European
42	9	140239588	T	C	0.2119	0.0435	0.038	1.11e-06	9_140239588_T_C	rs142585779	10266	GCST90274760	Artemin levels	ARTN	11778 European
43	10	52449020	T	C	-0.0852	0.0185	0.1749	4.12e-06	10_52449020_T_C	rs3001873	11330	GCST90274760	Artemin levels	ARTN	11778 European
44	11	123394636	C	G	0.0679	0.0141	0.318	1.47e-06	11_123394636_C_G	rs77502336	11775	GCST90274760	Artemin levels	ARTN	11778 European
45	12	81724190	T	C	0.1703	0.0362	0.0344	2.55e-06	12_81724190_T_C	rs118115625	11778	GCST90274760	Artemin levels	ARTN	11778 European
46	12	130004146	A	G	0.2112	0.0451	0.9758	2.83e-06	12_130004146_A_G	rs148226005	11765	GCST90274760	Artemin levels	ARTN	11778 European
47	18	54688939	T	C	-0.07	0.0153	0.7417	4.76e-06	18_54688939_T_C	rs1370215	11330	GCST90274760	Artemin levels	ARTN	11778 European
48	19	55422034	C	G	-0.0881	0.0176	0.8122	5.57e-07	19_55422034_C_G	rs6509909	11330	GCST90274760	Artemin levels	ARTN	11778 European
49	22	25646493	T	C	0.0765	0.0167	0.7151	4.63e-06	22_25646493_T_C	rs9941952	11774	GCST90274760	Artemin levels	ARTN	11778 European
50	3	128431622	A	G	0.0626	0.0134	0.4935	2.99e-06	3_128431622_A_G	rs2712427	11345	GCST90274761	Axin-1 levels	AXIN1	11793 European
51	5	78787853	A	G	0.1447	0.0305	0.9489	2.09e-06	5_78787853_A_G	rs115455827	11792	GCST90274761	Axin-1 levels	AXIN1	11793 European
52	6	151334530	A	C	0.2444	0.0522	0.0197	2.84e-06	6_151334530_A_C	rs117097664	11345	GCST90274761	Axin-1 levels	AXIN1	11793 European
53	7	77960243	T	C	-0.067	0.0133	0.5969	4.71e-07	7_77960243_T_C	rs2691530	11793	GCST90274761	Axin-1 levels	AXIN1	11793 European
54	8	102489704	A	G	-0.1229	0.0242	0.9127	3.8e-07	8_102489704_A_G	rs2470622	11345	GCST90274761	Axin-1 levels	AXIN1	11793 European
55	15	81221771	T	C	0.1554	0.0329	0.9514	2.32e-06	15_81221771_T_C	rs7171268	11345	GCST90274761	Axin-1 levels	AXIN1	11793 European
56	18	50513818	A	G	-0.212	0.042	0.0295	4.47e-07	18_50513818_A_G	rs148317708	10919	GCST90274761	Axin-1 levels	AXIN1	11793 European
57	18	77253338	T	C	0.0692	0.0148	0.6047	2.93e-06	18_77253338_T_C	rs428324	10281	GCST90274761	Axin-1 levels	AXIN1	11793 European
58	1	115829943	A	C	-0.0797	0.0122	0.3498	6.46e-11	1_115829943_A_C	rs6328	13224	GCST90274762	beta-nerve growth factor levels	Beta-NGF	14743 European
59	4	96824143	A	G	0.0584	0.0126	0.3152	3.57e-06	4_96824143_A_G	rs72673086	12858	GCST90274762	beta-nerve growth factor levels	Beta-NGF	14743 European
60	4	164064099	T	C	-0.1187	0.0258	0.9491	4.21e-06	4_164064099_T_C	rs4017	14742	GCST90274762	beta-nerve growth factor levels	Beta-NGF	14743 European
61	4	166807640	A	G	0.2208	0.0462	0.0229	1.76e-06	4_166807640_A_G	rs17689534	13421	GCST90274762	beta-nerve growth factor levels	Beta-NGF	14743 European
62	5	132971762	T	G	0.1213	0.0247	0.9435	9.06e-07	5_132971762_T_G	rs12188775	14737	GCST90274762	beta-nerve growth factor levels	Beta-NGF	14743 European
63	6	838092	T	C	0.0853	0.0185	0.8904	4.01e-06	6_838092_T_C	rs77493302	14743	GCST90274762	beta-nerve growth factor levels	Beta-NGF	14743 European
64	6	31457874	A	C	-0.0685	0.0143	0.3918	1.67e-06	6_31457874_A_C	rs2904780	11538	GCST90274762	beta-nerve growth factor levels	Beta-NGF	14743 European
65	6	32192617	T	C	0.1203	0.0262	0.9514	4.4e-06	6_32192617_T_C	rs397081	14743	GCST90274762	beta-nerve growth factor levels	Beta-NGF	14743 European
66	6	153400418	T	G	0.0629	0.0137	0.2135	4.41e-06	6_153400418_T_G	rs9479501	14729	GCST90274762	beta-nerve growth factor levels	Beta-NGF	14743 European
67	7	30944899	A	G	0.1389	0.0276	0.0802	4.84e-07	7_30944899_A_G	rs12533747	14295	GCST90274762	beta-nerve growth factor levels	Beta-NGF	14743 European
68	7	130302087	A	C	-0.1617	0.0352	0.9727	4.35e-06	7_130302087_A_C	rs17647697	14741	GCST90274762	beta-nerve growth factor levels	Beta-NGF	14743 European
69	7	151019021	C	G	0.1867	0.0408	0.966	4.74e-06	7_151019021_C_G	rs12539643	11344	GCST90274762	beta-nerve growth factor levels	Beta-NGF	14743 European
70	8	13332042	T	C	0.0578	0.0117	0.6636	7.81e-07	8_13332042_T_C	rs62494116	14729	GCST90274762	beta-nerve growth factor levels	Beta-NGF	14743 European
71	8	122948812	A	G	0.0626	0.0126	0.719	6.76e-07	8_122948812_A_G	rs1878359	14740	GCST90274762	beta-nerve growth factor levels	Beta-NGF	14743 European
72	9	90362040	T	C	-0.0775	0.0118	0.4965	5.11e-11	9_90362040_T_C	rs3128517	14295	GCST90274762	beta-nerve growth factor levels	Beta-NGF	14743 European
73	10	89839430	A	G	-0.075	0.0148	0.1928	4.03e-07	10_89839430_A_G	rs12259196	13244	GCST90274762	beta-nerve growth factor levels	Beta-NGF	14743 European
74	14	69285337	C	G	-0.055	0.0117	0.5283	2.59e-06	14_69285337_C_G	rs4899264	14295	GCST90274762	beta-nerve growth factor levels	Beta-NGF	14743 European
75	16	3327943	A	G	0.2773	0.0602	0.0196	4.1e-06	16_3327943_A_G	rs140072192	11925	GCST90274762	beta-nerve growth factor levels	Beta-NGF	14743 European
76	18	55441626	T	C	-0.1249	0.0259	0.1005	1.42e-06	18_55441626_T_C	rs62092633	11344	GCST90274762	beta-nerve growth factor levels	Beta-NGF	14743 European
77	19	16434937	T	C	0.0607	0.0124	0.3088	9.82e-07	19_16434937_T_C	rs34559191	13675	GCST90274762	beta-nerve growth factor levels	Beta-NGF	14743 European
78	19	43780396	T	C	-0.271	0.0565	0.014	1.61e-06	19_43780396_T_C	rs117164089	13421	GCST90274762	beta-nerve growth factor levels	Beta-NGF	14743 European
79	21	43942626	T	C	0.2541	0.0556	0.0235	4.87e-06	21_43942626_T_C	rs148834134	13421	GCST90274762	beta-nerve growth factor levels	Beta-NGF	14743 European
80	22	49775973	C	G	-0.2164	0.0467	0.0256	3.59e-06	22_49775973_C_G	rs13058191	14295	GCST90274762	beta-nerve growth factor levels	Beta-NGF	14743 European
81	1	2338015	T	C	-0.2016	0.0422	0.9714	1.78e-06	1_2338015_T_C	rs34154371	13232	GCST90274763	Caspase 8 levels	CASP-8	14744 European
82	1	157270515	A	C	-0.0812	0.0167	0.8466	1.16e-06	1_157270515_A_C	rs12073499	14295	GCST90274763	Caspase 8 levels	CASP-8	14744 European
83	2	46781928	CT	C	0.113	0.0241	0.0883	2.75e-06	2_46781928_CT_C	rs11438549	10894	GCST90274763	Caspase 8 levels	CASP-8	14744 European
84	2	202164805	C	G	-0.1987	0.0173	0.8696	1.56e-30	2_202164805_C_G	rs56328050	14743	GCST90274763	Caspase 8 levels	CASP-8	14744 European
85	2	231090015	A	T	-0.0806	0.0162	0.1582	6.51e-07	2_231090015_A_T	rs11695193	14743	GCST90274763	Caspase 8 levels	CASP-8	14744 European
86	3	152332673	T	C	0.0781	0.0168	0.856	3.34e-06	3_152332673_T_C	rs11709039	14743	GCST90274763	Caspase 8 levels	CASP-8	14744 European
87	5	180339648	A	G	0.3474	0.0683	0.0145	3.65e-07	5_180339648_A_G	rs148608719	12745	GCST90274763	Caspase 8 levels	CASP-8	14744 European
88	6	158193698	A	G	0.0681	0.0145	0.6981	2.65e-06	6_158193698_A_G	rs1034059	14296	GCST90274763	Caspase 8 levels	CASP-8	14744 European
89	7	61833768	T	C	0.4195	0.0912	0.9851	4.23e-06	7_61833768_T_C	rs187405204	6257	GCST90274763	Caspase 8 levels	CASP-8	14744 European
90	8	5557775	C	G	0.1095	0.0238	0.9304	4.21e-06	8_5557775_C_G	rs111764025	14731	GCST90274763	Caspase 8 levels	CASP-8	14744 European
91	9	22742536	A	G	-0.2001	0.0428	0.9804	2.94e-06	9_22742536_A_G	rs78449258	14744	GCST90274763	Caspase 8 levels	CASP-8	14744 European
92	10	84027526	T	C	0.2044	0.0412	0.978	7.01e-07	10_84027526_T_C	rs73306603	14741	GCST90274763	Caspase 8 levels	CASP-8	14744 European
93	11	63817395	C	G	-0.3615	0.0776	0.0099	3.19e-06	11_63817395_C_G	rs140844269	12330	GCST90274763	Caspase 8 levels	CASP-8	14744 European
94	12	62645486	C	G	-0.0858	0.0165	0.1545	1.99e-07	12_62645486_C_G	rs1032417	14296	GCST90274763	Caspase 8 levels	CASP-8	14744 European
95	20	44566861	C	G	0.2318	0.0486	0.9827	1.85e-06	20_44566861_C_G	rs137887001	14296	GCST90274763	Caspase 8 levels	CASP-8	14744 European
96	1	159175354	A	G	0.0749	0.0114	0.5547	5.03e-11	1_159175354_A_G	rs12075	14731	GCST90274764	Eotaxin levels	CCL11	14734 European
97	3	42906116	T	C	-0.3316	0.0225	0.9289	3.69e-49	3_42906116_T_C	rs2228467	14733	GCST90274764	Eotaxin levels	CCL11	14734 European
98	3	43179320	T	C	0.1502	0.0303	0.0433	7.16e-07	3_43179320_T_C	rs79684468	14286	GCST90274764	Eotaxin levels	CCL11	14734 European
99	3	46258902	T	C	0.0785	0.0123	0.3561	1.75e-10	3_46258902_T_C	rs2201150	14286	GCST90274764	Eotaxin levels	CCL11	14734 European
100	4	104507060	A	C	-0.3374	0.0714	0.0128	2.3e-06	4_104507060_A_C	rs139597204	12303	GCST90274764	Eotaxin levels	CCL11	14734 European
101	5	118058126	A	C	-0.0656	0.0137	0.2333	1.68e-06	5_118058126_A_C	rs6894241	14715	GCST90274764	Eotaxin levels	CCL11	14734 European
102	7	75495667	A	G	0.2002	0.0205	0.09	1.58e-22	7_75495667_A_G	rs757973	14713	GCST90274764	Eotaxin levels	CCL11	14734 European
103	8	11700967	A	T	-0.0913	0.0189	0.1104	1.36e-06	8_11700967_A_T	rs73209015	14728	GCST90274764	Eotaxin levels	CCL11	14734 European
104	10	128183195	T	G	0.1929	0.0422	0.9754	4.85e-06	10_128183195_T_G	rs79432525	14247	GCST90274764	Eotaxin levels	CCL11	14734 European
105	11	24773107	A	G	-0.0609	0.0131	0.6155	3.34e-06	11_24773107_A_G	rs1564995	14286	GCST90274764	Eotaxin levels	CCL11	14734 European
106	11	95274487	T	G	0.1017	0.0208	0.9023	1.01e-06	11_95274487_T_G	rs34536806	14286	GCST90274764	Eotaxin levels	CCL11	14734 European
107	12	105757994	A	G	-0.1138	0.0244	0.9282	3.1e-06	12_105757994_A_G	rs35543857	14286	GCST90274764	Eotaxin levels	CCL11	14734 European
108	16	24006879	T	C	0.2107	0.0451	0.9774	2.99e-06	16_24006879_T_C	rs114744647	14730	GCST90274764	Eotaxin levels	CCL11	14734 European
109	16	80051931	T	C	-0.0818	0.0133	0.7358	7.73e-10	16_80051931_T_C	rs9940390	14286	GCST90274764	Eotaxin levels	CCL11	14734 European
110	17	12248581	T	C	0.0732	0.016	0.8434	4.76e-06	17_12248581_T_C	rs8068185	14727	GCST90274764	Eotaxin levels	CCL11	14734 European
111	17	32619052	T	C	-0.1215	0.0156	0.167	6.78e-15	17_32619052_T_C	rs79722574	14720	GCST90274764	Eotaxin levels	CCL11	14734 European
112	18	1508223	C	G	0.0555	0.0121	0.5296	4.5e-06	18_1508223_C_G	rs55843637	14286	GCST90274764	Eotaxin levels	CCL11	14734 European
113	19	37955248	C	G	0.0817	0.016	0.8362	3.29e-07	19_37955248_C_G	rs2112920	14286	GCST90274764	Eotaxin levels	CCL11	14734 European
114	20	49033630	T	G	0.2826	0.0606	0.0125	3.11e-06	20_49033630_T_G	rs139476527	12933	GCST90274764	Eotaxin levels	CCL11	14734 European
115	21	39593226	A	G	-0.1678	0.0345	0.0333	1.15e-06	21_39593226_A_G	rs9976282	14722	GCST90274764	Eotaxin levels	CCL11	14734 European
116	22	45003109	A	G	-0.0861	0.0187	0.1199	4.14e-06	22_45003109_A_G	rs73171545	14286	GCST90274764	Eotaxin levels	CCL11	14734 European
117	2	7425475	C	G	0.0615	0.013	0.6941	2.24e-06	2_7425475_C_G	rs7595241	14288	GCST90274765	C-C motif chemokine 19 levels	CCL19	14736 European
118	2	66609925	A	C	-0.2101	0.043	0.021	1.03e-06	2_66609925_A_C	rs113139367	14242	GCST90274765	C-C motif chemokine 19 levels	CCL19	14736 European
119	2	204776176	C	G	-0.0803	0.0123	0.4754	6.65e-11	2_204776176_C_G	rs13010492	13422	GCST90274765	C-C motif chemokine 19 levels	CCL19	14736 European
120	3	58516854	C	G	0.4485	0.0922	0.992	1.15e-06	3_58516854_C_G	rs113539352	11439	GCST90274765	C-C motif chemokine 19 levels	CCL19	14736 European
121	3	132200719	T	G	0.2346	0.0185	0.8822	7.53e-37	3_132200719_T_G	rs62292952	14728	GCST90274765	C-C motif chemokine 19 levels	CCL19	14736 European
122	4	123839263	T	C	-0.2096	0.045	0.0195	3.2e-06	4_123839263_T_C	rs79086127	14247	GCST90274765	C-C motif chemokine 19 levels	CCL19	14736 European
123	4	145124024	T	C	0.0596	0.0122	0.3904	1.03e-06	4_145124024_T_C	rs4554017	14288	GCST90274765	C-C motif chemokine 19 levels	CCL19	14736 European
124	5	150442171	A	C	0.0551	0.012	0.4736	4.4e-06	5_150442171_A_C	rs3792790	14288	GCST90274765	C-C motif chemokine 19 levels	CCL19	14736 European
125	5	174187919	T	C	0.0863	0.0169	0.8559	3.28e-07	5_174187919_T_C	rs6870560	14732	GCST90274765	C-C motif chemokine 19 levels	CCL19	14736 European
126	6	32444093	C	G	-0.4884	0.0277	0.9365	1.41e-69	6_32444093_C_G	rs9469127	14735	GCST90274765	C-C motif chemokine 19 levels	CCL19	14736 European
127	6	32519041	A	G	-0.1775	0.0206	0.8408	6.9e-18	6_32519041_A_G	rs28635588	9182	GCST90274765	C-C motif chemokine 19 levels	CCL19	14736 European
128	6	125027776	C	G	0.0757	0.0157	0.1687	1.42e-06	6_125027776_C_G	rs1415763	14731	GCST90274765	C-C motif chemokine 19 levels	CCL19	14736 European
129	7	3911280	A	G	0.0729	0.0154	0.8219	2.2e-06	7_3911280_A_G	rs10242459	14729	GCST90274765	C-C motif chemokine 19 levels	CCL19	14736 European
130	8	61418130	T	C	-0.3645	0.0756	0.989	1.43e-06	8_61418130_T_C	rs73257451	11337	GCST90274765	C-C motif chemokine 19 levels	CCL19	14736 European
131	9	34710084	A	C	-0.1464	0.017	0.8639	7.19e-18	9_34710084_A_C	rs11574915	14733	GCST90274765	C-C motif chemokine 19 levels	CCL19	14736 European
132	9	35612978	A	G	0.1238	0.0265	0.0534	2.99e-06	9_35612978_A_G	rs34791102	14735	GCST90274765	C-C motif chemokine 19 levels	CCL19	14736 European
133	12	19813981	A	T	-0.0697	0.0135	0.2452	2.43e-07	12_19813981_A_T	rs6486995	14735	GCST90274765	C-C motif chemokine 19 levels	CCL19	14736 European
134	12	111904371	A	T	-0.0801	0.0132	0.5095	1.29e-09	12_111904371_A_T	rs4766578	11785	GCST90274765	C-C motif chemokine 19 levels	CCL19	14736 European
135	13	113647321	A	G	-0.0671	0.0137	0.2653	9.69e-07	13_113647321_A_G	rs4907572	14722	GCST90274765	C-C motif chemokine 19 levels	CCL19	14736 European
136	14	76855291	A	G	-0.2939	0.0616	0.0119	1.83e-06	14_76855291_A_G	rs138108512	13422	GCST90274765	C-C motif chemokine 19 levels	CCL19	14736 European
137	16	57300587	A	T	0.1349	0.0294	0.9557	4.47e-06	16_57300587_A_T	rs74764632	14734	GCST90274765	C-C motif chemokine 19 levels	CCL19	14736 European
138	17	14918425	T	C	-0.2707	0.0574	0.0151	2.4e-06	17_14918425_T_C	rs147708384	13801	GCST90274765	C-C motif chemokine 19 levels	CCL19	14736 European
139	22	17731243	A	G	-0.1724	0.036	0.0585	1.68e-06	22_17731243_A_G	rs138440733	12404	GCST90274765	C-C motif chemokine 19 levels	CCL19	14736 European
140	1	32260562	T	C	0.2585	0.0548	0.9859	2.39e-06	1_32260562_T_C	rs11582772	14243	GCST90274766	C-C motif chemokine 20 levels	CCL20	14736 European
141	1	238606022	T	C	-0.0953	0.0208	0.0967	4.61e-06	1_238606022_T_C	rs111674022	14288	GCST90274766	C-C motif chemokine 20 levels	CCL20	14736 European
142	2	228661828	T	C	-0.0996	0.0128	0.326	7.18e-15	2_228661828_T_C	rs10207134	14287	GCST90274766	C-C motif chemokine 20 levels	CCL20	14736 European
143	6	1448190	T	C	0.0637	0.0135	0.3674	2.38e-06	6_1448190_T_C	rs11242693	12404	GCST90274766	C-C motif chemokine 20 levels	CCL20	14736 European
144	6	32635998	T	G	-0.076	0.0148	0.215	2.82e-07	6_32635998_T_G	rs9274623	14288	GCST90274766	C-C motif chemokine 20 levels	CCL20	14736 European
145	6	40998167	T	C	0.1459	0.0185	0.883	3.11e-15	6_40998167_T_C	rs742493	14735	GCST90274766	C-C motif chemokine 20 levels	CCL20	14736 European
146	8	22584718	T	C	0.0573	0.012	0.5396	1.8e-06	8_22584718_T_C	rs1129474	14288	GCST90274766	C-C motif chemokine 20 levels	CCL20	14736 European
147	9	115519904	T	C	0.0636	0.0127	0.3159	5.5e-07	9_115519904_T_C	rs2796032	14718	GCST90274766	C-C motif chemokine 20 levels	CCL20	14736 European
148	10	127693479	A	G	0.1939	0.0414	0.9774	2.82e-06	10_127693479_A_G	rs41302923	14726	GCST90274766	C-C motif chemokine 20 levels	CCL20	14736 European
149	11	42142787	T	C	0.1191	0.026	0.9413	4.63e-06	11_42142787_T_C	rs10837780	14288	GCST90274766	C-C motif chemokine 20 levels	CCL20	14736 European
150	12	19657540	A	G	0.2057	0.0422	0.9739	1.09e-06	12_19657540_A_G	rs73072893	13230	GCST90274766	C-C motif chemokine 20 levels	CCL20	14736 European
151	12	104149874	A	G	0.0635	0.0128	0.6933	7.02e-07	12_104149874_A_G	rs4981022	14721	GCST90274766	C-C motif chemokine 20 levels	CCL20	14736 European
152	14	94625543	T	C	-0.1512	0.0328	0.0376	4.03e-06	14_94625543_T_C	rs151092565	14728	GCST90274766	C-C motif chemokine 20 levels	CCL20	14736 European
153	14	106782532	A	T	-0.1602	0.0344	0.0632	3.21e-06	14_106782532_A_T	rs2003431	9786	GCST90274766	C-C motif chemokine 20 levels	CCL20	14736 European
154	17	67136325	C	G	-0.185	0.0359	0.9688	2.56e-07	17_67136325_C_G	rs117753190	14243	GCST90274766	C-C motif chemokine 20 levels	CCL20	14736 European
155	17	72761195	C	G	-0.2256	0.0429	0.9694	1.45e-07	17_72761195_C_G	rs117900576	13224	GCST90274766	C-C motif chemokine 20 levels	CCL20	14736 European
156	18	56487606	T	C	-0.0736	0.0158	0.1755	3.19e-06	18_56487606_T_C	rs6420556	14288	GCST90274766	C-C motif chemokine 20 levels	CCL20	14736 European
157	21	32961256	T	C	0.0804	0.0166	0.1452	1.28e-06	21_32961256_T_C	rs35833676	14732	GCST90274766	C-C motif chemokine 20 levels	CCL20	14736 European
158	21	44005002	A	G	-0.1315	0.0276	0.9476	1.89e-06	21_44005002_A_G	rs13049624	14288	GCST90274766	C-C motif chemokine 20 levels	CCL20	14736 European
159	22	49877754	T	G	-0.1184	0.0257	0.9406	4.09e-06	22_49877754_T_G	rs5769672	14732	GCST90274766	C-C motif chemokine 20 levels	CCL20	14736 European
160	1	161582200	C	G	0.0603	0.0132	0.608	4.92e-06	1_161582200_C_G	rs74127049	13422	GCST90274767	C-C motif chemokine 23 levels	CCL23	14736 European
161	1	203441260	A	G	-0.3061	0.0626	0.0116	1.01e-06	1_203441260_A_G	rs146074782	12935	GCST90274767	C-C motif chemokine 23 levels	CCL23	14736 European
162	2	241647342	T	C	0.0983	0.0215	0.9113	4.83e-06	2_241647342_T_C	rs1001495	13650	GCST90274767	C-C motif chemokine 23 levels	CCL23	14736 European
163	3	6127208	T	C	0.2157	0.0449	0.0255	1.56e-06	3_6127208_T_C	rs143910182	14730	GCST90274767	C-C motif chemokine 23 levels	CCL23	14736 European
164	3	14445911	A	G	-0.21	0.0426	0.0278	8.24e-07	3_14445911_A_G	rs116683909	14724	GCST90274767	C-C motif chemokine 23 levels	CCL23	14736 European
165	3	40054358	A	G	0.1273	0.0278	0.048	4.67e-06	3_40054358_A_G	rs74491711	14735	GCST90274767	C-C motif chemokine 23 levels	CCL23	14736 European
166	3	46462144	T	C	0.0585	0.0127	0.6736	4.1e-06	3_46462144_T_C	rs4317138	14288	GCST90274767	C-C motif chemokine 23 levels	CCL23	14736 European
167	4	77373079	T	C	0.0574	0.0114	0.4869	4.78e-07	4_77373079_T_C	rs2870238	14736	GCST90274767	C-C motif chemokine 23 levels	CCL23	14736 European
168	6	86144743	C	G	0.1164	0.0237	0.9291	9.04e-07	6_86144743_C_G	rs12204524	14727	GCST90274767	C-C motif chemokine 23 levels	CCL23	14736 European
169	7	3238978	T	C	-0.0548	0.0118	0.5907	3.42e-06	7_3238978_T_C	rs4719850	14726	GCST90274767	C-C motif chemokine 23 levels	CCL23	14736 European
170	7	17545964	A	G	-0.1497	0.0319	0.0393	2.7e-06	7_17545964_A_G	rs73071153	14728	GCST90274767	C-C motif chemokine 23 levels	CCL23	14736 European
171	10	18295482	A	G	0.0574	0.0125	0.3093	4.39e-06	10_18295482_A_G	rs1926742	14725	GCST90274767	C-C motif chemokine 23 levels	CCL23	14736 European
172	10	34433796	A	G	-0.2064	0.0437	0.9788	2.32e-06	10_34433796_A_G	rs77354000	14735	GCST90274767	C-C motif chemokine 23 levels	CCL23	14736 European
173	10	132905425	A	G	0.0971	0.0186	0.1154	1.79e-07	10_132905425_A_G	rs11017721	14288	GCST90274767	C-C motif chemokine 23 levels	CCL23	14736 European
174	11	1989274	A	G	-0.0692	0.014	0.7293	7.7e-07	11_1989274_A_G	rs112492	13224	GCST90274767	C-C motif chemokine 23 levels	CCL23	14736 European
175	11	84372512	A	T	0.0927	0.0202	0.0922	4.45e-06	11_84372512_A_T	rs17735284	14725	GCST90274767	C-C motif chemokine 23 levels	CCL23	14736 European
176	11	115081786	C	G	0.224	0.0416	0.0223	7.26e-08	11_115081786_C_G	rs77083410	14734	GCST90274767	C-C motif chemokine 23 levels	CCL23	14736 European
177	12	57461250	T	TAAG	-0.1074	0.0233	0.9136	4.04e-06	12_57461250_T_TAAG	rs150663378	11339	GCST90274767	C-C motif chemokine 23 levels	CCL23	14736 European
178	17	21386459	A	G	-0.0643	0.0137	0.7287	2.69e-06	17_21386459_A_G	rs12949647	14288	GCST90274767	C-C motif chemokine 23 levels	CCL23	14736 European
179	17	33992028	T	C	-0.2589	0.0342	0.035	3.73e-14	17_33992028_T_C	rs72625914	14726	GCST90274767	C-C motif chemokine 23 levels	CCL23	14736 European
180	17	34195180	A	C	-0.3246	0.0413	0.9561	3.85e-15	17_34195180_A_C	rs117639761	14736	GCST90274767	C-C motif chemokine 23 levels	CCL23	14736 European
181	17	34276072	A	G	0.1738	0.0372	0.0369	2.98e-06	17_34276072_A_G	rs143566774	14288	GCST90274767	C-C motif chemokine 23 levels	CCL23	14736 European
182	17	34326215	A	C	-0.5147	0.0158	0.1497	8.99e-233	17_34326215_A_C	rs712048	14723	GCST90274767	C-C motif chemokine 23 levels	CCL23	14736 European
183	19	45416741	T	C	0.0669	0.0138	0.2405	1.25e-06	19_45416741_T_C	rs438811	14720	GCST90274767	C-C motif chemokine 23 levels	CCL23	14736 European
184	22	51076281	T	C	-0.1397	0.0285	0.0559	9.5e-07	22_51076281_T_C	rs113959305	13224	GCST90274767	C-C motif chemokine 23 levels	CCL23	14736 European
185	1	23748852	C	G	0.0566	0.0119	0.4781	1.97e-06	1_23748852_C_G	rs11589432	14287	GCST90274768	C-C motif chemokine 25 levels	CCL25	14736 European
186	1	160762078	A	C	-0.1934	0.0406	0.0225	1.9e-06	1_160762078_A_C	rs143132666	14734	GCST90274768	C-C motif chemokine 25 levels	CCL25	14736 European
187	2	130959219	T	C	-0.2782	0.0609	0.0129	4.92e-06	2_130959219_T_C	rs149395110	12880	GCST90274768	C-C motif chemokine 25 levels	CCL25	14736 European
188	3	144213414	A	G	0.0941	0.0198	0.103	2.01e-06	3_144213414_A_G	rs7611785	14736	GCST90274768	C-C motif chemokine 25 levels	CCL25	14736 European
189	6	67085077	A	G	-0.0777	0.0163	0.846	1.87e-06	6_67085077_A_G	rs851850	14288	GCST90274768	C-C motif chemokine 25 levels	CCL25	14736 European
190	6	161449388	T	TG	0.102	0.0223	0.8997	4.79e-06	6_161449388_T_TG	rs142613772	11324	GCST90274768	C-C motif chemokine 25 levels	CCL25	14736 European
191	7	155146782	T	C	-0.0755	0.0161	0.1668	2.74e-06	7_155146782_T_C	rs7806274	13667	GCST90274768	C-C motif chemokine 25 levels	CCL25	14736 European
192	8	10694001	T	C	0.1437	0.0297	0.0428	1.31e-06	8_10694001_T_C	rs111437511	14733	GCST90274768	C-C motif chemokine 25 levels	CCL25	14736 European
193	8	23781453	T	C	-0.0546	0.0116	0.5447	2.52e-06	8_23781453_T_C	rs1705699	14714	GCST90274768	C-C motif chemokine 25 levels	CCL25	14736 European
194	8	42100809	A	G	0.0769	0.0142	0.7856	6.11e-08	8_42100809_A_G	rs12114935	14732	GCST90274768	C-C motif chemokine 25 levels	CCL25	14736 European
195	9	86838024	A	T	-0.2681	0.0579	0.9693	3.65e-06	9_86838024_A_T	rs11140450	10797	GCST90274768	C-C motif chemokine 25 levels	CCL25	14736 European
196	9	125200862	T	C	0.3717	0.0777	0.9916	1.72e-06	9_125200862_T_C	rs116534774	11139	GCST90274768	C-C motif chemokine 25 levels	CCL25	14736 European
197	9	136155000	T	C	-0.2482	0.0166	0.1875	1.52e-50	9_136155000_T_C	rs635634	11785	GCST90274768	C-C motif chemokine 25 levels	CCL25	14736 European
198	10	29446793	A	G	0.2192	0.0478	0.9825	4.52e-06	10_29446793_A_G	rs79990760	14725	GCST90274768	C-C motif chemokine 25 levels	CCL25	14736 European
199	11	24600146	A	G	0.0546	0.0117	0.5707	3.06e-06	11_24600146_A_G	rs11028036	14728	GCST90274768	C-C motif chemokine 25 levels	CCL25	14736 European
200	11	50675038	T	C	-0.0822	0.018	0.6982	4.96e-06	11_50675038_T_C	rs200184122	9830	GCST90274768	C-C motif chemokine 25 levels	CCL25	14736 European
201	11	64434151	T	C	-0.0865	0.0181	0.8838	1.76e-06	11_64434151_T_C	rs10792444	14732	GCST90274768	C-C motif chemokine 25 levels	CCL25	14736 European
202	11	75419643	A	G	0.0548	0.0119	0.3757	4.12e-06	11_75419643_A_G	rs636479	14731	GCST90274768	C-C motif chemokine 25 levels	CCL25	14736 European
203	12	578100	A	G	-0.1159	0.0116	0.4365	1.66e-23	12_578100_A_G	rs7296588	14725	GCST90274768	C-C motif chemokine 25 levels	CCL25	14736 European
204	12	81177765	A	G	-0.0637	0.0133	0.6502	1.67e-06	12_81177765_A_G	rs7137942	12404	GCST90274768	C-C motif chemokine 25 levels	CCL25	14736 European
205	13	22284926	T	C	-0.0624	0.0122	0.3844	3.14e-07	13_22284926_T_C	rs521795	14288	GCST90274768	C-C motif chemokine 25 levels	CCL25	14736 European
206	15	56638156	A	G	0.2127	0.0449	0.0215	2.17e-06	15_56638156_A_G	rs147851492	14727	GCST90274768	C-C motif chemokine 25 levels	CCL25	14736 European
207	18	2511738	T	C	-0.0673	0.0134	0.2475	5.1e-07	18_2511738_T_C	rs12606983	14715	GCST90274768	C-C motif chemokine 25 levels	CCL25	14736 European
208	19	7827137	T	C	0.2321	0.0295	0.0471	3.61e-15	19_7827137_T_C	rs7252764	14736	GCST90274768	C-C motif chemokine 25 levels	CCL25	14736 European
209	19	7901618	A	G	0.3017	0.0521	0.0169	7.01e-09	19_7901618_A_G	rs149462828	14288	GCST90274768	C-C motif chemokine 25 levels	CCL25	14736 European
210	19	8107212	A	G	-0.392	0.0448	0.0207	2.13e-18	19_8107212_A_G	rs78865157	14726	GCST90274768	C-C motif chemokine 25 levels	CCL25	14736 European
211	19	8115457	A	G	0.7681	0.0147	0.1703	0	19_8115457_A_G	rs3136647	14288	GCST90274768	C-C motif chemokine 25 levels	CCL25	14736 European
212	19	8259301	T	C	-0.1048	0.0212	0.1035	7.68e-07	19_8259301_T_C	rs61345716	14288	GCST90274768	C-C motif chemokine 25 levels	CCL25	14736 European
213	19	49206145	C	G	-0.3279	0.0114	0.4445	6.2e-182	19_49206145_C_G	rs516316	14734	GCST90274768	C-C motif chemokine 25 levels	CCL25	14736 European
214	1	64836646	T	C	-0.1263	0.0264	0.9486	1.72e-06	1_64836646_T_C	rs1514964	14734	GCST90274769	C-C motif chemokine 28 levels	CCL28	14734 European
215	1	154994265	T	C	0.0534	0.0116	0.5411	4.16e-06	1_154994265_T_C	rs6671688	14286	GCST90274769	C-C motif chemokine 28 levels	CCL28	14734 European
216	1	207095623	C	G	0.0638	0.0111	0.5279	9.04e-09	1_207095623_C_G	rs291084	14726	GCST90274769	C-C motif chemokine 28 levels	CCL28	14734 European
217	2	56625010	T	TG	-0.1842	0.039	0.9713	2.32e-06	2_56625010_T_TG	rs200181753	11339	GCST90274769	C-C motif chemokine 28 levels	CCL28	14734 European
218	2	111889358	A	G	0.2696	0.0542	0.9859	6.55e-07	2_111889358_A_G	rs76291845	14244	GCST90274769	C-C motif chemokine 28 levels	CCL28	14734 European
219	2	207061115	A	AAAATAAATAAAT	0.1331	0.0241	0.9152	3.34e-08	2_207061115_A_AAAATAAATAAAT	rs145895468	10407	GCST90274769	C-C motif chemokine 28 levels	CCL28	14734 European
220	2	207076122	T	C	-0.1056	0.0198	0.0895	9.64e-08	2_207076122_T_C	rs112641086	14731	GCST90274769	C-C motif chemokine 28 levels	CCL28	14734 European
221	4	102569209	C	G	-0.0597	0.0121	0.6079	8.06e-07	4_102569209_C_G	rs2866626	14285	GCST90274769	C-C motif chemokine 28 levels	CCL28	14734 European
222	4	157065076	T	C	0.0531	0.0116	0.6323	4.7e-06	4_157065076_T_C	rs7661151	14730	GCST90274769	C-C motif chemokine 28 levels	CCL28	14734 European
223	5	43405459	T	C	0.0702	0.0122	0.4126	8.71e-09	5_43405459_T_C	rs4866742	12829	GCST90274769	C-C motif chemokine 28 levels	CCL28	14734 European
224	5	84924989	A	C	0.2298	0.0488	0.9815	2.49e-06	5_84924989_A_C	rs116782490	12633	GCST90274769	C-C motif chemokine 28 levels	CCL28	14734 European
225	5	102824347	A	G	-0.1684	0.0323	0.0376	1.85e-07	5_102824347_A_G	rs78843608	14725	GCST90274769	C-C motif chemokine 28 levels	CCL28	14734 European
226	5	131707429	A	G	0.0597	0.0128	0.5481	3.1e-06	5_131707429_A_G	rs2631360	11780	GCST90274769	C-C motif chemokine 28 levels	CCL28	14734 European
227	7	115560778	T	C	0.1812	0.0392	0.0244	3.79e-06	7_115560778_T_C	rs143400203	14722	GCST90274769	C-C motif chemokine 28 levels	CCL28	14734 European
228	9	90419900	A	C	-0.2853	0.0513	0.0176	2.68e-08	9_90419900_A_C	rs76669782	12933	GCST90274769	C-C motif chemokine 28 levels	CCL28	14734 European
229	9	136141870	T	C	-0.078	0.0162	0.1883	1.47e-06	9_136141870_T_C	rs2519093	11783	GCST90274769	C-C motif chemokine 28 levels	CCL28	14734 European
230	10	90264140	T	C	-0.058	0.012	0.6211	1.34e-06	10_90264140_T_C	rs2477954	14286	GCST90274769	C-C motif chemokine 28 levels	CCL28	14734 European
231	10	93493436	CT	C	0.188	0.0395	0.0278	1.94e-06	10_93493436_CT_C	rs199965585	11336	GCST90274769	C-C motif chemokine 28 levels	CCL28	14734 European
232	10	105492625	T	C	-0.1844	0.0395	0.0271	3.04e-06	10_105492625_T_C	rs78552613	14734	GCST90274769	C-C motif chemokine 28 levels	CCL28	14734 European
233	11	25452442	A	G	-0.0959	0.0208	0.8571	4.02e-06	11_25452442_A_G	rs371663005	10894	GCST90274769	C-C motif chemokine 28 levels	CCL28	14734 European
234	11	113953622	A	G	-0.1935	0.0355	0.0347	5.02e-08	11_113953622_A_G	rs73000929	14734	GCST90274769	C-C motif chemokine 28 levels	CCL28	14734 European
235	12	54692061	A	G	-0.0688	0.0118	0.4015	5.53e-09	12_54692061_A_G	rs6580980	14285	GCST90274769	C-C motif chemokine 28 levels	CCL28	14734 European
236	12	55670876	A	T	-0.2841	0.0599	0.9884	2.11e-06	12_55670876_A_T	rs80328354	14734	GCST90274769	C-C motif chemokine 28 levels	CCL28	14734 European
237	13	106647340	T	G	0.129	0.0282	0.9561	4.77e-06	13_106647340_T_G	rs77569365	14734	GCST90274769	C-C motif chemokine 28 levels	CCL28	14734 European
238	17	7459299	T	G	-0.0855	0.017	0.7824	4.92e-07	17_7459299_T_G	rs11078696	10894	GCST90274769	C-C motif chemokine 28 levels	CCL28	14734 European
239	18	1508223	C	G	0.0549	0.0119	0.5287	3.96e-06	18_1508223_C_G	rs55843637	14286	GCST90274769	C-C motif chemokine 28 levels	CCL28	14734 European
240	18	74179338	C	G	0.2181	0.0466	0.9802	2.87e-06	18_74179338_C_G	rs71363004	11982	GCST90274769	C-C motif chemokine 28 levels	CCL28	14734 European
241	19	55238516	T	G	0.242	0.0523	0.0489	3.71e-06	19_55238516_T_G	rs113582651	8911	GCST90274769	C-C motif chemokine 28 levels	CCL28	14734 European
242	21	37813355	G	GCCCCCA	0.0683	0.0148	0.591	3.93e-06	21_37813355_G_GCCCCCA	rs150258133	10894	GCST90274769	C-C motif chemokine 28 levels	CCL28	14734 European
243	22	38406782	A	C	0.0684	0.0121	0.3659	1.58e-08	22_38406782_A_C	rs139902	14285	GCST90274769	C-C motif chemokine 28 levels	CCL28	14734 European
244	2	236974412	A	T	0.2915	0.0617	0.0134	2.31e-06	2_236974412_A_T	rs116193969	14296	GCST90274770	C-C motif chemokine 4 levels	CCL4	14744 European
245	3	756117	C	G	0.1956	0.0405	0.0299	1.37e-06	3_756117_C_G	rs116309267	14723	GCST90274770	C-C motif chemokine 4 levels	CCL4	14744 European
246	3	46167911	G	GA	-0.1164	0.016	0.2388	3.46e-13	3_46167911_G_GA	rs36100613	10894	GCST90274770	C-C motif chemokine 4 levels	CCL4	14744 European
247	3	46457412	T	C	-0.5767	0.0184	0.8759	1.24e-215	3_46457412_T_C	rs113010081	14296	GCST90274770	C-C motif chemokine 4 levels	CCL4	14744 European
248	3	46459749	T	C	-0.2294	0.0415	0.0248	3.24e-08	3_46459749_T_C	rs140505982	13865	GCST90274770	C-C motif chemokine 4 levels	CCL4	14744 European
249	3	50167084	G	GTT	-0.173	0.0307	0.9381	1.75e-08	3_50167084_G_GTT	rs142129369	9343	GCST90274770	C-C motif chemokine 4 levels	CCL4	14744 European
250	4	38798935	T	C	0.0728	0.0143	0.2565	3.56e-07	4_38798935_T_C	rs5743614	12859	GCST90274770	C-C motif chemokine 4 levels	CCL4	14744 European
251	4	53951496	A	G	0.0869	0.019	0.1344	4.79e-06	4_53951496_A_G	rs111476793	12800	GCST90274770	C-C motif chemokine 4 levels	CCL4	14744 European
252	4	157055604	A	G	-0.2607	0.0552	0.0138	2.33e-06	4_157055604_A_G	rs78044056	13809	GCST90274770	C-C motif chemokine 4 levels	CCL4	14744 European
253	5	11317698	T	C	0.0743	0.0162	0.1598	4.51e-06	5_11317698_T_C	rs42279	14738	GCST90274770	C-C motif chemokine 4 levels	CCL4	14744 European
254	5	33775793	T	G	0.2123	0.0455	0.0284	3.07e-06	5_33775793_T_G	rs112315344	14255	GCST90274770	C-C motif chemokine 4 levels	CCL4	14744 European
255	9	105528047	A	T	0.085	0.0186	0.8839	4.88e-06	9_105528047_A_T	rs10990301	14296	GCST90274770	C-C motif chemokine 4 levels	CCL4	14744 European
256	10	132716137	A	G	0.0833	0.0178	0.1323	2.87e-06	10_132716137_A_G	rs56131468	14296	GCST90274770	C-C motif chemokine 4 levels	CCL4	14744 European
257	11	30476151	T	TA	0.1906	0.0364	0.965	1.64e-07	11_30476151_T_TA	rs200664920	11342	GCST90274770	C-C motif chemokine 4 levels	CCL4	14744 European
258	12	52285090	A	G	0.1953	0.0416	0.0228	2.67e-06	12_52285090_A_G	rs143960014	14257	GCST90274770	C-C motif chemokine 4 levels	CCL4	14744 European
259	12	67722012	A	G	-0.0635	0.0125	0.6742	3.77e-07	12_67722012_A_G	rs1161092	14296	GCST90274770	C-C motif chemokine 4 levels	CCL4	14744 European
260	16	79338459	T	G	-0.1765	0.0374	0.9693	2.37e-06	16_79338459_T_G	rs72800563	14741	GCST90274770	C-C motif chemokine 4 levels	CCL4	14744 European
261	17	34421139	A	G	-0.0745	0.0138	0.2416	6.72e-08	17_34421139_A_G	rs1634503	14295	GCST90274770	C-C motif chemokine 4 levels	CCL4	14744 European
262	17	34819750	A	G	-0.4104	0.0173	0.1459	2.11e-124	17_34819750_A_G	rs8064426	14295	GCST90274770	C-C motif chemokine 4 levels	CCL4	14744 European
263	17	34945214	T	C	0.2321	0.0283	0.9406	2.38e-16	17_34945214_T_C	rs17692864	13662	GCST90274770	C-C motif chemokine 4 levels	CCL4	14744 European
264	19	18917908	T	C	0.2797	0.0551	0.0186	3.85e-07	19_18917908_T_C	rs137896358	12745	GCST90274770	C-C motif chemokine 4 levels	CCL4	14744 European
265	21	26966560	A	T	-0.0899	0.0196	0.8283	4.5e-06	21_26966560_A_T	rs4817032	10894	GCST90274770	C-C motif chemokine 4 levels	CCL4	14744 European
266	1	25261696	A	G	-0.0559	0.0122	0.4429	4.61e-06	1_25261696_A_G	rs10903115	14286	GCST90274771	Natural killer cell receptor 2B4 levels	CD244	14735 European
267	1	44253015	T	C	0.0744	0.0119	0.4677	4.05e-10	1_44253015_T_C	rs3828139	14286	GCST90274771	Natural killer cell receptor 2B4 levels	CD244	14735 European
268	1	88677329	A	G	0.2053	0.0411	0.0249	5.88e-07	1_88677329_A_G	rs147033439	14731	GCST90274771	Natural killer cell receptor 2B4 levels	CD244	14735 European
269	1	160773957	A	G	-0.0624	0.0118	0.4675	1.24e-07	1_160773957_A_G	rs11265488	14287	GCST90274771	Natural killer cell receptor 2B4 levels	CD244	14735 European
270	1	160803802	A	G	0.2122	0.0119	0.4066	3.99e-71	1_160803802_A_G	rs11265493	14287	GCST90274771	Natural killer cell receptor 2B4 levels	CD244	14735 European
271	2	62495209	A	G	0.0661	0.0117	0.4329	1.61e-08	2_62495209_A_G	rs4672486	14720	GCST90274771	Natural killer cell receptor 2B4 levels	CD244	14735 European
272	2	79554556	T	C	-0.0589	0.0123	0.4388	1.68e-06	2_79554556_T_C	rs1434219	14287	GCST90274771	Natural killer cell receptor 2B4 levels	CD244	14735 European
273	2	111846068	T	C	0.0704	0.0126	0.6994	2.31e-08	2_111846068_T_C	rs56272634	14729	GCST90274771	Natural killer cell receptor 2B4 levels	CD244	14735 European
274	4	27611759	C	G	-0.0637	0.0139	0.2366	4.59e-06	4_27611759_C_G	rs1574847	14287	GCST90274771	Natural killer cell receptor 2B4 levels	CD244	14735 European
275	4	174530615	A	G	-0.1804	0.0337	0.0393	8.65e-08	4_174530615_A_G	rs114758826	14728	GCST90274771	Natural killer cell receptor 2B4 levels	CD244	14735 European
276	5	96078542	T	C	0.2288	0.0497	0.0184	4.15e-06	5_96078542_T_C	rs78142752	14734	GCST90274771	Natural killer cell receptor 2B4 levels	CD244	14735 European
277	5	152231724	T	TTGTGTG	-0.116	0.0251	0.0976	3.81e-06	5_152231724_T_TTGTGTG	rs142158359	10894	GCST90274771	Natural killer cell receptor 2B4 levels	CD244	14735 European
278	6	614064	A	G	-0.1074	0.0215	0.0794	5.87e-07	6_614064_A_G	rs6928352	14731	GCST90274771	Natural killer cell receptor 2B4 levels	CD244	14735 European
279	8	3921805	A	G	0.0627	0.0134	0.6347	2.88e-06	8_3921805_A_G	rs2554697	11782	GCST90274771	Natural killer cell receptor 2B4 levels	CD244	14735 European
280	8	106570964	T	G	0.063	0.0138	0.248	4.99e-06	8_106570964_T_G	rs34826779	14287	GCST90274771	Natural killer cell receptor 2B4 levels	CD244	14735 European
281	9	92856642	T	C	-0.3705	0.0763	0.9873	1.2e-06	9_92856642_T_C	rs10992054	12304	GCST90274771	Natural killer cell receptor 2B4 levels	CD244	14735 European
282	11	94575608	A	G	0.0768	0.0161	0.8167	1.84e-06	11_94575608_A_G	rs11020961	14287	GCST90274771	Natural killer cell receptor 2B4 levels	CD244	14735 European
283	11	126335329	A	G	-0.0702	0.0147	0.1876	1.79e-06	11_126335329_A_G	rs11220506	14729	GCST90274771	Natural killer cell receptor 2B4 levels	CD244	14735 European
284	12	111884608	T	C	0.116	0.0128	0.4764	1.27e-19	12_111884608_T_C	rs3184504	11784	GCST90274771	Natural killer cell receptor 2B4 levels	CD244	14735 European
285	16	48902293	A	C	-0.2146	0.047	0.0182	4.97e-06	16_48902293_A_C	rs149458216	14725	GCST90274771	Natural killer cell receptor 2B4 levels	CD244	14735 European
286	17	7088423	T	C	-0.0776	0.0125	0.6405	5.37e-10	17_7088423_T_C	rs72837690	14287	GCST90274771	Natural killer cell receptor 2B4 levels	CD244	14735 European
287	22	17214005	A	G	0.1618	0.0348	0.9666	3.33e-06	22_17214005_A_G	rs139924614	14725	GCST90274771	Natural killer cell receptor 2B4 levels	CD244	14735 European
288	1	211450157	C	G	0.1978	0.0413	0.0203	1.67e-06	1_211450157_C_G	rs4278412	14725	GCST90274772	CD40L receptor levels	CD40	14736 European
289	2	122731427	A	G	0.109	0.0216	0.914	4.5e-07	2_122731427_A_G	rs138897138	14288	GCST90274772	CD40L receptor levels	CD40	14736 European
290	2	161368905	T	C	0.0541	0.0118	0.5003	4.55e-06	2_161368905_T_C	rs4664334	14288	GCST90274772	CD40L receptor levels	CD40	14736 European
291	3	3773438	A	G	0.0789	0.017	0.1353	3.46e-06	3_3773438_A_G	rs3967170	14721	GCST90274772	CD40L receptor levels	CD40	14736 European
292	4	7304426	T	G	0.3143	0.0687	0.9875	4.76e-06	4_7304426_T_G	rs12500563	10795	GCST90274772	CD40L receptor levels	CD40	14736 European
293	4	55046724	A	G	-0.0582	0.0125	0.4883	3.22e-06	4_55046724_A_G	rs9993874	12403	GCST90274772	CD40L receptor levels	CD40	14736 European
294	5	22143588	T	C	0.0707	0.0138	0.4128	3e-07	5_22143588_T_C	rs74794857	11760	GCST90274772	CD40L receptor levels	CD40	14736 European
295	7	29807677	T	G	0.1568	0.0335	0.0642	2.86e-06	7_29807677_T_G	rs200824954	10894	GCST90274772	CD40L receptor levels	CD40	14736 European
296	9	29426599	C	G	0.1458	0.0316	0.9638	3.95e-06	9_29426599_C_G	rs75626299	14728	GCST90274772	CD40L receptor levels	CD40	14736 European
297	13	45595067	A	C	0.064	0.012	0.4882	9.64e-08	13_45595067_A_C	rs9526031	14288	GCST90274772	CD40L receptor levels	CD40	14736 European
298	15	26829521	A	G	-0.0562	0.0121	0.3092	3.41e-06	15_26829521_A_G	rs8024256	14736	GCST90274772	CD40L receptor levels	CD40	14736 European
299	16	84304113	A	G	-0.0599	0.0123	0.6433	1.12e-06	16_84304113_A_G	rs404842	14287	GCST90274772	CD40L receptor levels	CD40	14736 European
300	19	57861085	T	C	0.0686	0.0116	0.3648	3.34e-09	19_57861085_T_C	rs7250371	14722	GCST90274772	CD40L receptor levels	CD40	14736 European
301	20	44464356	T	C	0.3553	0.0437	0.0208	4.28e-16	20_44464356_T_C	rs117191103	14736	GCST90274772	CD40L receptor levels	CD40	14736 European
302	20	44606446	A	T	-0.1788	0.0268	0.9406	2.53e-11	20_44606446_A_T	rs73128569	14288	GCST90274772	CD40L receptor levels	CD40	14736 European
303	20	44746982	T	C	-0.4519	0.0126	0.2575	1.07e-281	20_44746982_T_C	rs1883832	14736	GCST90274772	CD40L receptor levels	CD40	14736 European
304	21	18103398	T	G	0.1632	0.0351	0.9648	3.33e-06	21_18103398_T_G	rs138739860	11979	GCST90274772	CD40L receptor levels	CD40	14736 European
305	22	45002809	A	G	0.1085	0.0205	0.8849	1.21e-07	22_45002809_A_G	rs12152184	12402	GCST90274772	CD40L receptor levels	CD40	14736 European
306	1	1103150	A	G	0.0695	0.0147	0.2776	2.27e-06	1_1103150_A_G	rs61768480	13670	GCST90274773	T-cell surface glycoprotein CD5 levels	CD5	14735 European
307	1	179526214	T	C	0.1841	0.0313	0.0399	4.06e-09	1_179526214_T_C	rs61747728	14287	GCST90274773	T-cell surface glycoprotein CD5 levels	CD5	14735 European
308	2	204776176	C	G	-0.0589	0.0122	0.4754	1.38e-06	2_204776176_C_G	rs13010492	13421	GCST90274773	T-cell surface glycoprotein CD5 levels	CD5	14735 European
309	4	77211819	A	C	-0.0803	0.0151	0.2321	1.05e-07	4_77211819_A_C	rs138861398	11967	GCST90274773	T-cell surface glycoprotein CD5 levels	CD5	14735 European
310	4	164762615	A	G	0.141	0.0292	0.1033	1.37e-06	4_164762615_A_G	rs74874989	9398	GCST90274773	T-cell surface glycoprotein CD5 levels	CD5	14735 European
311	5	176733341	A	G	-0.0683	0.0131	0.7003	1.85e-07	5_176733341_A_G	rs4073745	14287	GCST90274773	T-cell surface glycoprotein CD5 levels	CD5	14735 European
312	6	4789310	T	TTTTG	0.2937	0.0615	0.9787	1.79e-06	6_4789310_T_TTTTG	rs200888937	10407	GCST90274773	T-cell surface glycoprotein CD5 levels	CD5	14735 European
313	6	32019946	T	C	-0.0828	0.016	0.1538	2.28e-07	6_32019946_T_C	rs367364	14730	GCST90274773	T-cell surface glycoprotein CD5 levels	CD5	14735 European
314	6	32600375	T	C	0.0973	0.0165	0.1469	3.7e-09	6_32600375_T_C	rs3104373	14735	GCST90274773	T-cell surface glycoprotein CD5 levels	CD5	14735 European
315	7	50716017	T	C	0.0623	0.0124	0.6389	5.06e-07	7_50716017_T_C	rs2237450	14287	GCST90274773	T-cell surface glycoprotein CD5 levels	CD5	14735 European
316	7	97499410	A	C	-0.1134	0.0245	0.9301	3.68e-06	7_97499410_A_C	rs17345759	14287	GCST90274773	T-cell surface glycoprotein CD5 levels	CD5	14735 European
317	9	27496604	T	C	0.1638	0.0334	0.9589	9.38e-07	9_27496604_T_C	rs17769062	14287	GCST90274773	T-cell surface glycoprotein CD5 levels	CD5	14735 European
318	9	105614669	A	T	-0.4169	0.0806	0.9916	2.31e-07	9_105614669_A_T	rs192582121	11438	GCST90274773	T-cell surface glycoprotein CD5 levels	CD5	14735 European
319	10	6251691	A	G	-0.1261	0.0256	0.0751	8.4e-07	10_6251691_A_G	rs117276991	14287	GCST90274773	T-cell surface glycoprotein CD5 levels	CD5	14735 European
320	10	71211945	A	G	-0.0629	0.0132	0.7492	1.89e-06	10_71211945_A_G	rs12416520	14709	GCST90274773	T-cell surface glycoprotein CD5 levels	CD5	14735 European
321	10	114454187	A	T	-0.1681	0.0352	0.0327	1.79e-06	10_114454187_A_T	rs60562286	14726	GCST90274773	T-cell surface glycoprotein CD5 levels	CD5	14735 European
322	11	4281522	A	C	0.1465	0.0312	0.9341	2.66e-06	11_4281522_A_C	rs4910962	11760	GCST90274773	T-cell surface glycoprotein CD5 levels	CD5	14735 European
323	11	60793651	C	G	0.1083	0.012	0.6328	1.8e-19	11_60793651_C_G	rs4939490	14735	GCST90274773	T-cell surface glycoprotein CD5 levels	CD5	14735 European
324	11	60922561	C	G	0.1193	0.0126	0.6395	2.85e-21	11_60922561_C_G	rs674379	12835	GCST90274773	T-cell surface glycoprotein CD5 levels	CD5	14735 European
325	12	31688535	A	G	0.0569	0.0119	0.4361	1.74e-06	12_31688535_A_G	rs1259355	14287	GCST90274773	T-cell surface glycoprotein CD5 levels	CD5	14735 European
326	12	111884608	T	C	0.1427	0.0128	0.4764	7.29e-29	12_111884608_T_C	rs3184504	11784	GCST90274773	T-cell surface glycoprotein CD5 levels	CD5	14735 European
327	13	39003323	A	G	0.2374	0.0476	0.9826	6.12e-07	13_39003323_A_G	rs117516652	14248	GCST90274773	T-cell surface glycoprotein CD5 levels	CD5	14735 European
328	14	93329692	T	C	-0.0588	0.0128	0.3206	4.35e-06	14_93329692_T_C	rs11622090	13236	GCST90274773	T-cell surface glycoprotein CD5 levels	CD5	14735 European
329	18	45545720	A	G	-0.1199	0.0187	0.8853	1.44e-10	18_45545720_A_G	rs7242462	14287	GCST90274773	T-cell surface glycoprotein CD5 levels	CD5	14735 European
330	19	48833608	A	G	0.1471	0.0313	0.9627	2.61e-06	19_48833608_A_G	rs4893	14735	GCST90274773	T-cell surface glycoprotein CD5 levels	CD5	14735 European
331	1	4327524	T	C	0.1766	0.0329	0.0397	7.97e-08	1_4327524_T_C	rs143374617	14733	GCST90274774	T-cell surface glycoprotein CD6 isoform levels	CD6	14735 European
332	1	95171460	A	G	-0.0721	0.0154	0.8286	2.84e-06	1_95171460_A_G	rs841332	14727	GCST90274774	T-cell surface glycoprotein CD6 isoform levels	CD6	14735 European
333	1	194299592	A	G	-0.1855	0.0392	0.0301	2.22e-06	1_194299592_A_G	rs12074680	12404	GCST90274774	T-cell surface glycoprotein CD6 isoform levels	CD6	14735 European
334	2	112870516	A	AT	0.3331	0.0646	0.9834	2.52e-07	2_112870516_A_AT	rs200729584	10407	GCST90274774	T-cell surface glycoprotein CD6 isoform levels	CD6	14735 European
335	2	173467755	T	C	-0.2416	0.0517	0.017	2.97e-06	2_173467755_T_C	rs35086654	13800	GCST90274774	T-cell surface glycoprotein CD6 isoform levels	CD6	14735 European
336	2	227938476	A	T	-0.1796	0.0376	0.97	1.78e-06	2_227938476_A_T	rs72969761	14710	GCST90274774	T-cell surface glycoprotein CD6 isoform levels	CD6	14735 European
337	4	83099601	A	T	0.0688	0.0129	0.6149	9.64e-08	4_83099601_A_T	rs74886615	12404	GCST90274774	T-cell surface glycoprotein CD6 isoform levels	CD6	14735 European
338	7	153635380	A	C	0.0646	0.0134	0.2505	1.43e-06	7_153635380_A_C	rs9691968	14735	GCST90274774	T-cell surface glycoprotein CD6 isoform levels	CD6	14735 European
339	8	79635243	A	C	0.0602	0.0124	0.3374	1.2e-06	8_79635243_A_C	rs1483572	14287	GCST90274774	T-cell surface glycoprotein CD6 isoform levels	CD6	14735 European
340	9	33117954	T	C	0.0955	0.0193	0.1058	7.49e-07	9_33117954_T_C	rs60988380	14735	GCST90274774	T-cell surface glycoprotein CD6 isoform levels	CD6	14735 European
341	11	60749256	A	G	-0.3633	0.0218	0.0784	2.35e-62	11_60749256_A_G	rs2237995	14725	GCST90274774	T-cell surface glycoprotein CD6 isoform levels	CD6	14735 European
342	11	60763134	A	C	-0.6032	0.0134	0.2215	0	11_60763134_A_C	rs11230555	14287	GCST90274774	T-cell surface glycoprotein CD6 isoform levels	CD6	14735 European
343	11	61761552	T	C	-0.0662	0.0126	0.3002	1.49e-07	11_61761552_T_C	rs10792322	14734	GCST90274774	T-cell surface glycoprotein CD6 isoform levels	CD6	14735 European
344	12	111973358	A	G	0.116	0.0134	0.4779	4.86e-18	12_111973358_A_G	rs597808	11335	GCST90274774	T-cell surface glycoprotein CD6 isoform levels	CD6	14735 European
345	16	86486037	A	G	-0.1079	0.0236	0.0691	4.83e-06	16_86486037_A_G	rs8051133	14729	GCST90274774	T-cell surface glycoprotein CD6 isoform levels	CD6	14735 European
346	22	37638221	C	G	0.1752	0.0376	0.9711	3.17e-06	22_37638221_C_G	rs35634144	14237	GCST90274774	T-cell surface glycoprotein CD6 isoform levels	CD6	14735 European
347	1	101804329	T	C	-0.2176	0.0471	0.9829	3.84e-06	1_101804329_T_C	rs61782461	14286	GCST90274775	CUB domain-containing protein 1 levels	CDCP1	14734 European
348	1	155197602	C	G	-0.0566	0.012	0.4028	2.4e-06	1_155197602_C_G	rs2990246	14286	GCST90274775	CUB domain-containing protein 1 levels	CDCP1	14734 European
349	2	148430383	A	G	-0.1093	0.0232	0.0652	2.46e-06	2_148430383_A_G	rs59872649	14734	GCST90274775	CUB domain-containing protein 1 levels	CDCP1	14734 European
350	3	43423959	T	C	0.0757	0.0143	0.2607	1.2e-07	3_43423959_T_C	rs34027772	12403	GCST90274775	CUB domain-containing protein 1 levels	CDCP1	14734 European
351	3	45130725	T	C	-0.1738	0.0151	0.1811	1.18e-30	3_45130725_T_C	rs7618923	14286	GCST90274775	CUB domain-containing protein 1 levels	CDCP1	14734 European
352	3	45187785	C	G	0.303	0.0146	0.8212	1.14e-95	3_45187785_C_G	rs2276862	14730	GCST90274775	CUB domain-containing protein 1 levels	CDCP1	14734 European
353	3	58453757	T	C	-0.148	0.0312	0.0367	2.1e-06	3_58453757_T_C	rs35478654	14725	GCST90274775	CUB domain-containing protein 1 levels	CDCP1	14734 European
354	4	53951496	A	G	0.0895	0.0182	0.1339	8.76e-07	4_53951496_A_G	rs111476793	12790	GCST90274775	CUB domain-containing protein 1 levels	CDCP1	14734 European
355	5	2103391	C	G	-0.0781	0.0156	0.8283	5.55e-07	5_2103391_C_G	rs10044847	14719	GCST90274775	CUB domain-containing protein 1 levels	CDCP1	14734 European
356	5	72411335	A	G	-0.0738	0.0159	0.8367	3.46e-06	5_72411335_A_G	rs6452820	14286	GCST90274775	CUB domain-containing protein 1 levels	CDCP1	14734 European
357	6	32602396	T	C	-0.0933	0.0118	0.6505	2.64e-15	6_32602396_T_C	rs9272226	14733	GCST90274775	CUB domain-containing protein 1 levels	CDCP1	14734 European
358	6	162326838	A	T	0.0957	0.0197	0.0969	1.19e-06	6_162326838_A_T	rs118116993	14286	GCST90274775	CUB domain-containing protein 1 levels	CDCP1	14734 European
359	7	89952215	A	C	-0.2509	0.0514	0.0133	1.05e-06	7_89952215_A_C	rs184033839	14246	GCST90274775	CUB domain-containing protein 1 levels	CDCP1	14734 European
360	8	61937553	T	C	-0.0579	0.0119	0.6455	1.14e-06	8_61937553_T_C	rs6991332	14286	GCST90274775	CUB domain-containing protein 1 levels	CDCP1	14734 European
361	9	21413803	C	G	-0.0616	0.0114	0.5862	6.53e-08	9_21413803_C_G	rs10964983	14724	GCST90274775	CUB domain-containing protein 1 levels	CDCP1	14734 European
362	11	126188405	A	G	0.0816	0.0116	0.4097	2e-12	11_126188405_A_G	rs672806	14286	GCST90274775	CUB domain-containing protein 1 levels	CDCP1	14734 European
363	11	126261564	A	G	0.1221	0.0122	0.3187	1.4e-23	11_126261564_A_G	rs12290068	14726	GCST90274775	CUB domain-containing protein 1 levels	CDCP1	14734 European
364	13	84915900	A	G	0.0609	0.0128	0.7179	1.96e-06	13_84915900_A_G	rs17078000	14286	GCST90274775	CUB domain-containing protein 1 levels	CDCP1	14734 European
365	14	59010649	T	C	-0.0541	0.0118	0.6294	4.55e-06	14_59010649_T_C	rs28535751	14733	GCST90274775	CUB domain-containing protein 1 levels	CDCP1	14734 European
366	16	79183747	A	T	-0.0658	0.0134	0.2312	9.09e-07	16_79183747_A_T	rs12928188	14715	GCST90274775	CUB domain-containing protein 1 levels	CDCP1	14734 European
367	17	38720826	T	C	-0.1323	0.0277	0.0513	1.79e-06	17_38720826_T_C	rs74811341	14734	GCST90274775	CUB domain-containing protein 1 levels	CDCP1	14734 European
368	18	19991319	A	C	0.0737	0.0144	0.7965	3.09e-07	18_19991319_A_C	rs7506429	14286	GCST90274775	CUB domain-containing protein 1 levels	CDCP1	14734 European
369	19	11270867	T	C	-0.0619	0.0125	0.7187	7.35e-07	19_11270867_T_C	rs4804148	14734	GCST90274775	CUB domain-containing protein 1 levels	CDCP1	14734 European
370	20	18761853	A	G	0.4557	0.0968	0.0265	2.51e-06	20_18761853_A_G	rs146583535	8372	GCST90274775	CUB domain-containing protein 1 levels	CDCP1	14734 European
371	22	31852311	A	G	-0.1938	0.0409	0.9581	2.15e-06	22_31852311_A_G	rs191929998	9844	GCST90274775	CUB domain-containing protein 1 levels	CDCP1	14734 European
372	1	110474695	A	C	0.0775	0.0165	0.2211	2.64e-06	1_110474695_A_C	rs7538029	11335	GCST90274776	Macrophage colony-stimulating factor 1 levels	CSF-1	14734 European
373	1	110503296	T	C	0.1684	0.0118	0.4821	3.31e-46	1_110503296_T_C	rs17610659	14286	GCST90274776	Macrophage colony-stimulating factor 1 levels	CSF-1	14734 European
374	1	179682087	A	G	0.1439	0.031	0.044	3.45e-06	1_179682087_A_G	rs142421172	12840	GCST90274776	Macrophage colony-stimulating factor 1 levels	CSF-1	14734 European
375	2	8775320	T	C	0.0944	0.0196	0.1197	1.46e-06	2_8775320_T_C	rs11685487	14286	GCST90274776	Macrophage colony-stimulating factor 1 levels	CSF-1	14734 European
376	2	27764122	T	C	0.0827	0.0173	0.1595	1.75e-06	2_27764122_T_C	rs116443177	12403	GCST90274776	Macrophage colony-stimulating factor 1 levels	CSF-1	14734 European
377	2	140484970	A	G	-0.2277	0.0496	0.9815	4.42e-06	2_140484970_A_G	rs115370595	13799	GCST90274776	Macrophage colony-stimulating factor 1 levels	CSF-1	14734 European
378	3	1456080	C	G	0.0888	0.0192	0.1075	3.75e-06	3_1456080_C_G	rs72997796	14286	GCST90274776	Macrophage colony-stimulating factor 1 levels	CSF-1	14734 European
379	3	115295680	A	G	0.0778	0.0168	0.853	3.64e-06	3_115295680_A_G	rs76421506	14286	GCST90274776	Macrophage colony-stimulating factor 1 levels	CSF-1	14734 European
380	3	171430935	T	G	-0.0914	0.02	0.8992	4.88e-06	3_171430935_T_G	rs74849049	14286	GCST90274776	Macrophage colony-stimulating factor 1 levels	CSF-1	14734 European
381	4	13713646	C	G	-0.1189	0.026	0.0697	4.81e-06	4_13713646_C_G	rs78652121	12838	GCST90274776	Macrophage colony-stimulating factor 1 levels	CSF-1	14734 European
382	4	48122174	A	ATATGTATG	0.0701	0.015	0.3712	2.96e-06	4_48122174_A_ATATGTATG	rs145227560	10894	GCST90274776	Macrophage colony-stimulating factor 1 levels	CSF-1	14734 European
383	5	78775099	C	G	0.0583	0.0122	0.3043	1.76e-06	5_78775099_C_G	rs10042665	14727	GCST90274776	Macrophage colony-stimulating factor 1 levels	CSF-1	14734 European
384	6	30075103	T	G	-0.075	0.0152	0.8323	8.05e-07	6_30075103_T_G	rs2523992	14734	GCST90274776	Macrophage colony-stimulating factor 1 levels	CSF-1	14734 European
385	6	90870805	CA	C	-0.0673	0.0147	0.464	4.69e-06	6_90870805_CA_C	rs11390042	10894	GCST90274776	Macrophage colony-stimulating factor 1 levels	CSF-1	14734 European
386	12	58388232	C	G	-0.0601	0.0124	0.6484	1.25e-06	12_58388232_C_G	rs1605333	13237	GCST90274776	Macrophage colony-stimulating factor 1 levels	CSF-1	14734 European
387	14	58461604	T	C	-0.1225	0.0265	0.9466	3.79e-06	14_58461604_T_C	rs17734417	14723	GCST90274776	Macrophage colony-stimulating factor 1 levels	CSF-1	14734 European
388	14	78693608	A	G	0.1151	0.0239	0.936	1.47e-06	14_78693608_A_G	rs75869070	14715	GCST90274776	Macrophage colony-stimulating factor 1 levels	CSF-1	14734 European
389	16	60437963	T	C	-0.199	0.0414	0.0231	1.53e-06	16_60437963_T_C	rs72783071	14247	GCST90274776	Macrophage colony-stimulating factor 1 levels	CSF-1	14734 European
390	18	45546185	A	G	-0.0872	0.0185	0.8823	2.43e-06	18_45546185_A_G	rs7227917	14286	GCST90274776	Macrophage colony-stimulating factor 1 levels	CSF-1	14734 European
391	19	58875573	C	G	-0.1989	0.0435	0.0348	4.82e-06	19_58875573_C_G	rs117591817	14286	GCST90274776	Macrophage colony-stimulating factor 1 levels	CSF-1	14734 European
392	1	102420542	A	G	-0.1244	0.0264	0.9481	2.45e-06	1_102420542_A_G	rs1536565	14735	GCST90274777	Cystatin D levels	CST5	14736 European
393	1	202185979	A	G	0.0579	0.0114	0.547	3.8e-07	1_202185979_A_G	rs930735	14734	GCST90274777	Cystatin D levels	CST5	14736 European
394	2	62640887	T	G	0.0701	0.0141	0.7748	6.64e-07	2_62640887_T_G	rs13397003	14732	GCST90274777	Cystatin D levels	CST5	14736 European
395	2	233853187	A	G	0.0607	0.0126	0.2813	1.45e-06	2_233853187_A_G	rs72980022	14721	GCST90274777	Cystatin D levels	CST5	14736 European
396	4	23899510	A	G	0.0545	0.0117	0.4095	3.19e-06	4_23899510_A_G	rs13127297	14730	GCST90274777	Cystatin D levels	CST5	14736 European
397	5	59193431	A	C	0.0548	0.0119	0.4071	4.12e-06	5_59193431_A_C	rs150547	14288	GCST90274777	Cystatin D levels	CST5	14736 European
398	5	96079646	T	C	0.3373	0.0676	0.0111	6.05e-07	5_96079646_T_C	rs139918398	13457	GCST90274777	Cystatin D levels	CST5	14736 European
399	5	109366574	T	C	0.073	0.0156	0.8152	2.88e-06	5_109366574_T_C	rs79359257	14288	GCST90274777	Cystatin D levels	CST5	14736 European
400	5	134512655	T	C	0.059	0.0118	0.3955	5.73e-07	5_134512655_T_C	rs9327707	14710	GCST90274777	Cystatin D levels	CST5	14736 European
401	6	7051402	A	G	0.0885	0.0191	0.8624	3.6e-06	6_7051402_A_G	rs3889401	11759	GCST90274777	Cystatin D levels	CST5	14736 European
402	6	146809314	A	G	0.1194	0.0234	0.0762	3.35e-07	6_146809314_A_G	rs62436191	14288	GCST90274777	Cystatin D levels	CST5	14736 European
403	6	168345756	A	G	0.0537	0.0115	0.4261	3.02e-06	6_168345756_A_G	rs9455923	14734	GCST90274777	Cystatin D levels	CST5	14736 European
404	8	11713852	A	G	-0.0558	0.0121	0.6302	4e-06	8_11713852_A_G	rs17154027	14288	GCST90274777	Cystatin D levels	CST5	14736 European
405	8	56143053	T	C	0.057	0.0122	0.6482	2.98e-06	8_56143053_T_C	rs4507745	13866	GCST90274777	Cystatin D levels	CST5	14736 European
406	9	80647335	G	GGCCCCGCGGA	-0.0938	0.0202	0.8748	3.42e-06	9_80647335_G_GGCCCCGCGGA	rs142441613	10894	GCST90274777	Cystatin D levels	CST5	14736 European
407	9	109490400	T	C	0.0558	0.0119	0.5837	2.74e-06	9_109490400_T_C	rs962720	14287	GCST90274777	Cystatin D levels	CST5	14736 European
408	11	21963583	A	G	0.3276	0.0691	0.0089	2.13e-06	11_21963583_A_G	rs140505821	13381	GCST90274777	Cystatin D levels	CST5	14736 European
409	11	34495358	A	C	-0.094	0.0172	0.1273	4.63e-08	11_34495358_A_C	rs4756151	14736	GCST90274777	Cystatin D levels	CST5	14736 European
410	11	34860199	T	C	0.0702	0.0118	0.3671	2.7e-09	11_34860199_T_C	rs12294339	14726	GCST90274777	Cystatin D levels	CST5	14736 European
411	12	11058117	T	C	0.1674	0.013	0.7421	6.07e-38	12_11058117_T_C	rs11054069	14724	GCST90274777	Cystatin D levels	CST5	14736 European
412	12	31381343	T	C	0.1016	0.0213	0.0812	1.84e-06	12_31381343_T_C	rs141192864	14728	GCST90274777	Cystatin D levels	CST5	14736 European
413	12	117050587	A	G	-0.0574	0.0117	0.4935	9.3e-07	12_117050587_A_G	rs4766797	14288	GCST90274777	Cystatin D levels	CST5	14736 European
414	15	63639644	T	G	0.079	0.0115	0.4609	6.44e-12	15_63639644_T_G	rs67020211	14734	GCST90274777	Cystatin D levels	CST5	14736 European
415	18	3479423	T	C	-0.0654	0.0134	0.3077	1.06e-06	18_3479423_T_C	rs60586299	14288	GCST90274777	Cystatin D levels	CST5	14736 European
416	18	24286681	T	C	0.0568	0.0119	0.6369	1.81e-06	18_24286681_T_C	rs470841	14736	GCST90274777	Cystatin D levels	CST5	14736 European
417	19	49206145	C	G	0.0845	0.0115	0.4441	2.01e-13	19_49206145_C_G	rs516316	14734	GCST90274777	Cystatin D levels	CST5	14736 European
418	20	23464311	A	G	0.0814	0.0145	0.1953	1.98e-08	20_23464311_A_G	rs34074361	14736	GCST90274777	Cystatin D levels	CST5	14736 European
419	20	23810508	T	C	-0.6554	0.0149	0.8166	0	20_23810508_T_C	rs11696133	14288	GCST90274777	Cystatin D levels	CST5	14736 European
420	20	23957181	A	C	0.1411	0.0155	0.2118	8.77e-20	20_23957181_A_C	rs1555472	12403	GCST90274777	Cystatin D levels	CST5	14736 European
421	20	24071731	T	C	-0.2583	0.0447	0.9784	7.54e-09	20_24071731_T_C	rs141179525	14735	GCST90274777	Cystatin D levels	CST5	14736 European
422	20	24691928	T	G	-0.0726	0.012	0.3362	1.45e-09	20_24691928_T_G	rs4813529	14714	GCST90274777	Cystatin D levels	CST5	14736 European
423	20	51363052	A	C	0.1098	0.0237	0.0675	3.61e-06	20_51363052_A_C	rs697699	14288	GCST90274777	Cystatin D levels	CST5	14736 European
424	21	18049996	T	C	-0.0572	0.0119	0.6243	1.53e-06	21_18049996_T_C	rs7275493	14727	GCST90274777	Cystatin D levels	CST5	14736 European
425	22	37630079	A	G	-0.2516	0.0532	0.983	2.25e-06	22_37630079_A_G	rs77121303	13383	GCST90274777	Cystatin D levels	CST5	14736 European
426	1	6532317	A	G	-0.1881	0.0405	0.9747	3.41e-06	1_6532317_A_G	rs114359340	13651	GCST90274778	Fractalkine levels	CX3CL1	14743 European
427	1	172099857	A	G	-0.1436	0.0304	0.0402	2.32e-06	1_172099857_A_G	rs77915710	14742	GCST90274778	Fractalkine levels	CX3CL1	14743 European
428	2	44117788	C	G	-0.1191	0.0248	0.9355	1.57e-06	2_44117788_C_G	rs111472651	14728	GCST90274778	Fractalkine levels	CX3CL1	14743 European
429	2	113835522	A	G	-0.0675	0.0126	0.5568	8.45e-08	2_113835522_A_G	rs11682107	12412	GCST90274778	Fractalkine levels	CX3CL1	14743 European
430	2	232254374	T	C	0.1351	0.0292	0.0806	3.72e-06	2_232254374_T_C	rs72985859	8297	GCST90274778	Fractalkine levels	CX3CL1	14743 European
431	3	1260482	C	G	-0.0569	0.012	0.3525	2.12e-06	3_1260482_C_G	rs1976172	14732	GCST90274778	Fractalkine levels	CX3CL1	14743 European
432	3	39307162	A	G	0.0941	0.0154	0.1671	9.94e-10	3_39307162_A_G	rs3732378	14740	GCST90274778	Fractalkine levels	CX3CL1	14743 European
433	3	70136592	T	G	0.0633	0.0122	0.3327	2.12e-07	3_70136592_T_G	rs35026817	14740	GCST90274778	Fractalkine levels	CX3CL1	14743 European
434	4	179539497	A	G	0.1479	0.0301	0.9343	8.94e-07	4_179539497_A_G	rs980364	9902	GCST90274778	Fractalkine levels	CX3CL1	14743 European
435	4	187139939	A	G	-0.0582	0.0114	0.4914	3.3e-07	4_187139939_A_G	rs12331618	14729	GCST90274778	Fractalkine levels	CX3CL1	14743 European
436	5	120396066	T	C	-0.0903	0.0193	0.89	2.89e-06	5_120396066_T_C	rs13167439	14295	GCST90274778	Fractalkine levels	CX3CL1	14743 European
437	5	176839890	T	G	-0.0681	0.0128	0.274	1.04e-07	5_176839890_T_G	rs2731674	14740	GCST90274778	Fractalkine levels	CX3CL1	14743 European
438	6	31351764	T	C	-0.0589	0.0117	0.6177	4.8e-07	6_31351764_T_C	rs2442752	14743	GCST90274778	Fractalkine levels	CX3CL1	14743 European
439	6	32418018	T	C	-0.0811	0.012	0.651	1.4e-11	6_32418018_T_C	rs6937696	14742	GCST90274778	Fractalkine levels	CX3CL1	14743 European
440	7	30524015	A	T	0.0597	0.012	0.4243	6.52e-07	7_30524015_A_T	rs2736723	14295	GCST90274778	Fractalkine levels	CX3CL1	14743 European
441	8	11391108	G	GAGGAGA	-0.0865	0.0189	0.1395	4.72e-06	8_11391108_G_GAGGAGA	rs146481940	11333	GCST90274778	Fractalkine levels	CX3CL1	14743 European
442	8	26741279	A	G	0.1968	0.0424	0.9744	3.46e-06	8_26741279_A_G	rs56397903	14743	GCST90274778	Fractalkine levels	CX3CL1	14743 European
443	9	136155000	T	C	-0.1145	0.0166	0.1884	5.29e-12	9_136155000_T_C	rs635634	11792	GCST90274778	Fractalkine levels	CX3CL1	14743 European
444	12	41381284	A	C	0.0563	0.012	0.6601	2.71e-06	12_41381284_A_C	rs712137	14737	GCST90274778	Fractalkine levels	CX3CL1	14743 European
445	12	79905558	A	C	0.0792	0.0158	0.1687	5.37e-07	12_79905558_A_C	rs10778675	14295	GCST90274778	Fractalkine levels	CX3CL1	14743 European
446	15	85657494	A	G	-0.1996	0.0432	0.0224	3.83e-06	15_85657494_A_G	rs117698194	13859	GCST90274778	Fractalkine levels	CX3CL1	14743 European
447	16	57167230	A	G	-0.1511	0.027	0.9463	2.19e-08	16_57167230_A_G	rs8052631	14295	GCST90274778	Fractalkine levels	CX3CL1	14743 European
448	16	57412802	C	G	0.2041	0.0118	0.424	4.99e-67	16_57412802_C_G	rs671623	14295	GCST90274778	Fractalkine levels	CX3CL1	14743 European
449	16	57508595	T	C	0.1129	0.0244	0.9372	3.71e-06	16_57508595_T_C	rs55896747	14734	GCST90274778	Fractalkine levels	CX3CL1	14743 European
450	20	52569781	C	G	0.2442	0.0529	0.9812	3.91e-06	20_52569781_C_G	rs73137770	13808	GCST90274778	Fractalkine levels	CX3CL1	14743 European
451	1	159176831	T	C	0.0661	0.0119	0.3809	2.78e-08	1_159176831_T_C	rs863004	14722	GCST90274779	C-X-C motif chemokine 1 levels	CXCL1	14736 European
452	2	167396150	CT	C	-0.2254	0.0453	0.9548	6.5e-07	2_167396150_CT_C	rs11428073	10894	GCST90274779	C-X-C motif chemokine 1 levels	CXCL1	14736 European
453	4	59689961	A	G	-0.0538	0.0117	0.5637	4.26e-06	4_59689961_A_G	rs2122155	14717	GCST90274779	C-X-C motif chemokine 1 levels	CXCL1	14736 European
454	4	74527375	G	GATCAGAAA	0.1456	0.0265	0.9231	3.92e-08	4_74527375_G_GATCAGAAA	rs74377501	10894	GCST90274779	C-X-C motif chemokine 1 levels	CXCL1	14736 European
455	4	74738469	T	C	-0.3134	0.0134	0.7638	5.65e-121	4_74738469_T_C	rs1366946	14730	GCST90274779	C-X-C motif chemokine 1 levels	CXCL1	14736 European
456	6	54641812	A	G	-0.1047	0.0206	0.8675	3.72e-07	6_54641812_A_G	rs77914035	10893	GCST90274779	C-X-C motif chemokine 1 levels	CXCL1	14736 European
457	9	4396102	C	G	0.0822	0.0179	0.1691	4.39e-06	9_4396102_C_G	rs67797811	14288	GCST90274779	C-X-C motif chemokine 1 levels	CXCL1	14736 European
458	10	65297720	A	C	0.0648	0.0126	0.321	2.71e-07	10_65297720_A_C	rs12770839	14724	GCST90274779	C-X-C motif chemokine 1 levels	CXCL1	14736 European
459	11	20486401	A	G	0.123	0.0267	0.067	4.09e-06	11_20486401_A_G	rs10734292	11776	GCST90274779	C-X-C motif chemokine 1 levels	CXCL1	14736 European
460	13	37854253	T	C	-0.365	0.0779	0.0146	2.79e-06	13_37854253_T_C	rs4474574	9555	GCST90274779	C-X-C motif chemokine 1 levels	CXCL1	14736 European
461	15	81240669	A	G	-0.1443	0.0312	0.0405	3.75e-06	15_81240669_A_G	rs2280441	14735	GCST90274779	C-X-C motif chemokine 1 levels	CXCL1	14736 European
462	16	4070065	CA	C	0.1132	0.0244	0.9167	3.5e-06	16_4070065_CA_C	rs34658406	11332	GCST90274779	C-X-C motif chemokine 1 levels	CXCL1	14736 European
463	19	14808453	A	G	0.0583	0.0127	0.3161	4.42e-06	19_14808453_A_G	rs11880837	14288	GCST90274779	C-X-C motif chemokine 1 levels	CXCL1	14736 European
464	21	39102421	C	G	-0.0564	0.012	0.3876	2.6e-06	21_39102421_C_G	rs2835916	14735	GCST90274779	C-X-C motif chemokine 1 levels	CXCL1	14736 European
465	22	16564036	A	G	0.0976	0.0208	0.3429	2.7e-06	22_16564036_A_G	rs188111670	7743	GCST90274779	C-X-C motif chemokine 1 levels	CXCL1	14736 European
466	1	44566391	A	G	-0.1609	0.0336	0.9671	1.68e-06	1_44566391_A_G	rs112202639	14744	GCST90274780	C-X-C motif chemokine 10 levels	CXCL10	14744 European
467	2	3891773	A	G	0.0592	0.0127	0.7042	3.14e-06	2_3891773_A_G	rs1563171	14740	GCST90274780	C-X-C motif chemokine 10 levels	CXCL10	14744 European
468	2	14400474	T	C	0.0536	0.0115	0.4864	3.15e-06	2_14400474_T_C	rs12476448	14737	GCST90274780	C-X-C motif chemokine 10 levels	CXCL10	14744 European
469	3	54104178	T	G	-0.0879	0.0182	0.1209	1.37e-06	3_54104178_T_G	rs12629593	14744	GCST90274780	C-X-C motif chemokine 10 levels	CXCL10	14744 European
470	4	76808216	T	C	-0.6096	0.0619	0.9892	6.98e-23	4_76808216_T_C	rs72651343	14257	GCST90274780	C-X-C motif chemokine 10 levels	CXCL10	14744 European
471	4	76910673	T	C	-0.5186	0.042	0.9732	5.02e-35	4_76910673_T_C	rs115140093	14744	GCST90274780	C-X-C motif chemokine 10 levels	CXCL10	14744 European
472	4	77175245	T	C	0.0977	0.0136	0.246	6.78e-13	4_77175245_T_C	rs12646113	14743	GCST90274780	C-X-C motif chemokine 10 levels	CXCL10	14744 European
473	4	112904535	A	G	0.1089	0.0209	0.0979	1.88e-07	4_112904535_A_G	rs72682331	14731	GCST90274780	C-X-C motif chemokine 10 levels	CXCL10	14744 European
474	6	31377978	T	C	0.1095	0.0196	0.1048	2.31e-08	6_31377978_T_C	rs2523495	14743	GCST90274780	C-X-C motif chemokine 10 levels	CXCL10	14744 European
475	6	32516855	T	C	-0.2991	0.0606	0.9813	7.99e-07	6_32516855_T_C	rs71534595	11719	GCST90274780	C-X-C motif chemokine 10 levels	CXCL10	14744 European
476	6	88557407	A	G	-0.0582	0.0121	0.6254	1.51e-06	6_88557407_A_G	rs12174864	14295	GCST90274780	C-X-C motif chemokine 10 levels	CXCL10	14744 European
477	7	3425301	T	C	-0.1765	0.0375	0.0284	2.52e-06	7_3425301_T_C	rs12155428	14733	GCST90274780	C-X-C motif chemokine 10 levels	CXCL10	14744 European
478	8	62003730	A	G	-0.0789	0.0164	0.2555	1.5e-06	8_62003730_A_G	rs2349689	14296	GCST90274780	C-X-C motif chemokine 10 levels	CXCL10	14744 European
479	9	4150061	C	G	-0.2858	0.062	0.012	4.03e-06	9_4150061_C_G	rs143796249	14296	GCST90274780	C-X-C motif chemokine 10 levels	CXCL10	14744 European
480	9	84196490	T	C	-0.0548	0.0119	0.4567	4.12e-06	9_84196490_T_C	rs10481754	14296	GCST90274780	C-X-C motif chemokine 10 levels	CXCL10	14744 European
481	10	1845059	T	C	-0.0567	0.0119	0.5587	1.89e-06	10_1845059_T_C	rs4367871	14296	GCST90274780	C-X-C motif chemokine 10 levels	CXCL10	14744 European
482	11	73731422	A	G	0.1175	0.025	0.929	2.6e-06	11_73731422_A_G	rs55732300	14730	GCST90274780	C-X-C motif chemokine 10 levels	CXCL10	14744 European
483	12	68597086	A	G	-0.06	0.013	0.7036	3.92e-06	12_68597086_A_G	rs741344	14296	GCST90274780	C-X-C motif chemokine 10 levels	CXCL10	14744 European
484	12	111884608	T	C	0.1138	0.0131	0.4756	3.72e-18	12_111884608_T_C	rs3184504	11793	GCST90274780	C-X-C motif chemokine 10 levels	CXCL10	14744 European
485	15	80065337	A	G	-0.0546	0.0118	0.5648	3.71e-06	15_80065337_A_G	rs1077965	14731	GCST90274780	C-X-C motif chemokine 10 levels	CXCL10	14744 European
486	19	10427721	A	T	-0.1358	0.0294	0.0495	3.86e-06	19_10427721_A_T	rs74956615	13671	GCST90274780	C-X-C motif chemokine 10 levels	CXCL10	14744 European
487	19	11270867	T	C	-0.0629	0.013	0.7227	1.31e-06	19_11270867_T_C	rs4804148	14744	GCST90274780	C-X-C motif chemokine 10 levels	CXCL10	14744 European
488	22	50774821	T	C	-0.1841	0.0376	0.9688	9.77e-07	22_50774821_T_C	rs150519056	13661	GCST90274780	C-X-C motif chemokine 10 levels	CXCL10	14744 European
489	1	26395741	A	G	-0.0777	0.0165	0.1703	2.49e-06	1_26395741_A_G	rs60141220	13221	GCST90274781	C-X-C motif chemokine 11 levels	CXCL11	14736 European
490	3	188015332	C	G	0.2674	0.0518	0.9763	2.44e-07	3_188015332_C_G	rs62291421	12305	GCST90274781	C-X-C motif chemokine 11 levels	CXCL11	14736 European
491	4	76916146	A	G	-0.1724	0.0118	0.6041	2.42e-48	4_76916146_A_G	rs6827617	14718	GCST90274781	C-X-C motif chemokine 11 levels	CXCL11	14736 European
492	4	77130802	A	G	0.1821	0.0378	0.0278	1.45e-06	4_77130802_A_G	rs59148364	14721	GCST90274781	C-X-C motif chemokine 11 levels	CXCL11	14736 European
493	4	77374393	T	C	-0.1975	0.0427	0.0216	3.74e-06	4_77374393_T_C	rs116470923	14736	GCST90274781	C-X-C motif chemokine 11 levels	CXCL11	14736 European
494	4	134362360	T	C	-0.0976	0.0209	0.0892	3.01e-06	4_134362360_T_C	rs112884138	14728	GCST90274781	C-X-C motif chemokine 11 levels	CXCL11	14736 European
495	5	18009856	A	G	0.1535	0.0326	0.9608	2.49e-06	5_18009856_A_G	rs72747175	14730	GCST90274781	C-X-C motif chemokine 11 levels	CXCL11	14736 European
496	6	32011678	A	G	-0.2236	0.047	0.9724	1.96e-06	6_32011678_A_G	rs2894233	11917	GCST90274781	C-X-C motif chemokine 11 levels	CXCL11	14736 European
497	6	89498971	A	G	-0.0973	0.0185	0.1651	1.44e-07	6_89498971_A_G	rs72925566	11337	GCST90274781	C-X-C motif chemokine 11 levels	CXCL11	14736 European
498	6	154177484	T	C	-0.0773	0.0164	0.165	2.44e-06	6_154177484_T_C	rs7750544	13644	GCST90274781	C-X-C motif chemokine 11 levels	CXCL11	14736 European
499	7	101594247	T	C	0.5352	0.0705	0.0084	3.16e-14	7_101594247_T_C	rs75612655	12935	GCST90274781	C-X-C motif chemokine 11 levels	CXCL11	14736 European
500	7	157911633	A	C	-0.1445	0.0314	0.951	4.19e-06	7_157911633_A_C	rs111787182	13224	GCST90274781	C-X-C motif chemokine 11 levels	CXCL11	14736 European
501	8	70982905	T	C	0.1082	0.0214	0.9152	4.28e-07	8_70982905_T_C	rs78632565	14722	GCST90274781	C-X-C motif chemokine 11 levels	CXCL11	14736 European
502	8	96176796	T	C	0.1175	0.025	0.9321	2.6e-06	8_96176796_T_C	rs7009937	14288	GCST90274781	C-X-C motif chemokine 11 levels	CXCL11	14736 European
503	10	17590681	T	C	0.0901	0.019	0.1188	2.12e-06	10_17590681_T_C	rs4748380	14732	GCST90274781	C-X-C motif chemokine 11 levels	CXCL11	14736 European
504	10	64948684	T	C	-0.0815	0.0127	0.6875	1.39e-10	10_64948684_T_C	rs10733789	14287	GCST90274781	C-X-C motif chemokine 11 levels	CXCL11	14736 European
505	10	104343428	A	C	-0.0646	0.0124	0.3172	1.89e-07	10_104343428_A_C	rs7475335	14735	GCST90274781	C-X-C motif chemokine 11 levels	CXCL11	14736 European
506	11	22351553	A	G	-0.1162	0.025	0.9044	3.35e-06	11_22351553_A_G	rs111848253	11538	GCST90274781	C-X-C motif chemokine 11 levels	CXCL11	14736 European
507	11	83554112	A	G	0.0609	0.0121	0.6028	4.83e-07	11_83554112_A_G	rs10898158	14288	GCST90274781	C-X-C motif chemokine 11 levels	CXCL11	14736 European
508	12	111884608	T	C	0.1236	0.0132	0.4764	7.7e-21	12_111884608_T_C	rs3184504	11785	GCST90274781	C-X-C motif chemokine 11 levels	CXCL11	14736 European
509	14	50775476	A	G	0.0571	0.012	0.4282	1.95e-06	14_50775476_A_G	rs12433317	14288	GCST90274781	C-X-C motif chemokine 11 levels	CXCL11	14736 European
510	17	34335694	T	C	-0.0882	0.0182	0.1205	1.26e-06	17_34335694_T_C	rs7222922	14726	GCST90274781	C-X-C motif chemokine 11 levels	CXCL11	14736 European
511	20	4795382	A	G	-0.0599	0.0131	0.6525	4.82e-06	20_4795382_A_G	rs2245786	14721	GCST90274781	C-X-C motif chemokine 11 levels	CXCL11	14736 European
512	20	17839484	A	G	-0.3323	0.0684	0.0117	1.18e-06	20_17839484_A_G	rs191536201	11194	GCST90274781	C-X-C motif chemokine 11 levels	CXCL11	14736 European
513	1	211477063	T	C	0.2082	0.042	0.0209	7.15e-07	1_211477063_T_C	rs4279906	14717	GCST90274782	C-X-C motif chemokine 5 levels	CXCL5	14736 European
514	3	56874033	A	G	-0.0768	0.0137	0.7593	2.07e-08	3_56874033_A_G	rs7636889	14733	GCST90274782	C-X-C motif chemokine 5 levels	CXCL5	14736 European
515	3	124310529	T	TA	-0.107	0.0229	0.9061	2.98e-06	3_124310529_T_TA	rs141437550	11330	GCST90274782	C-X-C motif chemokine 5 levels	CXCL5	14736 European
516	3	183850210	A	G	0.1844	0.0377	0.0265	1e-06	3_183850210_A_G	rs146553494	14733	GCST90274782	C-X-C motif chemokine 5 levels	CXCL5	14736 European
517	4	6891435	A	G	0.0769	0.0153	0.1845	5e-07	4_6891435_A_G	rs11734099	14731	GCST90274782	C-X-C motif chemokine 5 levels	CXCL5	14736 European
518	4	74863997	T	C	0.5063	0.0181	0.1127	3.52e-172	4_74863997_T_C	rs425535	14731	GCST90274782	C-X-C motif chemokine 5 levels	CXCL5	14736 European
519	4	74880852	T	G	-0.1721	0.0276	0.0605	4.5e-10	4_74880852_T_G	rs79649467	14288	GCST90274782	C-X-C motif chemokine 5 levels	CXCL5	14736 European
520	6	54641812	A	G	-0.1174	0.0206	0.8675	1.2e-08	6_54641812_A_G	rs77914035	10893	GCST90274782	C-X-C motif chemokine 5 levels	CXCL5	14736 European
521	6	76351999	C	G	0.0631	0.013	0.2784	1.21e-06	6_76351999_C_G	rs2647400	14734	GCST90274782	C-X-C motif chemokine 5 levels	CXCL5	14736 European
522	8	106581528	A	T	-0.1058	0.0135	0.7312	4.61e-15	8_106581528_A_T	rs6993770	14288	GCST90274782	C-X-C motif chemokine 5 levels	CXCL5	14736 European
523	8	144554731	T	C	0.0675	0.0147	0.2492	4.39e-06	8_144554731_T_C	rs2004100	13224	GCST90274782	C-X-C motif chemokine 5 levels	CXCL5	14736 European
524	9	100684757	A	G	-0.0619	0.0121	0.6436	3.13e-07	9_100684757_A_G	rs3183927	14725	GCST90274782	C-X-C motif chemokine 5 levels	CXCL5	14736 European
525	9	136939992	A	C	-0.1132	0.0156	0.3353	3.97e-13	9_136939992_A_C	rs10821552	9841	GCST90274782	C-X-C motif chemokine 5 levels	CXCL5	14736 European
526	10	65077994	C	G	-0.1734	0.0117	0.5834	1.08e-49	10_65077994_C_G	rs7090111	14735	GCST90274782	C-X-C motif chemokine 5 levels	CXCL5	14736 European
527	13	53109423	A	G	-0.1474	0.0322	0.9544	4.7e-06	13_53109423_A_G	rs140828666	12401	GCST90274782	C-X-C motif chemokine 5 levels	CXCL5	14736 European
528	16	4070065	CA	C	0.1141	0.0246	0.9167	3.51e-06	16_4070065_CA_C	rs34658406	11332	GCST90274782	C-X-C motif chemokine 5 levels	CXCL5	14736 European
529	16	88582345	A	G	-0.19	0.0385	0.0309	8.01e-07	16_88582345_A_G	rs59312158	13672	GCST90274782	C-X-C motif chemokine 5 levels	CXCL5	14736 European
530	19	14764810	A	G	-0.0601	0.0127	0.2925	2.22e-06	19_14764810_A_G	rs10403201	14730	GCST90274782	C-X-C motif chemokine 5 levels	CXCL5	14736 European
531	1	159175354	A	G	0.0816	0.0115	0.5554	1.29e-12	1_159175354_A_G	rs12075	14741	GCST90274783	C-X-C motif chemokine 6 levels	CXCL6	14744 European
532	1	222149663	T	C	-0.1603	0.0351	0.039	4.95e-06	1_222149663_T_C	rs184103539	12841	GCST90274783	C-X-C motif chemokine 6 levels	CXCL6	14744 European
533	2	167396150	CT	C	-0.2774	0.0457	0.955	1.28e-09	2_167396150_CT_C	rs11428073	10894	GCST90274783	C-X-C motif chemokine 6 levels	CXCL6	14744 European
534	4	74703999	T	C	0.4978	0.0118	0.3722	0	4_74703999_T_C	rs16850073	14296	GCST90274783	C-X-C motif chemokine 6 levels	CXCL6	14744 European
535	4	74825095	T	C	-0.264	0.0531	0.9852	6.64e-07	4_74825095_T_C	rs116381873	13379	GCST90274783	C-X-C motif chemokine 6 levels	CXCL6	14744 European
536	4	74826316	T	C	-0.406	0.0648	0.0112	3.72e-10	4_74826316_T_C	rs191180456	13809	GCST90274783	C-X-C motif chemokine 6 levels	CXCL6	14744 European
537	4	75172482	T	C	0.2109	0.0427	0.0308	7.85e-07	4_75172482_T_C	rs35096759	14296	GCST90274783	C-X-C motif chemokine 6 levels	CXCL6	14744 European
538	6	154116420	T	TA	0.0884	0.018	0.839	9.06e-07	6_154116420_T_TA	rs140636555	11334	GCST90274783	C-X-C motif chemokine 6 levels	CXCL6	14744 European
539	8	93838957	A	G	-0.3831	0.0799	0.0074	1.63e-06	8_93838957_A_G	rs182381042	12935	GCST90274783	C-X-C motif chemokine 6 levels	CXCL6	14744 European
540	9	86683575	T	G	0.0625	0.0134	0.5188	3.1e-06	9_86683575_T_G	rs4877818	11538	GCST90274783	C-X-C motif chemokine 6 levels	CXCL6	14744 European
541	12	111884608	T	C	0.0679	0.0131	0.4766	2.18e-07	12_111884608_T_C	rs3184504	11793	GCST90274783	C-X-C motif chemokine 6 levels	CXCL6	14744 European
542	13	77616524	CTCCA	C	0.0758	0.0162	0.2555	2.88e-06	13_77616524_CTCCA_C	rs71203034	10893	GCST90274783	C-X-C motif chemokine 6 levels	CXCL6	14744 European
543	14	89402542	T	G	0.0605	0.0131	0.715	3.87e-06	14_89402542_T_G	rs34080302	14296	GCST90274783	C-X-C motif chemokine 6 levels	CXCL6	14744 European
544	16	2222286	T	C	0.1285	0.0272	0.0649	2.31e-06	16_2222286_T_C	rs11547311	13232	GCST90274783	C-X-C motif chemokine 6 levels	CXCL6	14744 European
545	21	39099887	C	G	0.1897	0.0415	0.0242	4.85e-06	21_39099887_C_G	rs117109857	14743	GCST90274783	C-X-C motif chemokine 6 levels	CXCL6	14744 European
546	22	35739167	A	C	-0.3485	0.0719	0.9837	1.25e-06	22_35739167_A_C	rs377588320	10271	GCST90274783	C-X-C motif chemokine 6 levels	CXCL6	14744 European
547	1	3823464	T	G	0.6177	0.1287	0.0057	1.59e-06	1_3823464_T_G	rs192119373	8829	GCST90274784	C-X-C motif chemokine 9 levels	CXCL9	14735 European
548	1	161608256	T	C	-0.0645	0.0137	0.4962	2.5e-06	1_161608256_T_C	rs4047522	11760	GCST90274784	C-X-C motif chemokine 9 levels	CXCL9	14735 European
549	2	86977227	T	G	-0.2245	0.0488	0.981	4.22e-06	2_86977227_T_G	rs114033894	14287	GCST90274784	C-X-C motif chemokine 9 levels	CXCL9	14735 European
550	2	204754353	T	C	0.057	0.0118	0.5214	1.36e-06	2_204754353_T_C	rs7600322	13849	GCST90274784	C-X-C motif chemokine 9 levels	CXCL9	14735 European
551	2	242665455	A	G	0.0915	0.02	0.1125	4.76e-06	2_242665455_A_G	rs35435997	12791	GCST90274784	C-X-C motif chemokine 9 levels	CXCL9	14735 European
552	3	151541803	A	G	-0.0834	0.0176	0.1182	2.15e-06	3_151541803_A_G	rs62272916	14710	GCST90274784	C-X-C motif chemokine 9 levels	CXCL9	14735 European
553	4	76930776	A	C	-0.1419	0.0128	0.2629	1.47e-28	4_76930776_A_C	rs4241577	14724	GCST90274784	C-X-C motif chemokine 9 levels	CXCL9	14735 European
554	4	160574480	T	C	0.1546	0.0332	0.0336	3.21e-06	4_160574480_T_C	rs80348644	14734	GCST90274784	C-X-C motif chemokine 9 levels	CXCL9	14735 European
555	5	19287867	T	C	0.0728	0.0154	0.1625	2.28e-06	5_19287867_T_C	rs145607633	14287	GCST90274784	C-X-C motif chemokine 9 levels	CXCL9	14735 European
556	6	31269173	A	G	-0.0605	0.0115	0.4075	1.43e-07	6_31269173_A_G	rs9366778	14735	GCST90274784	C-X-C motif chemokine 9 levels	CXCL9	14735 European
557	6	31423412	A	G	-0.1603	0.0342	0.0378	2.77e-06	6_31423412_A_G	rs181816009	11985	GCST90274784	C-X-C motif chemokine 9 levels	CXCL9	14735 European
558	6	161088918	A	C	-0.0805	0.0144	0.1958	2.27e-08	6_161088918_A_C	rs783149	14287	GCST90274784	C-X-C motif chemokine 9 levels	CXCL9	14735 European
559	6	161256529	A	G	-0.1452	0.0197	0.098	1.7e-13	6_161256529_A_G	rs12191307	14287	GCST90274784	C-X-C motif chemokine 9 levels	CXCL9	14735 European
560	7	29049949	A	G	0.0562	0.0119	0.6566	2.33e-06	7_29049949_A_G	rs656739	14735	GCST90274784	C-X-C motif chemokine 9 levels	CXCL9	14735 European
561	7	48859798	T	C	0.2705	0.0551	0.9851	9.14e-07	7_48859798_T_C	rs142119726	13800	GCST90274784	C-X-C motif chemokine 9 levels	CXCL9	14735 European
562	10	107966626	A	G	-0.0758	0.0158	0.1611	1.61e-06	10_107966626_A_G	rs61875680	14287	GCST90274784	C-X-C motif chemokine 9 levels	CXCL9	14735 European
563	12	111884608	T	C	0.1008	0.013	0.4744	8.92e-15	12_111884608_T_C	rs3184504	11784	GCST90274784	C-X-C motif chemokine 9 levels	CXCL9	14735 European
564	14	74739091	A	T	-0.0574	0.0115	0.5236	6e-07	14_74739091_A_T	rs7149776	14286	GCST90274784	C-X-C motif chemokine 9 levels	CXCL9	14735 European
565	16	1803589	T	C	0.1861	0.0385	0.028	1.34e-06	16_1803589_T_C	rs182152471	13667	GCST90274784	C-X-C motif chemokine 9 levels	CXCL9	14735 European
566	16	79431853	C	G	-0.157	0.0343	0.9683	4.71e-06	16_79431853_C_G	rs4888966	14287	GCST90274784	C-X-C motif chemokine 9 levels	CXCL9	14735 European
567	19	10427721	A	T	-0.1309	0.0286	0.049	4.72e-06	19_10427721_A_T	rs74956615	13662	GCST90274784	C-X-C motif chemokine 9 levels	CXCL9	14735 European
568	20	2538467	A	C	0.2792	0.059	0.0133	2.22e-06	20_2538467_A_C	rs73606147	13379	GCST90274784	C-X-C motif chemokine 9 levels	CXCL9	14735 European
569	20	20119931	A	C	-0.115	0.0244	0.9336	2.44e-06	20_20119931_A_C	rs62200304	14287	GCST90274784	C-X-C motif chemokine 9 levels	CXCL9	14735 European
570	21	18734554	A	G	0.1821	0.0391	0.9758	3.2e-06	21_18734554_A_G	rs73194812	14730	GCST90274784	C-X-C motif chemokine 9 levels	CXCL9	14735 European
571	21	45024252	T	C	-0.0588	0.0126	0.5804	3.06e-06	21_45024252_T_C	rs73367822	11760	GCST90274784	C-X-C motif chemokine 9 levels	CXCL9	14735 European
572	2	41864408	T	C	-0.0591	0.0125	0.4361	2.27e-06	2_41864408_T_C	rs10191831	12403	GCST90274785	Delta and Notch-like epidermal growth factor-related receptor levels	DNER	14735 European
573	2	230256586	A	G	0.1016	0.0117	0.5359	3.83e-18	2_230256586_A_G	rs207671	14287	GCST90274785	Delta and Notch-like epidermal growth factor-related receptor levels	DNER	14735 European
574	2	230309360	T	G	0.132	0.0132	0.7027	1.52e-23	2_230309360_T_G	rs35032874	14287	GCST90274785	Delta and Notch-like epidermal growth factor-related receptor levels	DNER	14735 European
575	2	230596917	A	T	0.213	0.0123	0.6507	3.5e-67	2_230596917_A_T	rs62193248	14287	GCST90274785	Delta and Notch-like epidermal growth factor-related receptor levels	DNER	14735 European
576	3	139639117	T	C	-0.0652	0.0142	0.7033	4.4e-06	3_139639117_T_C	rs9289590	12404	GCST90274785	Delta and Notch-like epidermal growth factor-related receptor levels	DNER	14735 European
577	4	103188709	T	C	0.1066	0.0233	0.0697	4.76e-06	4_103188709_T_C	rs13107325	14732	GCST90274785	Delta and Notch-like epidermal growth factor-related receptor levels	DNER	14735 European
578	7	152385669	C	G	-0.1281	0.0274	0.942	2.94e-06	7_152385669_C_G	rs117343254	14287	GCST90274785	Delta and Notch-like epidermal growth factor-related receptor levels	DNER	14735 European
579	11	119661317	C	G	0.0808	0.0175	0.1236	3.89e-06	11_119661317_C_G	rs10892466	14732	GCST90274785	Delta and Notch-like epidermal growth factor-related receptor levels	DNER	14735 European
580	12	31458615	T	C	-0.2481	0.0537	0.0138	3.84e-06	12_31458615_T_C	rs116179073	13800	GCST90274785	Delta and Notch-like epidermal growth factor-related receptor levels	DNER	14735 European
581	14	69282887	T	C	0.0528	0.0112	0.4849	2.43e-06	14_69282887_T_C	rs194746	14723	GCST90274785	Delta and Notch-like epidermal growth factor-related receptor levels	DNER	14735 European
582	14	95752666	T	C	0.0879	0.0186	0.1139	2.29e-06	14_95752666_T_C	rs75685422	14287	GCST90274785	Delta and Notch-like epidermal growth factor-related receptor levels	DNER	14735 European
583	17	47247257	T	C	0.0918	0.0184	0.1074	6.07e-07	17_47247257_T_C	rs28689968	14733	GCST90274785	Delta and Notch-like epidermal growth factor-related receptor levels	DNER	14735 European
584	18	3722038	A	G	-0.0664	0.0142	0.2533	2.92e-06	18_3722038_A_G	rs1133851	14286	GCST90274785	Delta and Notch-like epidermal growth factor-related receptor levels	DNER	14735 European
585	21	28101979	T	G	0.0718	0.0152	0.1718	2.32e-06	21_28101979_T_G	rs9967959	14731	GCST90274785	Delta and Notch-like epidermal growth factor-related receptor levels	DNER	14735 European
586	21	42536246	C	G	0.0757	0.0129	0.289	4.41e-09	21_42536246_C_G	rs6517655	14287	GCST90274785	Delta and Notch-like epidermal growth factor-related receptor levels	DNER	14735 European
587	21	42619544	A	C	0.0576	0.0118	0.3578	1.05e-06	21_42619544_A_C	rs2837988	14733	GCST90274785	Delta and Notch-like epidermal growth factor-related receptor levels	DNER	14735 European
588	1	153337943	A	G	-0.1726	0.0137	0.2623	2.15e-36	1_153337943_A_G	rs3014874	14294	GCST90274786	Protein S100-A12 levels	EN-RAGE	14743 European
589	1	153390202	T	G	0.1501	0.0194	0.1069	1.02e-14	1_153390202_T_G	rs61803119	14295	GCST90274786	Protein S100-A12 levels	EN-RAGE	14743 European
590	1	245480237	C	G	-0.1188	0.0258	0.0622	4.13e-06	1_245480237_C_G	rs59538998	14295	GCST90274786	Protein S100-A12 levels	EN-RAGE	14743 European
591	2	125135589	T	C	-0.0622	0.0133	0.7266	2.92e-06	2_125135589_T_C	rs13384799	14295	GCST90274786	Protein S100-A12 levels	EN-RAGE	14743 European
592	2	142499805	G	GT	0.0667	0.0138	0.5473	1.34e-06	2_142499805_G_GT	rs71301751	10894	GCST90274786	Protein S100-A12 levels	EN-RAGE	14743 European
593	3	152573197	T	C	-0.0936	0.0203	0.0955	4.01e-06	3_152573197_T_C	rs56268787	14737	GCST90274786	Protein S100-A12 levels	EN-RAGE	14743 European
594	3	174824333	A	C	0.194	0.0423	0.0217	4.51e-06	3_174824333_A_C	rs150015576	14740	GCST90274786	Protein S100-A12 levels	EN-RAGE	14743 European
595	4	12920594	T	C	-0.0604	0.0119	0.613	3.86e-07	4_12920594_T_C	rs2056031	14739	GCST90274786	Protein S100-A12 levels	EN-RAGE	14743 European
596	7	75133433	A	C	0.3059	0.0665	0.983	4.22e-06	7_75133433_A_C	rs191808657	12412	GCST90274786	Protein S100-A12 levels	EN-RAGE	14743 European
597	8	123985708	A	G	0.0555	0.0118	0.5633	2.56e-06	8_123985708_A_G	rs3802266	14740	GCST90274786	Protein S100-A12 levels	EN-RAGE	14743 European
598	11	31879143	A	G	-0.2529	0.0534	0.0156	2.18e-06	11_31879143_A_G	rs78800546	14295	GCST90274786	Protein S100-A12 levels	EN-RAGE	14743 European
599	12	96571503	T	C	0.1884	0.0407	0.0246	3.67e-06	12_96571503_T_C	rs112956934	14737	GCST90274786	Protein S100-A12 levels	EN-RAGE	14743 European
600	14	59990514	T	C	-0.1396	0.0293	0.9492	1.89e-06	14_59990514_T_C	rs112988802	12851	GCST90274786	Protein S100-A12 levels	EN-RAGE	14743 European
601	16	4602209	A	G	0.1806	0.0345	0.0379	1.65e-07	16_4602209_A_G	rs147302029	13649	GCST90274786	Protein S100-A12 levels	EN-RAGE	14743 European
602	19	4247567	C	G	0.0865	0.0183	0.191	2.28e-06	19_4247567_C_G	rs138439507	11537	GCST90274786	Protein S100-A12 levels	EN-RAGE	14743 European
603	20	43028037	A	G	-0.0583	0.0123	0.3511	2.14e-06	20_43028037_A_G	rs2425640	14741	GCST90274786	Protein S100-A12 levels	EN-RAGE	14743 European
604	22	17406250	T	C	0.2064	0.0425	0.0239	1.19e-06	22_17406250_T_C	rs55783131	14728	GCST90274786	Protein S100-A12 levels	EN-RAGE	14743 European
605	22	18032226	A	G	0.0617	0.0125	0.6296	7.97e-07	22_18032226_A_G	rs174344	14295	GCST90274786	Protein S100-A12 levels	EN-RAGE	14743 European
606	1	85295202	A	G	-0.1614	0.0352	0.9664	4.53e-06	1_85295202_A_G	rs12407505	14735	GCST90274787	Fibroblast growth factor 19 levels	FGF-19	14744 European
607	1	100098055	A	G	-0.0614	0.0128	0.3002	1.61e-06	1_100098055_A_G	rs834971	14728	GCST90274787	Fibroblast growth factor 19 levels	FGF-19	14744 European
608	3	132162249	A	G	-0.0927	0.0199	0.1012	3.19e-06	3_132162249_A_G	rs112126444	14735	GCST90274787	Fibroblast growth factor 19 levels	FGF-19	14744 European
609	4	39457617	A	G	0.0837	0.0124	0.3415	1.48e-11	4_39457617_A_G	rs13103023	14296	GCST90274787	Fibroblast growth factor 19 levels	FGF-19	14744 European
610	5	54847098	T	C	-0.1014	0.0221	0.9175	4.47e-06	5_54847098_T_C	rs12520287	14296	GCST90274787	Fibroblast growth factor 19 levels	FGF-19	14744 European
611	6	168606201	T	C	-0.136	0.0297	0.0418	4.67e-06	6_168606201_T_C	rs12110436	14743	GCST90274787	Fibroblast growth factor 19 levels	FGF-19	14744 European
612	7	17445553	T	C	0.1992	0.0421	0.9777	2.23e-06	7_17445553_T_C	rs145274424	14735	GCST90274787	Fibroblast growth factor 19 levels	FGF-19	14744 European
613	7	101569302	T	C	-0.0623	0.0135	0.2503	3.93e-06	7_101569302_T_C	rs2906655	14743	GCST90274787	Fibroblast growth factor 19 levels	FGF-19	14744 European
614	8	59382715	A	G	-0.1055	0.0123	0.3458	9.72e-18	8_59382715_A_G	rs7005978	14744	GCST90274787	Fibroblast growth factor 19 levels	FGF-19	14744 European
615	9	18148302	A	G	0.073	0.0156	0.1762	2.88e-06	9_18148302_A_G	rs79110990	14295	GCST90274787	Fibroblast growth factor 19 levels	FGF-19	14744 European
616	9	84435749	A	G	0.2151	0.0456	0.0203	2.39e-06	9_84435749_A_G	rs35836706	14734	GCST90274787	Fibroblast growth factor 19 levels	FGF-19	14744 European
617	9	136095770	C	G	0.1199	0.0247	0.0898	1.21e-06	9_136095770_C_G	rs11244038	11786	GCST90274787	Fibroblast growth factor 19 levels	FGF-19	14744 European
618	11	5610048	T	C	0.2325	0.0488	0.9812	1.89e-06	11_5610048_T_C	rs191522330	14738	GCST90274787	Fibroblast growth factor 19 levels	FGF-19	14744 European
619	11	114495920	T	C	0.0621	0.0132	0.6316	2.54e-06	11_114495920_T_C	rs1671812	12412	GCST90274787	Fibroblast growth factor 19 levels	FGF-19	14744 European
620	12	76644195	A	G	-0.2295	0.0492	0.0198	3.09e-06	12_76644195_A_G	rs142067135	13809	GCST90274787	Fibroblast growth factor 19 levels	FGF-19	14744 European
621	12	91080475	A	G	-0.0767	0.0166	0.1923	3.83e-06	12_91080475_A_G	rs10777251	12411	GCST90274787	Fibroblast growth factor 19 levels	FGF-19	14744 European
622	12	108147245	T	C	0.1024	0.0222	0.9158	3.98e-06	12_108147245_T_C	rs76708593	14296	GCST90274787	Fibroblast growth factor 19 levels	FGF-19	14744 European
623	13	85357827	T	C	0.2161	0.0471	0.0209	4.47e-06	13_85357827_T_C	rs17326790	14741	GCST90274787	Fibroblast growth factor 19 levels	FGF-19	14744 European
624	15	59188192	T	C	0.2583	0.0564	0.0178	4.65e-06	15_59188192_T_C	rs117398067	14744	GCST90274787	Fibroblast growth factor 19 levels	FGF-19	14744 European
625	19	5851801	A	G	0.0674	0.0141	0.2338	1.75e-06	19_5851801_A_G	rs2306969	14739	GCST90274787	Fibroblast growth factor 19 levels	FGF-19	14744 European
626	19	49206172	T	C	-0.1661	0.0118	0.445	5.31e-45	19_49206172_T_C	rs516246	14744	GCST90274787	Fibroblast growth factor 19 levels	FGF-19	14744 European
627	1	188302601	G	GT	-0.0756	0.0162	0.769	3.06e-06	1_188302601_G_GT	rs145319387	10893	GCST90274788	Fibroblast growth factor 21 levels	FGF-21	14743 European
628	1	203746507	A	G	-0.1747	0.036	0.037	1.22e-06	1_203746507_A_G	rs145127946	14295	GCST90274788	Fibroblast growth factor 21 levels	FGF-21	14743 European
629	1	216837226	T	G	-0.1557	0.0318	0.0383	9.77e-07	1_216837226_T_G	rs10495032	14720	GCST90274788	Fibroblast growth factor 21 levels	FGF-21	14743 European
630	2	27730940	T	C	0.1323	0.0119	0.3977	1.03e-28	2_27730940_T_C	rs1260326	14730	GCST90274788	Fibroblast growth factor 21 levels	FGF-21	14743 European
631	3	11689679	T	C	-0.0568	0.012	0.4644	2.21e-06	3_11689679_T_C	rs7610704	14295	GCST90274788	Fibroblast growth factor 21 levels	FGF-21	14743 European
632	5	55882435	T	C	-0.063	0.0136	0.2698	3.62e-06	5_55882435_T_C	rs4700382	14295	GCST90274788	Fibroblast growth factor 21 levels	FGF-21	14743 European
633	5	84356011	T	C	-0.0881	0.019	0.8922	3.54e-06	5_84356011_T_C	rs60277384	14742	GCST90274788	Fibroblast growth factor 21 levels	FGF-21	14743 European
634	7	73030175	A	G	-0.1609	0.0176	0.1297	6.13e-20	7_73030175_A_G	rs13229619	14743	GCST90274788	Fibroblast growth factor 21 levels	FGF-21	14743 European
635	8	9173209	A	G	-0.0605	0.012	0.4812	4.61e-07	8_9173209_A_G	rs7012637	14295	GCST90274788	Fibroblast growth factor 21 levels	FGF-21	14743 European
636	10	127847758	A	G	-0.3801	0.0749	0.0104	3.88e-07	10_127847758_A_G	rs188758663	11668	GCST90274788	Fibroblast growth factor 21 levels	FGF-21	14743 European
637	11	76480255	T	C	-0.0689	0.0145	0.2168	2.02e-06	11_76480255_T_C	rs12290350	14295	GCST90274788	Fibroblast growth factor 21 levels	FGF-21	14743 European
638	12	47198899	A	C	-0.0812	0.0147	0.795	3.32e-08	12_47198899_A_C	rs2429473	14295	GCST90274788	Fibroblast growth factor 21 levels	FGF-21	14743 European
639	18	72826607	A	G	-0.2215	0.0444	0.031	6.08e-07	18_72826607_A_G	rs72965996	13808	GCST90274788	Fibroblast growth factor 21 levels	FGF-21	14743 European
640	19	49260677	A	C	0.1627	0.013	0.501	6.15e-36	19_49260677_A_C	rs838131	14294	GCST90274788	Fibroblast growth factor 21 levels	FGF-21	14743 European
641	21	33860969	T	C	-0.2352	0.0455	0.0232	2.35e-07	21_33860969_T_C	rs142603673	14252	GCST90274788	Fibroblast growth factor 21 levels	FGF-21	14743 European
642	1	146522722	T	C	0.0708	0.0136	0.7502	1.93e-07	1_146522722_T_C	rs671205	14287	GCST90274789	Fibroblast growth factor 23 levels	FGF-23	14735 European
643	2	121962947	T	G	0.0941	0.0185	0.8733	3.65e-07	2_121962947_T_G	rs6753743	14287	GCST90274789	Fibroblast growth factor 23 levels	FGF-23	14735 European
644	2	190446541	C	G	0.1163	0.0131	0.2897	6.82e-19	2_190446541_C_G	rs3811621	14286	GCST90274789	Fibroblast growth factor 23 levels	FGF-23	14735 European
645	4	40142535	T	C	0.0685	0.0144	0.2406	1.97e-06	4_40142535_T_C	rs794007	12844	GCST90274789	Fibroblast growth factor 23 levels	FGF-23	14735 European
646	4	124325226	A	T	-0.1845	0.0389	0.9748	2.11e-06	4_124325226_A_T	rs11930290	12848	GCST90274789	Fibroblast growth factor 23 levels	FGF-23	14735 European
647	5	146629145	A	G	0.1704	0.0348	0.0295	9.75e-07	5_146629145_A_G	rs34551523	14730	GCST90274789	Fibroblast growth factor 23 levels	FGF-23	14735 European
648	5	176814656	A	G	-0.0653	0.0135	0.2766	1.32e-06	5_176814656_A_G	rs33921462	14287	GCST90274789	Fibroblast growth factor 23 levels	FGF-23	14735 European
649	6	31175118	A	C	-0.2224	0.0479	0.0191	3.43e-06	6_31175118_A_C	rs181409232	12846	GCST90274789	Fibroblast growth factor 23 levels	FGF-23	14735 European
650	6	81343345	A	G	-0.0768	0.0166	0.8634	3.72e-06	6_81343345_A_G	rs12195292	14710	GCST90274789	Fibroblast growth factor 23 levels	FGF-23	14735 European
651	7	12540548	C	G	0.1059	0.0222	0.1002	1.84e-06	7_12540548_C_G	rs370203222	11759	GCST90274789	Fibroblast growth factor 23 levels	FGF-23	14735 European
652	11	106531034	A	G	0.2362	0.0507	0.0187	3.18e-06	11_106531034_A_G	rs118177380	14287	GCST90274789	Fibroblast growth factor 23 levels	FGF-23	14735 European
653	11	115871001	A	T	-0.415	0.089	0.0141	3.12e-06	11_115871001_A_T	rs75271339	9947	GCST90274789	Fibroblast growth factor 23 levels	FGF-23	14735 European
654	12	4493715	CA	C	0.0804	0.0149	0.2892	6.82e-08	12_4493715_CA_C	rs66486362	10893	GCST90274789	Fibroblast growth factor 23 levels	FGF-23	14735 European
655	14	102593982	T	TTA	0.2262	0.0467	0.9785	1.27e-06	14_102593982_T_TTA	rs200350335	10852	GCST90274789	Fibroblast growth factor 23 levels	FGF-23	14735 European
656	16	83137317	T	C	-0.056	0.0119	0.4938	2.53e-06	16_83137317_T_C	rs11150539	14287	GCST90274789	Fibroblast growth factor 23 levels	FGF-23	14735 European
657	20	52731402	A	T	0.0907	0.0134	0.706	1.3e-11	20_52731402_A_T	rs6127099	14287	GCST90274789	Fibroblast growth factor 23 levels	FGF-23	14735 European
658	22	18002038	A	G	0.1228	0.0257	0.0941	1.77e-06	22_18002038_A_G	rs368215473	9397	GCST90274789	Fibroblast growth factor 23 levels	FGF-23	14735 European
659	22	22238107	T	C	0.0803	0.0166	0.1851	1.32e-06	22_22238107_T_C	rs35590112	12386	GCST90274789	Fibroblast growth factor 23 levels	FGF-23	14735 European
660	1	101733215	A	G	0.1023	0.0224	0.0841	4.95e-06	1_101733215_A_G	rs9433760	11788	GCST90274790	Fibroblast growth factor 5 levels	FGF-5	11789 European
661	1	109814880	T	C	-0.0729	0.0155	0.2041	2.56e-06	1_109814880_T_C	rs4970834	11786	GCST90274790	Fibroblast growth factor 5 levels	FGF-5	11789 European
662	1	216050785	T	C	-0.0599	0.0127	0.6038	2.4e-06	1_216050785_T_C	rs11120686	11786	GCST90274790	Fibroblast growth factor 5 levels	FGF-5	11789 European
663	2	45095097	A	G	-0.0586	0.0128	0.364	4.69e-06	2_45095097_A_G	rs11674185	11787	GCST90274790	Fibroblast growth factor 5 levels	FGF-5	11789 European
664	2	144875473	T	C	0.2883	0.0608	0.0166	2.12e-06	2_144875473_T_C	rs148332905	11341	GCST90274790	Fibroblast growth factor 5 levels	FGF-5	11789 European
665	2	229871311	T	C	-0.3042	0.0659	0.0146	3.91e-06	2_229871311_T_C	rs189846846	9980	GCST90274790	Fibroblast growth factor 5 levels	FGF-5	11789 European
666	2	241614719	A	G	-0.0988	0.0213	0.1585	3.51e-06	2_241614719_A_G	rs369482528	8813	GCST90274790	Fibroblast growth factor 5 levels	FGF-5	11789 European
667	4	70058335	A	C	-0.0728	0.015	0.2193	1.21e-06	4_70058335_A_C	rs4326078	11789	GCST90274790	Fibroblast growth factor 5 levels	FGF-5	11789 European
668	4	81164723	T	C	0.5159	0.0126	0.3173	0	4_81164723_T_C	rs1458038	11788	GCST90274790	Fibroblast growth factor 5 levels	FGF-5	11789 European
669	4	81192363	A	G	0.1629	0.0283	0.9341	8.6e-09	4_81192363_A_G	rs3796605	11782	GCST90274790	Fibroblast growth factor 5 levels	FGF-5	11789 European
670	4	81234749	CA	C	-0.6078	0.0627	0.0206	3.2e-22	4_81234749_CA_C	rs200900616	7943	GCST90274790	Fibroblast growth factor 5 levels	FGF-5	11789 European
671	6	39710570	T	C	0.1185	0.0249	0.0828	1.95e-06	6_39710570_T_C	rs305897	11341	GCST90274790	Fibroblast growth factor 5 levels	FGF-5	11789 European
672	6	89057163	A	G	-0.1705	0.0361	0.036	2.32e-06	6_89057163_A_G	rs148797749	11785	GCST90274790	Fibroblast growth factor 5 levels	FGF-5	11789 European
673	8	106471400	A	G	0.2554	0.0552	0.9848	3.71e-06	8_106471400_A_G	rs150524893	11298	GCST90274790	Fibroblast growth factor 5 levels	FGF-5	11789 European
674	8	143464103	A	T	0.1673	0.0356	0.9648	2.61e-06	8_143464103_A_T	rs77210320	11786	GCST90274790	Fibroblast growth factor 5 levels	FGF-5	11789 European
675	9	1354486	A	G	-0.0909	0.0192	0.8798	2.2e-06	9_1354486_A_G	rs1412253	11778	GCST90274790	Fibroblast growth factor 5 levels	FGF-5	11789 European
676	9	7476426	T	C	0.2266	0.0453	0.0223	5.67e-07	9_7476426_T_C	rs117253850	11781	GCST90274790	Fibroblast growth factor 5 levels	FGF-5	11789 European
677	9	133305614	T	C	0.1509	0.0322	0.0458	2.78e-06	9_133305614_T_C	rs12005489	10725	GCST90274790	Fibroblast growth factor 5 levels	FGF-5	11789 European
678	11	75754620	T	G	0.0619	0.0133	0.4196	3.25e-06	11_75754620_T_G	rs624605	11341	GCST90274790	Fibroblast growth factor 5 levels	FGF-5	11789 European
679	12	48680454	A	G	0.509	0.1062	0.006	1.64e-06	12_48680454_A_G	rs112790107	9845	GCST90274790	Fibroblast growth factor 5 levels	FGF-5	11789 European
680	13	62077906	A	ATGG	0.1018	0.02	0.8396	3.58e-07	13_62077906_A_ATGG	rs112371527	8389	GCST90274790	Fibroblast growth factor 5 levels	FGF-5	11789 European
681	16	62005709	A	G	-0.1197	0.0249	0.0816	1.53e-06	16_62005709_A_G	rs56391958	11341	GCST90274790	Fibroblast growth factor 5 levels	FGF-5	11789 European
682	18	14708913	A	G	-0.1842	0.0395	0.0464	3.11e-06	18_14708913_A_G	rs192746810	11341	GCST90274790	Fibroblast growth factor 5 levels	FGF-5	11789 European
683	1	159890969	A	G	0.0725	0.0129	0.4738	1.91e-08	1_159890969_A_G	rs55633025	12404	GCST90274791	Fms-related tyrosine kinase 3 ligand levels	FIt3L	14734 European
684	2	8442736	C	G	0.0554	0.0119	0.382	3.23e-06	2_8442736_C_G	rs186975	14703	GCST90274791	Fms-related tyrosine kinase 3 ligand levels	FIt3L	14734 European
685	2	65602149	T	C	-0.0746	0.0115	0.4771	8.76e-11	2_65602149_T_C	rs1866051	14732	GCST90274791	Fms-related tyrosine kinase 3 ligand levels	FIt3L	14734 European
686	3	128381886	T	G	-0.1061	0.0119	0.6093	4.84e-19	3_128381886_T_G	rs7624160	14719	GCST90274791	Fms-related tyrosine kinase 3 ligand levels	FIt3L	14734 European
687	3	141150026	A	G	0.0611	0.0129	0.5605	2.18e-06	3_141150026_A_G	rs7625643	12404	GCST90274791	Fms-related tyrosine kinase 3 ligand levels	FIt3L	14734 European
688	3	170851052	A	G	-0.1569	0.0338	0.9624	3.45e-06	3_170851052_A_G	rs61792394	14286	GCST90274791	Fms-related tyrosine kinase 3 ligand levels	FIt3L	14734 European
689	4	55408999	T	C	0.0833	0.016	0.8361	1.93e-07	4_55408999_T_C	rs218265	14731	GCST90274791	Fms-related tyrosine kinase 3 ligand levels	FIt3L	14734 European
690	4	57902945	A	T	0.0539	0.0117	0.4587	4.09e-06	4_57902945_A_T	rs1277312	14719	GCST90274791	Fms-related tyrosine kinase 3 ligand levels	FIt3L	14734 European
691	4	105806108	A	T	0.2206	0.0324	0.9647	9.85e-12	4_105806108_A_T	rs144317085	14722	GCST90274791	Fms-related tyrosine kinase 3 ligand levels	FIt3L	14734 European
692	5	1282319	A	C	-0.1191	0.0128	0.3326	1.34e-20	5_1282319_A_C	rs7726159	14733	GCST90274791	Fms-related tyrosine kinase 3 ligand levels	FIt3L	14734 European
693	5	6289394	T	C	0.0603	0.0127	0.3741	2.05e-06	5_6289394_T_C	rs1379304	14286	GCST90274791	Fms-related tyrosine kinase 3 ligand levels	FIt3L	14734 European
694	6	18758144	T	C	0.0959	0.0202	0.9089	2.06e-06	6_18758144_T_C	rs139721800	14715	GCST90274791	Fms-related tyrosine kinase 3 ligand levels	FIt3L	14734 European
695	6	41985436	T	C	0.0643	0.0136	0.2577	2.27e-06	6_41985436_T_C	rs9381118	14285	GCST90274791	Fms-related tyrosine kinase 3 ligand levels	FIt3L	14734 European
696	6	77907355	T	C	-0.0559	0.0117	0.4699	1.77e-06	6_77907355_T_C	rs6453962	14732	GCST90274791	Fms-related tyrosine kinase 3 ligand levels	FIt3L	14734 European
697	6	91008027	A	C	0.0676	0.0128	0.326	1.28e-07	6_91008027_A_C	rs6925032	14286	GCST90274791	Fms-related tyrosine kinase 3 ligand levels	FIt3L	14734 European
698	7	3914756	A	G	-0.0749	0.0147	0.1924	3.48e-07	7_3914756_A_G	rs28533776	14731	GCST90274791	Fms-related tyrosine kinase 3 ligand levels	FIt3L	14734 European
699	9	243950	T	C	0.1812	0.0386	0.026	2.68e-06	9_243950_T_C	rs192857133	14727	GCST90274791	Fms-related tyrosine kinase 3 ligand levels	FIt3L	14734 European
700	9	10640144	A	G	-0.1429	0.0299	0.9571	1.76e-06	9_10640144_A_G	rs57191857	14734	GCST90274791	Fms-related tyrosine kinase 3 ligand levels	FIt3L	14734 European
701	9	94348687	T	C	-0.0851	0.0186	0.1096	4.76e-06	9_94348687_T_C	rs12338549	14719	GCST90274791	Fms-related tyrosine kinase 3 ligand levels	FIt3L	14734 European
702	10	101403323	T	C	0.1483	0.0306	0.9513	1.26e-06	10_101403323_T_C	rs185979634	12847	GCST90274791	Fms-related tyrosine kinase 3 ligand levels	FIt3L	14734 European
703	10	105351013	T	C	0.3529	0.076	0.9914	3.43e-06	10_105351013_T_C	rs74722523	11437	GCST90274791	Fms-related tyrosine kinase 3 ligand levels	FIt3L	14734 European
704	11	62294309	T	C	-0.1519	0.0331	0.0364	4.45e-06	11_62294309_T_C	rs141117375	14286	GCST90274791	Fms-related tyrosine kinase 3 ligand levels	FIt3L	14734 European
705	11	108311965	A	G	-0.0772	0.0117	0.4171	4.16e-11	11_108311965_A_G	rs11212636	14723	GCST90274791	Fms-related tyrosine kinase 3 ligand levels	FIt3L	14734 European
706	11	113982321	A	T	0.0588	0.0125	0.3111	2.55e-06	11_113982321_A_T	rs73000965	14731	GCST90274791	Fms-related tyrosine kinase 3 ligand levels	FIt3L	14734 European
707	13	28455266	A	T	0.0821	0.0128	0.3602	1.42e-10	13_28455266_A_T	rs9554186	14286	GCST90274791	Fms-related tyrosine kinase 3 ligand levels	FIt3L	14734 European
708	13	28604007	T	C	-1.1019	0.0524	0.9832	3.59e-98	13_28604007_T_C	rs76428106	13799	GCST90274791	Fms-related tyrosine kinase 3 ligand levels	FIt3L	14734 European
709	14	51156734	A	G	0.1302	0.0266	0.9447	9.84e-07	14_51156734_A_G	rs72681653	14734	GCST90274791	Fms-related tyrosine kinase 3 ligand levels	FIt3L	14734 European
710	18	70532840	T	G	0.0556	0.0121	0.408	4.33e-06	18_70532840_T_G	rs10164255	14729	GCST90274791	Fms-related tyrosine kinase 3 ligand levels	FIt3L	14734 European
711	19	49979398	A	G	0.1179	0.022	0.0907	8.36e-08	19_49979398_A_G	rs17272847	13222	GCST90274791	Fms-related tyrosine kinase 3 ligand levels	FIt3L	14734 European
712	20	4261712	T	C	-0.4307	0.0883	0.0075	1.07e-06	20_4261712_T_C	rs142870956	11952	GCST90274791	Fms-related tyrosine kinase 3 ligand levels	FIt3L	14734 European
713	20	30173778	CT	C	0.1016	0.0183	0.1652	2.83e-08	20_30173778_CT_C	rs368624841	10894	GCST90274791	Fms-related tyrosine kinase 3 ligand levels	FIt3L	14734 European
714	2	208746333	A	T	0.3366	0.0697	0.9898	1.37e-06	2_208746333_A_T	rs144181640	13988	GCST90274792	Glial cell line-derived neurotrophic factor levels	hGDNF	14736 European
715	3	36072052	T	C	-0.0981	0.0196	0.0997	5.58e-07	3_36072052_T_C	rs62243355	14731	GCST90274792	Glial cell line-derived neurotrophic factor levels	hGDNF	14736 European
716	5	37854190	CT	C	0.3664	0.0733	0.0121	5.77e-07	5_37854190_CT_C	rs199574106	10407	GCST90274792	Glial cell line-derived neurotrophic factor levels	hGDNF	14736 European
717	5	37868088	A	G	-0.3888	0.0198	0.0906	7.56e-86	5_37868088_A_G	rs11740708	14710	GCST90274792	Glial cell line-derived neurotrophic factor levels	hGDNF	14736 European
718	5	37918839	A	T	-0.1683	0.0179	0.1296	5.34e-21	5_37918839_A_T	rs2194229	14288	GCST90274792	Glial cell line-derived neurotrophic factor levels	hGDNF	14736 European
719	5	38094871	A	T	0.0829	0.0124	0.352	2.3e-11	5_38094871_A_T	rs2453338	14734	GCST90274792	Glial cell line-derived neurotrophic factor levels	hGDNF	14736 European
720	6	134688249	T	C	0.1531	0.0333	0.0371	4.27e-06	6_134688249_T_C	rs112594435	14721	GCST90274792	Glial cell line-derived neurotrophic factor levels	hGDNF	14736 European
721	9	5230371	C	G	0.0606	0.0129	0.3	2.63e-06	9_5230371_C_G	rs2093446	14288	GCST90274792	Glial cell line-derived neurotrophic factor levels	hGDNF	14736 European
722	10	87694408	A	C	-0.1194	0.0208	0.0859	9.45e-09	10_87694408_A_C	rs77671113	14725	GCST90274792	Glial cell line-derived neurotrophic factor levels	hGDNF	14736 European
723	12	98629454	A	G	0.2584	0.0539	0.0148	1.63e-06	12_98629454_A_G	rs138691533	14731	GCST90274792	Glial cell line-derived neurotrophic factor levels	hGDNF	14736 European
724	13	28147359	A	G	0.0915	0.0196	0.903	3.04e-06	13_28147359_A_G	rs57104839	14736	GCST90274792	Glial cell line-derived neurotrophic factor levels	hGDNF	14736 European
725	13	67293674	T	C	0.1918	0.042	0.0254	4.96e-06	13_67293674_T_C	rs79953230	14719	GCST90274792	Glial cell line-derived neurotrophic factor levels	hGDNF	14736 European
726	14	81583898	CAA	C	0.072	0.0156	0.235	3.92e-06	14_81583898_CAA_C	rs377164019	10894	GCST90274792	Glial cell line-derived neurotrophic factor levels	hGDNF	14736 European
727	17	1490782	A	G	-0.0718	0.0154	0.7373	3.13e-06	17_1490782_A_G	rs35740453	13224	GCST90274792	Glial cell line-derived neurotrophic factor levels	hGDNF	14736 European
728	17	14221290	T	G	0.2096	0.0453	0.0231	3.71e-06	17_14221290_T_G	rs9303102	12935	GCST90274792	Glial cell line-derived neurotrophic factor levels	hGDNF	14736 European
729	19	14805280	T	C	0.0816	0.014	0.3119	5.59e-09	19_14805280_T_C	rs55850217	11755	GCST90274792	Glial cell line-derived neurotrophic factor levels	hGDNF	14736 European
730	21	22101949	A	G	0.0862	0.0188	0.8974	4.54e-06	21_22101949_A_G	rs12329721	14733	GCST90274792	Glial cell line-derived neurotrophic factor levels	hGDNF	14736 European
731	1	38949303	T	C	0.0992	0.0217	0.8959	4.84e-06	1_38949303_T_C	rs34219417	14286	GCST90274793	Hepatocyte growth factor levels	HGF	14734 European
732	1	83864840	T	C	-0.405	0.0832	0.9907	1.13e-06	1_83864840_T_C	rs138848271	10793	GCST90274793	Hepatocyte growth factor levels	HGF	14734 European
733	2	108946178	A	G	0.0564	0.0114	0.4434	7.52e-07	2_108946178_A_G	rs6709159	14734	GCST90274793	Hepatocyte growth factor levels	HGF	14734 European
734	3	128064791	A	G	0.2047	0.0391	0.0276	1.65e-07	3_128064791_A_G	rs2737756	14718	GCST90274793	Hepatocyte growth factor levels	HGF	14734 European
735	4	3452345	A	G	0.1219	0.0131	0.328	1.34e-20	4_3452345_A_G	rs59950280	13222	GCST90274793	Hepatocyte growth factor levels	HGF	14734 European
736	4	31819358	A	G	-0.0699	0.0152	0.6438	4.25e-06	4_31819358_A_G	rs183596950	11538	GCST90274793	Hepatocyte growth factor levels	HGF	14734 European
737	6	622484	A	G	0.4297	0.0934	0.0078	4.21e-06	6_622484_A_G	rs115009171	10300	GCST90274793	Hepatocyte growth factor levels	HGF	14734 European
738	6	32487091	T	G	0.0993	0.0215	0.7957	3.86e-06	6_32487091_T_G	rs201840950	10216	GCST90274793	Hepatocyte growth factor levels	HGF	14734 European
739	7	81358266	C	G	-0.1545	0.0332	0.964	3.26e-06	7_81358266_C_G	rs5745692	14716	GCST90274793	Hepatocyte growth factor levels	HGF	14734 European
740	7	81359051	T	C	-0.1943	0.0242	0.0608	9.83e-16	7_81359051_T_C	rs5745687	14733	GCST90274793	Hepatocyte growth factor levels	HGF	14734 European
741	8	72362254	A	G	0.3666	0.0747	0.014	9.22e-07	8_72362254_A_G	rs113903858	11137	GCST90274793	Hepatocyte growth factor levels	HGF	14734 European
742	10	30042437	T	C	-0.2429	0.0489	0.9809	6.79e-07	10_30042437_T_C	rs74130123	14734	GCST90274793	Hepatocyte growth factor levels	HGF	14734 European
743	14	65654346	T	C	0.1572	0.0311	0.9611	4.31e-07	14_65654346_T_C	rs57193877	14725	GCST90274793	Hepatocyte growth factor levels	HGF	14734 European
744	15	101649383	A	T	-0.0638	0.012	0.6021	1.06e-07	15_101649383_A_T	rs11631440	14709	GCST90274793	Hepatocyte growth factor levels	HGF	14734 European
745	17	7014969	T	C	-0.0992	0.0217	0.0942	4.84e-06	17_7014969_T_C	rs4290523	12846	GCST90274793	Hepatocyte growth factor levels	HGF	14734 European
746	17	45959996	T	C	-0.1954	0.039	0.9572	5.44e-07	17_45959996_T_C	rs1986719	14718	GCST90274793	Hepatocyte growth factor levels	HGF	14734 European
747	18	76506666	A	T	0.1566	0.0327	0.9642	1.68e-06	18_76506666_A_T	rs150498795	14732	GCST90274793	Hepatocyte growth factor levels	HGF	14734 European
748	19	42769693	A	G	-0.1182	0.0257	0.9405	4.24e-06	19_42769693_A_G	rs851612	14286	GCST90274793	Hepatocyte growth factor levels	HGF	14734 European
749	19	58888317	A	G	0.0592	0.0127	0.5179	3.14e-06	19_58888317_A_G	rs8106345	12404	GCST90274793	Hepatocyte growth factor levels	HGF	14734 European
750	20	6103587	T	C	-0.0698	0.0151	0.7983	3.79e-06	20_6103587_T_C	rs2281532	14286	GCST90274793	Hepatocyte growth factor levels	HGF	14734 European
751	2	19234534	T	G	0.1461	0.0307	0.9482	1.95e-06	2_19234534_T_G	rs67101138	11793	GCST90274794	Interferon gamma levels	IFN-gamma	11793 European
752	2	172185503	A	AT	0.2075	0.0444	0.9704	2.96e-06	2_172185503_A_AT	rs113422093	8389	GCST90274794	Interferon gamma levels	IFN-gamma	11793 European
753	3	2921515	A	C	0.0648	0.014	0.4253	3.68e-06	3_2921515_A_C	rs6442763	11345	GCST90274794	Interferon gamma levels	IFN-gamma	11793 European
754	6	12057063	G	GT	-0.3008	0.0651	0.9856	3.83e-06	6_12057063_G_GT	rs199501899	8377	GCST90274794	Interferon gamma levels	IFN-gamma	11793 European
755	10	130545142	A	G	0.136	0.0283	0.9427	1.54e-06	10_130545142_A_G	rs61863416	11774	GCST90274794	Interferon gamma levels	IFN-gamma	11793 European
756	11	44058168	CA	C	0.2584	0.0559	0.0197	3.79e-06	11_44058168_CA_C	rs199768954	8388	GCST90274794	Interferon gamma levels	IFN-gamma	11793 European
757	11	110972327	T	C	0.4666	0.0897	0.0122	1.97e-07	11_110972327_T_C	rs140562194	7396	GCST90274794	Interferon gamma levels	IFN-gamma	11793 European
758	13	27473585	T	C	0.3485	0.0708	0.9882	8.55e-07	13_27473585_T_C	rs74903999	10558	GCST90274794	Interferon gamma levels	IFN-gamma	11793 European
759	13	90334795	C	G	0.1935	0.0384	0.9683	4.68e-07	13_90334795_C_G	rs146527076	11781	GCST90274794	Interferon gamma levels	IFN-gamma	11793 European
760	17	26694861	A	G	-0.0635	0.0127	0.4705	5.73e-07	17_26694861_A_G	rs704	11793	GCST90274794	Interferon gamma levels	IFN-gamma	11793 European
761	20	46408844	T	C	0.0671	0.0137	0.5585	9.69e-07	20_46408844_T_C	rs4810686	11344	GCST90274794	Interferon gamma levels	IFN-gamma	11793 European
762	21	37335521	A	G	0.2184	0.0403	0.0412	5.98e-08	21_37335521_A_G	rs62230781	11345	GCST90274794	Interferon gamma levels	IFN-gamma	11793 European
763	1	87832695	A	G	0.0565	0.0121	0.3683	3.02e-06	1_87832695_A_G	rs4655953	14722	GCST90274795	Interleukin-10 levels	IL-10	14744 European
764	1	206954566	A	G	-0.0996	0.0151	0.2042	4.22e-11	1_206954566_A_G	rs12123181	14296	GCST90274795	Interleukin-10 levels	IL-10	14744 European
765	2	87276729	A	G	0.1563	0.0341	0.0498	4.57e-06	2_87276729_A_G	rs202092984	11768	GCST90274795	Interleukin-10 levels	IL-10	14744 European
766	2	125939274	T	G	0.1937	0.0418	0.0455	3.59e-06	2_125939274_T_G	rs138203589	14730	GCST90274795	Interleukin-10 levels	IL-10	14744 European
767	2	173757986	A	G	0.0771	0.0162	0.8403	1.94e-06	2_173757986_A_G	rs3769274	14742	GCST90274795	Interleukin-10 levels	IL-10	14744 European
768	2	201728383	T	C	-0.2351	0.0486	0.0174	1.32e-06	2_201728383_T_C	rs188535859	14741	GCST90274795	Interleukin-10 levels	IL-10	14744 European
769	3	8954959	A	G	-0.1293	0.0218	0.9146	3.01e-09	3_8954959_A_G	rs398518	14296	GCST90274795	Interleukin-10 levels	IL-10	14744 European
770	4	185304872	A	G	0.0981	0.0211	0.0999	3.33e-06	4_185304872_A_G	rs72701782	14296	GCST90274795	Interleukin-10 levels	IL-10	14744 European
771	5	19244332	T	C	-0.0753	0.0149	0.8011	4.33e-07	5_19244332_T_C	rs10067443	14296	GCST90274795	Interleukin-10 levels	IL-10	14744 European
772	6	7880027	T	C	0.0555	0.0119	0.6126	3.1e-06	6_7880027_T_C	rs385697	14727	GCST90274795	Interleukin-10 levels	IL-10	14744 European
773	6	18825879	T	C	0.2951	0.0626	0.014	2.43e-06	6_18825879_T_C	rs17654493	12313	GCST90274795	Interleukin-10 levels	IL-10	14744 European
774	6	32434716	A	C	0.1586	0.02	0.1118	2.19e-15	6_32434716_A_C	rs28377109	13383	GCST90274795	Interleukin-10 levels	IL-10	14744 European
775	6	32453163	T	C	-0.1528	0.0196	0.8893	6.39e-15	6_32453163_T_C	rs67037615	14296	GCST90274795	Interleukin-10 levels	IL-10	14744 European
776	6	122709508	A	G	0.3666	0.0761	0.9898	1.45e-06	6_122709508_A_G	rs150408090	12313	GCST90274795	Interleukin-10 levels	IL-10	14744 European
777	6	169465075	A	G	-0.0574	0.0125	0.6162	4.39e-06	6_169465075_A_G	rs389239	14296	GCST90274795	Interleukin-10 levels	IL-10	14744 European
778	7	590757	C	G	0.1112	0.0239	0.1005	3.28e-06	7_590757_C_G	rs148332061	13232	GCST90274795	Interleukin-10 levels	IL-10	14744 European
779	8	61861039	T	C	0.0681	0.0143	0.2791	1.91e-06	8_61861039_T_C	rs66624860	12799	GCST90274795	Interleukin-10 levels	IL-10	14744 European
780	9	18625666	A	T	-0.2845	0.0618	0.0122	4.15e-06	9_18625666_A_T	rs79438518	13809	GCST90274795	Interleukin-10 levels	IL-10	14744 European
781	11	117864063	A	G	-0.1597	0.0154	0.823	3.39e-25	11_117864063_A_G	rs3135932	14744	GCST90274795	Interleukin-10 levels	IL-10	14744 European
782	14	20318041	T	C	0.1401	0.0291	0.1028	1.48e-06	14_20318041_T_C	rs76932862	12412	GCST90274795	Interleukin-10 levels	IL-10	14744 European
783	22	32844853	A	AG	0.0622	0.0133	0.5045	2.92e-06	22_32844853_A_AG	rs11443190	11326	GCST90274795	Interleukin-10 levels	IL-10	14744 European
784	1	56566352	A	G	-0.1247	0.0252	0.0839	7.48e-07	1_56566352_A_G	rs6670799	11345	GCST90274796	Interleukin-10 receptor subunit alpha levels	IL-10RA	11793 European
785	3	158540291	T	G	0.082	0.0179	0.1526	4.63e-06	3_158540291_T_G	rs41272625	11784	GCST90274796	Interleukin-10 receptor subunit alpha levels	IL-10RA	11793 European
786	5	154443639	T	G	0.0623	0.0131	0.5891	1.98e-06	5_154443639_T_G	rs286605	11793	GCST90274796	Interleukin-10 receptor subunit alpha levels	IL-10RA	11793 European
787	6	78703747	A	C	0.4057	0.0865	0.9896	2.73e-06	6_78703747_A_C	rs180893431	9340	GCST90274796	Interleukin-10 receptor subunit alpha levels	IL-10RA	11793 European
788	8	9104264	T	G	0.064	0.0135	0.4945	2.13e-06	8_9104264_T_G	rs10091841	11345	GCST90274796	Interleukin-10 receptor subunit alpha levels	IL-10RA	11793 European
789	10	18335103	T	C	0.2347	0.0511	0.9822	4.37e-06	10_18335103_T_C	rs80137559	11791	GCST90274796	Interleukin-10 receptor subunit alpha levels	IL-10RA	11793 European
790	11	117864063	A	G	-0.0844	0.0168	0.8171	5.07e-07	11_117864063_A_G	rs3135932	11793	GCST90274796	Interleukin-10 receptor subunit alpha levels	IL-10RA	11793 European
791	14	55005535	A	G	0.1676	0.0343	0.0481	1.03e-06	14_55005535_A_G	rs17832137	10289	GCST90274796	Interleukin-10 receptor subunit alpha levels	IL-10RA	11793 European
792	14	66407688	A	G	0.3915	0.0823	0.9853	1.97e-06	14_66407688_A_G	rs74719858	10858	GCST90274796	Interleukin-10 receptor subunit alpha levels	IL-10RA	11793 European
793	15	93461371	C	G	0.0623	0.0131	0.4267	1.98e-06	15_93461371_C_G	rs1406714	11783	GCST90274796	Interleukin-10 receptor subunit alpha levels	IL-10RA	11793 European
794	16	5247086	T	C	-0.3868	0.0841	0.0107	4.24e-06	16_5247086_T_C	rs143313574	9956	GCST90274796	Interleukin-10 receptor subunit alpha levels	IL-10RA	11793 European
795	1	179682087	A	G	0.208	0.031	0.0438	1.95e-11	1_179682087_A_G	rs142421172	12840	GCST90274797	Interleukin-10 receptor subunit beta levels	IL-10RB	14734 European
796	1	212796908	T	C	0.1449	0.0311	0.0363	3.17e-06	1_212796908_T_C	rs114288486	14730	GCST90274797	Interleukin-10 receptor subunit beta levels	IL-10RB	14734 European
797	1	228433772	T	C	0.1926	0.0411	0.026	2.78e-06	1_228433772_T_C	rs112798338	14286	GCST90274797	Interleukin-10 receptor subunit beta levels	IL-10RB	14734 European
798	2	43150924	A	G	0.0637	0.0135	0.2684	2.38e-06	2_43150924_A_G	rs7574167	12832	GCST90274797	Interleukin-10 receptor subunit beta levels	IL-10RB	14734 European
799	2	176630651	T	C	0.1988	0.0402	0.0212	7.6e-07	2_176630651_T_C	rs116315732	14734	GCST90274797	Interleukin-10 receptor subunit beta levels	IL-10RB	14734 European
800	3	4275803	T	C	-0.0548	0.0119	0.5866	4.12e-06	3_4275803_T_C	rs1153572	14286	GCST90274797	Interleukin-10 receptor subunit beta levels	IL-10RB	14734 European
801	4	119751261	A	G	-0.0618	0.0134	0.2721	3.99e-06	4_119751261_A_G	rs9685374	14286	GCST90274797	Interleukin-10 receptor subunit beta levels	IL-10RB	14734 European
802	6	41174158	A	G	0.0532	0.0113	0.5488	2.5e-06	6_41174158_A_G	rs34361138	14732	GCST90274797	Interleukin-10 receptor subunit beta levels	IL-10RB	14734 European
803	7	25740142	A	G	-0.0843	0.0181	0.1348	3.2e-06	7_25740142_A_G	rs111850948	14286	GCST90274797	Interleukin-10 receptor subunit beta levels	IL-10RB	14734 European
804	9	136121303	T	C	0.0861	0.0169	0.1723	3.49e-07	9_136121303_T_C	rs7855466	11783	GCST90274797	Interleukin-10 receptor subunit beta levels	IL-10RB	14734 European
805	10	71477178	A	G	-0.2327	0.0505	0.9827	4.07e-06	10_71477178_A_G	rs192325200	13867	GCST90274797	Interleukin-10 receptor subunit beta levels	IL-10RB	14734 European
806	10	103937244	T	C	0.0743	0.0161	0.8362	3.93e-06	10_103937244_T_C	rs6584485	14286	GCST90274797	Interleukin-10 receptor subunit beta levels	IL-10RB	14734 European
807	12	58388232	C	G	-0.0601	0.0124	0.6484	1.25e-06	12_58388232_C_G	rs1605333	13237	GCST90274797	Interleukin-10 receptor subunit beta levels	IL-10RB	14734 European
808	16	13209083	T	C	0.1783	0.0348	0.9674	3e-07	16_13209083_T_C	rs55780441	14734	GCST90274797	Interleukin-10 receptor subunit beta levels	IL-10RB	14734 European
809	19	49553051	C	G	-0.4295	0.0907	0.9904	2.19e-06	19_49553051_C_G	rs117883662	8938	GCST90274797	Interleukin-10 receptor subunit beta levels	IL-10RB	14734 European
810	20	39437913	A	G	0.2066	0.0444	0.0323	3.27e-06	20_39437913_A_G	rs149156511	14286	GCST90274797	Interleukin-10 receptor subunit beta levels	IL-10RB	14734 European
811	21	34510084	A	G	0.1586	0.0341	0.9665	3.3e-06	21_34510084_A_G	rs75710908	14708	GCST90274797	Interleukin-10 receptor subunit beta levels	IL-10RB	14734 European
812	21	34634808	T	C	0.1509	0.0251	0.9258	1.83e-09	21_34634808_T_C	rs6517157	14286	GCST90274797	Interleukin-10 receptor subunit beta levels	IL-10RB	14734 European
813	21	34659396	A	G	-0.4105	0.0108	0.5426	4.06000000776829e-316	21_34659396_A_G	rs2266590	14714	GCST90274797	Interleukin-10 receptor subunit beta levels	IL-10RB	14734 European
814	2	64889908	T	C	0.0628	0.0134	0.7333	2.78e-06	2_64889908_T_C	rs6750065	14286	GCST90274798	Interleukin-12 subunit beta levels	IL-12RA	14735 European
815	2	112046960	T	C	0.0984	0.0194	0.1662	3.93e-07	2_112046960_T_C	rs149993822	14287	GCST90274798	Interleukin-12 subunit beta levels	IL-12RA	14735 European
816	3	5026008	A	G	-0.1009	0.0151	0.8154	2.36e-11	3_5026008_A_G	rs11130215	14732	GCST90274798	Interleukin-12 subunit beta levels	IL-12RA	14735 European
817	3	171348710	T	C	0.1088	0.0228	0.0889	1.82e-06	3_171348710_T_C	rs148549227	12403	GCST90274798	Interleukin-12 subunit beta levels	IL-12RA	14735 European
818	3	188115682	A	C	0.2861	0.013	0.3539	2.43e-107	3_188115682_A_C	rs9815073	14287	GCST90274798	Interleukin-12 subunit beta levels	IL-12RA	14735 European
819	4	190527932	T	C	0.207	0.0442	0.0363	2.82e-06	4_190527932_T_C	rs5014495	10208	GCST90274798	Interleukin-12 subunit beta levels	IL-12RA	14735 European
820	5	158693364	T	G	0.3161	0.056	0.9869	1.66e-08	5_158693364_T_G	rs144850787	14287	GCST90274798	Interleukin-12 subunit beta levels	IL-12RA	14735 European
821	5	158773117	A	G	0.4912	0.0121	0.6981	0	5_158773117_A_G	rs4244437	14719	GCST90274798	Interleukin-12 subunit beta levels	IL-12RA	14735 European
822	5	158852200	A	G	0.1694	0.0325	0.9592	1.87e-07	5_158852200_A_G	rs17056751	14735	GCST90274798	Interleukin-12 subunit beta levels	IL-12RA	14735 European
823	5	158907737	T	C	-0.0857	0.0131	0.7246	6.07e-11	5_158907737_T_C	rs17722688	14729	GCST90274798	Interleukin-12 subunit beta levels	IL-12RA	14735 European
824	6	31154493	A	G	0.1155	0.014	0.2275	1.58e-16	6_31154493_A_G	rs3130510	14735	GCST90274798	Interleukin-12 subunit beta levels	IL-12RA	14735 European
825	7	6408796	T	G	-0.0622	0.0119	0.5425	1.72e-07	7_6408796_T_G	rs6968201	14287	GCST90274798	Interleukin-12 subunit beta levels	IL-12RA	14735 European
826	8	4597842	T	C	0.219	0.0472	0.9787	3.49e-06	8_4597842_T_C	rs117888068	11783	GCST90274798	Interleukin-12 subunit beta levels	IL-12RA	14735 European
827	10	73114509	T	C	-0.0695	0.0139	0.2389	5.73e-07	10_73114509_T_C	rs780679	14729	GCST90274798	Interleukin-12 subunit beta levels	IL-12RA	14735 European
828	10	94215014	CTTGA	C	-0.1064	0.0219	0.1117	1.18e-06	10_94215014_CTTGA_C	rs201503938	10893	GCST90274798	Interleukin-12 subunit beta levels	IL-12RA	14735 European
829	11	47406592	T	C	0.0588	0.0116	0.5207	4e-07	11_47406592_T_C	rs11039216	14730	GCST90274798	Interleukin-12 subunit beta levels	IL-12RA	14735 European
830	11	96026074	T	C	-0.0672	0.0129	0.2822	1.9e-07	11_96026074_T_C	rs539598	14731	GCST90274798	Interleukin-12 subunit beta levels	IL-12RA	14735 European
831	11	115767583	A	G	-0.204	0.0435	0.0216	2.74e-06	11_115767583_A_G	rs72993671	14246	GCST90274798	Interleukin-12 subunit beta levels	IL-12RA	14735 European
832	12	17314071	A	G	-0.197	0.0363	0.0298	5.73e-08	12_17314071_A_G	rs1398590	14726	GCST90274798	Interleukin-12 subunit beta levels	IL-12RA	14735 European
833	12	56435504	C	G	0.0785	0.0133	0.323	3.59e-09	12_56435504_C_G	rs705705	12841	GCST90274798	Interleukin-12 subunit beta levels	IL-12RA	14735 European
834	12	111884608	T	C	0.1332	0.0131	0.4766	2.76e-24	12_111884608_T_C	rs3184504	11785	GCST90274798	Interleukin-12 subunit beta levels	IL-12RA	14735 European
835	12	121197553	C	G	0.0721	0.0122	0.3473	3.42e-09	12_121197553_C_G	rs516978	14725	GCST90274798	Interleukin-12 subunit beta levels	IL-12RA	14735 European
836	13	28604007	T	C	-0.3406	0.0535	0.9832	1.94e-10	13_28604007_T_C	rs76428106	13800	GCST90274798	Interleukin-12 subunit beta levels	IL-12RA	14735 European
837	14	68760141	T	C	0.0798	0.0128	0.7151	4.54e-10	14_68760141_T_C	rs1950897	14735	GCST90274798	Interleukin-12 subunit beta levels	IL-12RA	14735 European
838	14	103230758	C	G	-0.1297	0.0127	0.6875	1.74e-24	14_103230758_C_G	rs12588969	14287	GCST90274798	Interleukin-12 subunit beta levels	IL-12RA	14735 European
839	15	80260554	A	G	-0.0743	0.0132	0.2595	1.81e-08	15_80260554_A_G	rs8026767	14734	GCST90274798	Interleukin-12 subunit beta levels	IL-12RA	14735 European
840	18	26624891	A	G	0.0918	0.0201	0.9081	4.94e-06	18_26624891_A_G	rs9965402	14729	GCST90274798	Interleukin-12 subunit beta levels	IL-12RA	14735 European
841	22	37881211	A	G	-0.1477	0.0246	0.0654	1.92e-09	22_37881211_A_G	rs73416208	14729	GCST90274798	Interleukin-12 subunit beta levels	IL-12RA	14735 European
842	1	162878651	A	G	0.0692	0.0136	0.3447	3.61e-07	1_162878651_A_G	rs10917637	11772	GCST90274799	Interleukin-13 levels	IL-13	11792 European
843	3	123702960	A	G	-0.0656	0.0141	0.3094	3.28e-06	3_123702960_A_G	rs9881117	11791	GCST90274799	Interleukin-13 levels	IL-13	11792 European
844	3	143068250	A	G	0.064	0.0132	0.3961	1.24e-06	3_143068250_A_G	rs10446322	11777	GCST90274799	Interleukin-13 levels	IL-13	11792 European
845	4	40938582	A	G	0.0739	0.0132	0.4958	2.16e-08	4_40938582_A_G	rs13119159	11344	GCST90274799	Interleukin-13 levels	IL-13	11792 European
846	5	9974643	C	G	-0.2968	0.0628	0.9858	2.29e-06	5_9974643_C_G	rs183684201	11782	GCST90274799	Interleukin-13 levels	IL-13	11792 European
847	7	61999529	A	G	0.1832	0.039	0.9229	2.63e-06	7_61999529_A_G	rs149979178	6901	GCST90274799	Interleukin-13 levels	IL-13	11792 European
848	7	154418309	A	G	0.169	0.0357	0.0397	2.2e-06	7_154418309_A_G	rs76219628	11344	GCST90274799	Interleukin-13 levels	IL-13	11792 European
849	10	3623961	A	G	-0.1845	0.0397	0.0751	3.36e-06	10_3623961_A_G	rs11251952	11344	GCST90274799	Interleukin-13 levels	IL-13	11792 European
850	10	53942324	T	G	0.0734	0.0155	0.3902	2.19e-06	10_53942324_T_G	rs12146346	8388	GCST90274799	Interleukin-13 levels	IL-13	11792 European
851	11	123332970	C	G	-0.0702	0.015	0.6744	2.87e-06	11_123332970_C_G	rs10893042	11344	GCST90274799	Interleukin-13 levels	IL-13	11792 European
852	13	41810092	T	C	0.2093	0.0446	0.9682	2.69e-06	13_41810092_T_C	rs141726773	11344	GCST90274799	Interleukin-13 levels	IL-13	11792 European
853	15	57830694	T	C	-0.0934	0.0183	0.8535	3.33e-07	15_57830694_T_C	rs55924857	11792	GCST90274799	Interleukin-13 levels	IL-13	11792 European
854	16	79977921	A	G	0.2122	0.0439	0.0274	1.34e-06	16_79977921_A_G	rs59235092	11784	GCST90274799	Interleukin-13 levels	IL-13	11792 European
855	4	20169693	A	T	0.0919	0.0193	0.8082	1.92e-06	4_20169693_A_T	rs56240706	8861	GCST90274800	Interleukin-15 receptor subunit alpha levels	IL-15RA	11792 European
856	4	140657353	C	G	0.0778	0.0162	0.8203	1.57e-06	4_140657353_C_G	rs6845172	11772	GCST90274800	Interleukin-15 receptor subunit alpha levels	IL-15RA	11792 European
857	6	32560501	A	G	0.0749	0.0153	0.7077	9.81e-07	6_32560501_A_G	rs9270551	11344	GCST90274800	Interleukin-15 receptor subunit alpha levels	IL-15RA	11792 European
858	8	27696981	A	C	-0.3132	0.0684	0.0119	4.67e-06	8_27696981_A_C	rs117428573	10857	GCST90274800	Interleukin-15 receptor subunit alpha levels	IL-15RA	11792 European
859	8	79506727	T	C	-0.3825	0.0746	0.0139	2.94e-07	8_79506727_T_C	rs151041734	8297	GCST90274800	Interleukin-15 receptor subunit alpha levels	IL-15RA	11792 European
860	9	1673918	A	C	0.0651	0.0138	0.5937	2.39e-06	9_1673918_A_C	rs10125254	10856	GCST90274800	Interleukin-15 receptor subunit alpha levels	IL-15RA	11792 European
861	9	136154304	T	C	-0.0726	0.0158	0.2166	4.33e-06	9_136154304_T_C	rs649129	10918	GCST90274800	Interleukin-15 receptor subunit alpha levels	IL-15RA	11792 European
862	10	5815194	A	T	-0.0867	0.0174	0.8028	6.27e-07	10_5815194_A_T	rs12570881	11344	GCST90274800	Interleukin-15 receptor subunit alpha levels	IL-15RA	11792 European
863	10	6002368	T	G	0.3692	0.0127	0.5146	8.39e-186	10_6002368_T_G	rs2228059	11344	GCST90274800	Interleukin-15 receptor subunit alpha levels	IL-15RA	11792 European
864	10	6009462	T	G	-0.1967	0.0135	0.3975	4.34e-48	10_6009462_T_G	rs7898286	11344	GCST90274800	Interleukin-15 receptor subunit alpha levels	IL-15RA	11792 European
865	11	37594094	A	G	-0.2278	0.0492	0.9801	3.66e-06	11_37594094_A_G	rs145793996	11779	GCST90274800	Interleukin-15 receptor subunit alpha levels	IL-15RA	11792 European
866	12	111932800	T	C	-0.0748	0.0133	0.5243	1.87e-08	12_111932800_T_C	rs7137828	11344	GCST90274800	Interleukin-15 receptor subunit alpha levels	IL-15RA	11792 European
867	14	86567756	T	TG	-0.0682	0.0147	0.595	3.49e-06	14_86567756_T_TG	rs200144408	8368	GCST90274800	Interleukin-15 receptor subunit alpha levels	IL-15RA	11792 European
868	15	94729209	A	T	-0.0849	0.017	0.4367	5.91e-07	15_94729209_A_T	rs117046642	7943	GCST90274800	Interleukin-15 receptor subunit alpha levels	IL-15RA	11792 European
869	18	12175379	T	C	0.14	0.0294	0.0658	1.92e-06	18_12175379_T_C	rs4459616	9899	GCST90274800	Interleukin-15 receptor subunit alpha levels	IL-15RA	11792 European
870	20	2629394	A	T	0.1159	0.0241	0.8743	1.52e-06	20_2629394_A_T	rs192538756	9461	GCST90274800	Interleukin-15 receptor subunit alpha levels	IL-15RA	11792 European
871	21	15303777	A	G	0.3794	0.0799	0.0158	2.05e-06	21_15303777_A_G	rs117484888	7423	GCST90274800	Interleukin-15 receptor subunit alpha levels	IL-15RA	11792 European
872	21	39896592	A	G	0.0796	0.0169	0.8384	2.48e-06	21_39896592_A_G	rs2836464	11791	GCST90274800	Interleukin-15 receptor subunit alpha levels	IL-15RA	11792 European
873	1	96622380	A	C	-0.0802	0.0164	0.7781	1.01e-06	1_96622380_A_C	rs33998516	11336	GCST90274801	Interleukin-17A levels	IL-17A	11784 European
874	2	13468626	T	C	-0.2432	0.0525	0.021	3.61e-06	2_13468626_T_C	rs75788494	10574	GCST90274801	Interleukin-17A levels	IL-17A	11784 European
875	3	63484616	T	C	0.1688	0.0349	0.0418	1.32e-06	3_63484616_T_C	rs115193412	11778	GCST90274801	Interleukin-17A levels	IL-17A	11784 European
876	3	189579511	A	G	-0.0585	0.0128	0.5609	4.87e-06	3_189579511_A_G	rs17448036	11783	GCST90274801	Interleukin-17A levels	IL-17A	11784 European
877	6	32628224	A	T	0.0923	0.0189	0.221	1.04e-06	6_32628224_A_T	rs41270871	8742	GCST90274801	Interleukin-17A levels	IL-17A	11784 European
878	7	6380998	A	G	-0.068	0.0148	0.2897	4.34e-06	7_6380998_A_G	rs28852438	11336	GCST90274801	Interleukin-17A levels	IL-17A	11784 European
879	8	70106392	C	G	-0.0893	0.017	0.1776	1.5e-07	8_70106392_C_G	rs1462017	11774	GCST90274801	Interleukin-17A levels	IL-17A	11784 European
880	9	27215497	T	C	-0.1279	0.0272	0.9323	2.57e-06	9_27215497_T_C	rs77529534	11775	GCST90274801	Interleukin-17A levels	IL-17A	11784 European
881	9	31560030	C	G	-0.1467	0.0295	0.0555	6.6e-07	9_31560030_C_G	rs79982350	11336	GCST90274801	Interleukin-17A levels	IL-17A	11784 European
882	9	91976386	A	G	0.0908	0.0192	0.1411	2.25e-06	9_91976386_A_G	rs4877075	11336	GCST90274801	Interleukin-17A levels	IL-17A	11784 European
883	10	67955765	T	G	0.2446	0.0517	0.9819	2.23e-06	10_67955765_T_G	rs34557923	10913	GCST90274801	Interleukin-17A levels	IL-17A	11784 European
884	12	118130693	T	G	0.1696	0.0371	0.9648	4.84e-06	12_118130693_T_G	rs77595989	11767	GCST90274801	Interleukin-17A levels	IL-17A	11784 European
885	16	8011846	T	C	-0.0726	0.0153	0.7391	2.08e-06	16_8011846_T_C	rs12599620	11336	GCST90274801	Interleukin-17A levels	IL-17A	11784 European
886	17	2272057	T	C	0.2309	0.0486	0.0251	2.02e-06	17_2272057_T_C	rs2429911	11294	GCST90274801	Interleukin-17A levels	IL-17A	11784 European
887	17	43658721	T	G	0.0884	0.0185	0.517	1.77e-06	17_43658721_T_G	rs2693361	7943	GCST90274801	Interleukin-17A levels	IL-17A	11784 European
888	1	176930254	A	T	-0.3259	0.0548	0.9804	2.73e-09	1_176930254_A_T	rs114882743	11345	GCST90274802	Interleukin-17C levels	IL-17C	11793 European
889	1	242536005	T	G	0.1508	0.0327	0.0512	4e-06	1_242536005_T_G	rs12092228	9892	GCST90274802	Interleukin-17C levels	IL-17C	11793 European
890	2	136675328	T	G	-0.2174	0.0469	0.9707	3.56e-06	2_136675328_T_G	rs77654242	10294	GCST90274802	Interleukin-17C levels	IL-17C	11793 European
891	2	239715033	A	C	-0.2749	0.0524	0.9809	1.55e-07	2_239715033_A_C	rs149756404	11302	GCST90274802	Interleukin-17C levels	IL-17C	11793 European
892	4	24758319	A	G	-0.0649	0.0141	0.5847	4.17e-06	4_24758319_A_G	rs1072074	11785	GCST90274802	Interleukin-17C levels	IL-17C	11793 European
893	4	152291909	T	C	-0.1219	0.0262	0.9068	3.28e-06	4_152291909_T_C	rs11931996	11345	GCST90274802	Interleukin-17C levels	IL-17C	11793 European
894	5	107423766	A	G	-0.0882	0.0177	0.8432	6.26e-07	5_107423766_A_G	rs59356989	11790	GCST90274802	Interleukin-17C levels	IL-17C	11793 European
895	5	174179760	T	C	-0.0951	0.0201	0.1233	2.23e-06	5_174179760_T_C	rs75246422	11793	GCST90274802	Interleukin-17C levels	IL-17C	11793 European
896	5	174836306	T	C	-0.1673	0.0366	0.0423	4.85e-06	5_174836306_T_C	rs72815428	11775	GCST90274802	Interleukin-17C levels	IL-17C	11793 European
897	6	66547346	C	G	0.0624	0.0135	0.6437	3.8e-06	6_66547346_C_G	rs2814092	11792	GCST90274802	Interleukin-17C levels	IL-17C	11793 European
898	7	21240100	T	C	0.0633	0.0132	0.3948	1.62e-06	7_21240100_T_C	rs1920106	11792	GCST90274802	Interleukin-17C levels	IL-17C	11793 European
899	12	52739413	T	TG	-0.2362	0.0468	0.9733	4.49e-07	12_52739413_T_TG	rs199658824	8391	GCST90274802	Interleukin-17C levels	IL-17C	11793 European
900	13	44396409	A	G	-0.0816	0.0171	0.8025	1.82e-06	13_44396409_A_G	rs10870773	11345	GCST90274802	Interleukin-17C levels	IL-17C	11793 European
901	13	96638651	T	C	-0.0857	0.018	0.1597	1.93e-06	13_96638651_T_C	rs12863903	11345	GCST90274802	Interleukin-17C levels	IL-17C	11793 European
902	14	92763907	C	G	-0.1162	0.0253	0.0991	4.37e-06	14_92763907_C_G	rs8015296	9461	GCST90274802	Interleukin-17C levels	IL-17C	11793 European
903	14	102333234	T	C	0.1091	0.0236	0.0906	3.78e-06	14_102333234_T_C	rs12895022	11774	GCST90274802	Interleukin-17C levels	IL-17C	11793 European
904	16	8393906	C	G	0.1077	0.0227	0.1032	2.09e-06	16_8393906_C_G	rs39779	11345	GCST90274802	Interleukin-17C levels	IL-17C	11793 European
905	16	76626873	C	G	-0.09	0.0195	0.1382	3.92e-06	16_76626873_C_G	rs12445031	11339	GCST90274802	Interleukin-17C levels	IL-17C	11793 European
906	16	88684495	T	G	-0.105	0.0136	0.3783	1.16e-14	16_88684495_T_G	rs17700884	11775	GCST90274802	Interleukin-17C levels	IL-17C	11793 European
907	2	32489851	T	C	-0.1857	0.0123	0.3734	1.68e-51	2_32489851_T_C	rs385076	14296	GCST90274803	Interleukin-18 levels	IL-18	14744 European
908	2	126751021	T	C	-0.0702	0.0153	0.7336	4.47e-06	2_126751021_T_C	rs12711729	11345	GCST90274803	Interleukin-18 levels	IL-18	14744 European
909	3	115001900	A	T	-0.3049	0.0604	0.989	4.46e-07	3_115001900_A_T	rs139760701	13809	GCST90274803	Interleukin-18 levels	IL-18	14744 European
910	4	121893301	A	G	0.072	0.0146	0.8077	8.16e-07	4_121893301_A_G	rs12648080	14743	GCST90274803	Interleukin-18 levels	IL-18	14744 European
911	5	68682536	A	C	-0.16	0.0267	0.9351	2.07e-09	5_68682536_A_C	rs17229943	14744	GCST90274803	Interleukin-18 levels	IL-18	14744 European
912	6	38300402	A	G	0.2157	0.0461	0.0204	2.88e-06	6_38300402_A_G	rs4140444	14741	GCST90274803	Interleukin-18 levels	IL-18	14744 European
913	6	158786921	T	C	-0.0861	0.0181	0.2688	1.97e-06	6_158786921_T_C	rs7755771	10893	GCST90274803	Interleukin-18 levels	IL-18	14744 European
914	6	162785078	A	T	0.0676	0.0138	0.2767	9.65e-07	6_162785078_A_T	rs12201187	13245	GCST90274803	Interleukin-18 levels	IL-18	14744 European
915	7	11104167	T	G	-0.082	0.0165	0.8341	6.71e-07	7_11104167_T_G	rs67424072	14296	GCST90274803	Interleukin-18 levels	IL-18	14744 European
916	7	155637974	T	C	-0.163	0.0301	0.0477	6.12e-08	7_155637974_T_C	rs56836641	14743	GCST90274803	Interleukin-18 levels	IL-18	14744 European
917	8	144606172	C	G	-0.0935	0.0157	0.8179	2.59e-09	8_144606172_C_G	rs12681624	13657	GCST90274803	Interleukin-18 levels	IL-18	14744 European
918	9	20069041	A	C	-0.1954	0.0425	0.0236	4.27e-06	9_20069041_A_C	rs112338272	14721	GCST90274803	Interleukin-18 levels	IL-18	14744 European
919	11	268430	C	G	-0.0629	0.0137	0.7543	4.41e-06	11_268430_C_G	rs11605127	14730	GCST90274803	Interleukin-18 levels	IL-18	14744 European
920	11	86685696	T	G	-0.117	0.0254	0.0649	4.1e-06	11_86685696_T_G	rs55858715	13233	GCST90274803	Interleukin-18 levels	IL-18	14744 European
921	11	105060888	T	C	0.1154	0.0225	0.9237	2.91e-07	11_105060888_T_C	rs60235102	14722	GCST90274803	Interleukin-18 levels	IL-18	14744 European
922	11	112025306	A	C	0.2039	0.0135	0.7618	1.53e-51	11_112025306_A_C	rs5744249	14742	GCST90274803	Interleukin-18 levels	IL-18	14744 European
923	11	112433719	T	C	0.1374	0.0291	0.0465	2.34e-06	11_112433719_T_C	rs35495214	14735	GCST90274803	Interleukin-18 levels	IL-18	14744 European
924	16	54161464	A	C	0.2532	0.0525	0.9857	1.42e-06	16_54161464_A_C	rs148504635	14737	GCST90274803	Interleukin-18 levels	IL-18	14744 European
925	16	84730435	C	G	-0.278	0.0581	0.9792	1.71e-06	16_84730435_C_G	rs113552426	11249	GCST90274803	Interleukin-18 levels	IL-18	14744 European
926	18	28763724	A	G	-0.2314	0.0472	0.9814	9.46e-07	18_28763724_A_G	rs77994606	14743	GCST90274803	Interleukin-18 levels	IL-18	14744 European
927	19	5344989	T	C	0.0581	0.0126	0.3565	4.01e-06	19_5344989_T_C	rs2108621	14296	GCST90274803	Interleukin-18 levels	IL-18	14744 European
928	20	51289816	A	T	-0.0567	0.0124	0.371	4.82e-06	20_51289816_A_T	rs1403742	14296	GCST90274803	Interleukin-18 levels	IL-18	14744 European
929	1	15404794	A	G	0.0921	0.0201	0.1213	4.6e-06	1_15404794_A_G	rs7512350	11771	GCST90274804	interleukin-18 receptor 1 levels	IL-18R1	14743 European
930	2	102637685	C	G	0.4727	0.0474	0.0198	2.01e-23	2_102637685_C_G	rs78714574	14735	GCST90274804	interleukin-18 receptor 1 levels	IL-18R1	14743 European
931	2	102843538	CTTTTG	C	-0.2417	0.042	0.0263	8.68e-09	2_102843538_CTTTTG_C	rs140698681	11334	GCST90274804	interleukin-18 receptor 1 levels	IL-18R1	14743 European
932	2	102912664	A	C	0.5719	0.0148	0.1798	0	2_102912664_A_C	rs951774	14728	GCST90274804	interleukin-18 receptor 1 levels	IL-18R1	14743 European
933	2	103166288	T	C	-0.401	0.0142	0.1988	1.92e-175	2_103166288_T_C	rs75366565	14735	GCST90274804	interleukin-18 receptor 1 levels	IL-18R1	14743 European
934	2	103401780	A	C	0.3635	0.0303	0.0405	3.7e-33	2_103401780_A_C	rs2732865	14743	GCST90274804	interleukin-18 receptor 1 levels	IL-18R1	14743 European
935	2	103454352	T	G	-0.1397	0.0284	0.0535	8.7e-07	2_103454352_T_G	rs113070302	14743	GCST90274804	interleukin-18 receptor 1 levels	IL-18R1	14743 European
936	3	10580281	A	C	0.0935	0.02	0.8764	2.94e-06	3_10580281_A_C	rs7642750	11788	GCST90274804	interleukin-18 receptor 1 levels	IL-18R1	14743 European
937	3	58414784	A	G	-0.1646	0.0342	0.0317	1.49e-06	3_58414784_A_G	rs35021151	14735	GCST90274804	interleukin-18 receptor 1 levels	IL-18R1	14743 European
938	3	79589418	A	G	-0.2015	0.042	0.9745	1.61e-06	3_79589418_A_G	rs62257659	14727	GCST90274804	interleukin-18 receptor 1 levels	IL-18R1	14743 European
939	3	146882115	A	G	-0.0956	0.0196	0.8928	1.07e-06	3_146882115_A_G	rs78199195	14295	GCST90274804	interleukin-18 receptor 1 levels	IL-18R1	14743 European
940	6	801754	A	C	0.1039	0.0222	0.0787	2.87e-06	6_801754_A_C	rs78035061	14295	GCST90274804	interleukin-18 receptor 1 levels	IL-18R1	14743 European
941	7	29690677	A	G	-0.3006	0.0649	0.0131	3.63e-06	7_29690677_A_G	rs117145942	13164	GCST90274804	interleukin-18 receptor 1 levels	IL-18R1	14743 European
942	7	47517191	A	G	0.1408	0.0299	0.0468	2.49e-06	7_47517191_A_G	rs80317525	14730	GCST90274804	interleukin-18 receptor 1 levels	IL-18R1	14743 European
943	7	156048777	T	C	-0.1045	0.022	0.0762	2.03e-06	7_156048777_T_C	rs73176827	14733	GCST90274804	interleukin-18 receptor 1 levels	IL-18R1	14743 European
944	8	102663032	A	ATATCTATC	-0.178	0.0377	0.9579	2.34e-06	8_102663032_A_ATATCTATC	rs144315890	10406	GCST90274804	interleukin-18 receptor 1 levels	IL-18R1	14743 European
945	10	61379709	A	G	-0.1505	0.0313	0.0389	1.52e-06	10_61379709_A_G	rs117195704	14730	GCST90274804	interleukin-18 receptor 1 levels	IL-18R1	14743 European
946	14	20930038	A	C	0.0657	0.0142	0.7591	3.71e-06	14_20930038_A_C	rs1760941	14295	GCST90274804	interleukin-18 receptor 1 levels	IL-18R1	14743 European
947	14	94844947	T	C	0.2643	0.0445	0.0204	2.86e-09	14_94844947_T_C	rs28929474	14743	GCST90274804	interleukin-18 receptor 1 levels	IL-18R1	14743 European
948	16	87926882	A	C	-0.1483	0.0317	0.0536	2.89e-06	16_87926882_A_C	rs117599131	13231	GCST90274804	interleukin-18 receptor 1 levels	IL-18R1	14743 European
949	17	64305051	A	G	-0.3382	0.0378	0.9715	3.65e-19	17_64305051_A_G	rs78357146	14743	GCST90274804	interleukin-18 receptor 1 levels	IL-18R1	14743 European
950	20	51193977	A	G	0.073	0.0149	0.8157	9.62e-07	20_51193977_A_G	rs34174304	14725	GCST90274804	interleukin-18 receptor 1 levels	IL-18R1	14743 European
951	22	19662319	T	C	-0.2754	0.056	0.9865	8.75e-07	22_19662319_T_C	rs79097546	14256	GCST90274804	interleukin-18 receptor 1 levels	IL-18R1	14743 European
952	22	34904594	A	G	0.2387	0.0512	0.9848	3.13e-06	22_34904594_A_G	rs116935210	14733	GCST90274804	interleukin-18 receptor 1 levels	IL-18R1	14743 European
953	1	105113404	T	C	0.0783	0.0171	0.174	4.67e-06	1_105113404_T_C	rs12047801	11785	GCST90274805	Interleukin-1-alpha levels	IL-1A	11788 European
954	1	116784131	A	G	0.2658	0.0565	0.0186	2.55e-06	1_116784131_A_G	rs115494443	10853	GCST90274805	Interleukin-1-alpha levels	IL-1A	11788 European
955	2	170964850	T	C	0.2215	0.0469	0.0311	2.33e-06	2_170964850_T_C	rs115602471	11340	GCST90274805	Interleukin-1-alpha levels	IL-1A	11788 European
956	6	32586222	A	G	-0.3263	0.0266	0.0799	1.36e-34	6_32586222_A_G	rs11759846	11788	GCST90274805	Interleukin-1-alpha levels	IL-1A	11788 European
957	6	32603879	A	C	-0.2444	0.0462	0.0316	1.22e-07	6_32603879_A_C	rs9272305	8587	GCST90274805	Interleukin-1-alpha levels	IL-1A	11788 European
958	6	32656094	T	C	-0.3251	0.0554	0.0358	4.4e-09	6_32656094_T_C	rs13195317	11301	GCST90274805	Interleukin-1-alpha levels	IL-1A	11788 European
959	7	89060931	T	G	0.131	0.0286	0.0604	4.64e-06	7_89060931_T_G	rs10233998	11785	GCST90274805	Interleukin-1-alpha levels	IL-1A	11788 European
960	8	89744017	A	T	0.2438	0.0524	0.9824	3.28e-06	8_89744017_A_T	rs16886503	11786	GCST90274805	Interleukin-1-alpha levels	IL-1A	11788 European
961	11	98540302	A	AAC	0.1696	0.0371	0.9558	4.84e-06	11_98540302_A_AAC	rs145501816	8391	GCST90274805	Interleukin-1-alpha levels	IL-1A	11788 European
962	11	118755738	A	G	0.0754	0.0142	0.5264	1.1e-07	11_118755738_A_G	rs523604	10290	GCST90274805	Interleukin-1-alpha levels	IL-1A	11788 European
963	12	103893494	T	G	0.0961	0.0208	0.8877	3.83e-06	12_103893494_T_G	rs7138689	11777	GCST90274805	Interleukin-1-alpha levels	IL-1A	11788 European
964	12	114539621	T	C	0.062	0.013	0.5326	1.85e-06	12_114539621_T_C	rs4767214	11772	GCST90274805	Interleukin-1-alpha levels	IL-1A	11788 European
965	17	32073614	T	C	0.2176	0.0439	0.9755	7.17e-07	17_32073614_T_C	rs117537822	11788	GCST90274805	Interleukin-1-alpha levels	IL-1A	11788 European
966	17	53509585	A	G	-0.0856	0.0187	0.8232	4.7e-06	17_53509585_A_G	rs61098036	9891	GCST90274805	Interleukin-1-alpha levels	IL-1A	11788 European
967	18	308555	A	G	0.1116	0.0221	0.9015	4.42e-07	18_308555_A_G	rs11878153	11787	GCST90274805	Interleukin-1-alpha levels	IL-1A	11788 European
968	2	192579384	A	G	0.2016	0.0424	0.9733	1.99e-06	2_192579384_A_G	rs79419497	11789	GCST90274806	Interleukin-2 levels	IL-2	11789 European
969	3	12396234	T	C	0.2095	0.0419	0.0287	5.73e-07	3_12396234_T_C	rs142641125	11789	GCST90274806	Interleukin-2 levels	IL-2	11789 European
970	3	64865615	T	C	-0.1048	0.0217	0.8961	1.37e-06	3_64865615_T_C	rs77853517	11787	GCST90274806	Interleukin-2 levels	IL-2	11789 European
971	3	125991040	A	T	0.0854	0.0174	0.8293	9.2e-07	3_125991040_A_T	rs7638939	11769	GCST90274806	Interleukin-2 levels	IL-2	11789 European
972	3	137247468	T	C	0.1737	0.038	0.039	4.85e-06	3_137247468_T_C	rs75739108	11341	GCST90274806	Interleukin-2 levels	IL-2	11789 European
973	4	34713434	T	G	0.1176	0.0255	0.9036	3.99e-06	4_34713434_T_G	rs79925007	11341	GCST90274806	Interleukin-2 levels	IL-2	11789 European
974	4	138235156	T	G	-0.0646	0.0139	0.6861	3.36e-06	4_138235156_T_G	rs6535212	11784	GCST90274806	Interleukin-2 levels	IL-2	11789 European
975	5	35188802	T	C	-0.1216	0.026	0.9334	2.91e-06	5_35188802_T_C	rs4703508	11789	GCST90274806	Interleukin-2 levels	IL-2	11789 European
976	9	88777064	T	C	0.1434	0.0306	0.0611	2.78e-06	9_88777064_T_C	rs11141276	9265	GCST90274806	Interleukin-2 levels	IL-2	11789 European
977	10	2293803	T	G	-0.1999	0.0431	0.0244	3.52e-06	10_2293803_T_G	rs74852566	11789	GCST90274806	Interleukin-2 levels	IL-2	11789 European
978	10	67202938	T	C	-0.1222	0.0259	0.9188	2.38e-06	10_67202938_T_C	rs10996419	11784	GCST90274806	Interleukin-2 levels	IL-2	11789 European
979	13	85868678	A	G	0.1922	0.0414	0.0318	3.44e-06	13_85868678_A_G	rs77832761	11785	GCST90274806	Interleukin-2 levels	IL-2	11789 European
980	13	95200973	CA	C	-0.2759	0.0539	0.0229	3.08e-07	13_95200973_CA_C	rs145516501	8383	GCST90274806	Interleukin-2 levels	IL-2	11789 European
981	14	55563894	C	G	-0.2699	0.0576	0.9727	2.79e-06	14_55563894_C_G	rs144129701	11341	GCST90274806	Interleukin-2 levels	IL-2	11789 European
982	16	77431739	T	C	-0.0728	0.0153	0.7384	1.95e-06	16_77431739_T_C	rs36006983	11341	GCST90274806	Interleukin-2 levels	IL-2	11789 European
983	17	103299	A	C	-0.0723	0.0149	0.6969	1.22e-06	17_103299_A_C	rs28515912	10723	GCST90274806	Interleukin-2 levels	IL-2	11789 European
984	17	73558213	G	GT	-0.081	0.0177	0.7096	4.73e-06	17_73558213_G_GT	rs35252272	7307	GCST90274806	Interleukin-2 levels	IL-2	11789 European
985	19	55506516	T	TA	-0.1007	0.0197	0.222	3.19e-07	19_55506516_T_TA	rs35266089	7943	GCST90274806	Interleukin-2 levels	IL-2	11789 European
986	1	9746065	T	G	-0.1722	0.0376	0.0444	4.65e-06	1_9746065_T_G	rs72633862	11774	GCST90274807	Interleukin-20 levels	IL-20	11784 European
987	1	41433965	T	C	-0.2372	0.0487	0.0189	1.11e-06	1_41433965_T_C	rs114363239	11782	GCST90274807	Interleukin-20 levels	IL-20	11784 European
988	2	52215130	A	G	-0.2134	0.046	0.9756	3.5e-06	2_52215130_A_G	rs114209791	11784	GCST90274807	Interleukin-20 levels	IL-20	11784 European
989	2	141913966	T	C	-0.2551	0.0515	0.0228	7.29e-07	2_141913966_T_C	rs146918864	11438	GCST90274807	Interleukin-20 levels	IL-20	11784 European
990	4	133183457	A	G	0.0635	0.0137	0.3202	3.57e-06	4_133183457_A_G	rs12498781	11763	GCST90274807	Interleukin-20 levels	IL-20	11784 European
991	7	17753237	T	C	0.0719	0.0156	0.5043	4.05e-06	7_17753237_T_C	rs143181662	8587	GCST90274807	Interleukin-20 levels	IL-20	11784 European
992	7	54991055	A	G	0.2776	0.0597	0.9804	3.32e-06	7_54991055_A_G	rs6952803	10849	GCST90274807	Interleukin-20 levels	IL-20	11784 European
993	8	68839107	A	G	-0.3596	0.0778	0.9909	3.8e-06	8_68839107_A_G	rs138771212	11336	GCST90274807	Interleukin-20 levels	IL-20	11784 European
994	11	100596026	T	C	-0.222	0.0427	0.0255	2e-07	11_100596026_T_C	rs188205021	11774	GCST90274807	Interleukin-20 levels	IL-20	11784 European
995	14	21169862	T	C	-0.1232	0.0267	0.9142	3.95e-06	14_21169862_T_C	rs72659995	11336	GCST90274807	Interleukin-20 levels	IL-20	11784 European
996	15	23769949	T	C	-0.1753	0.0372	0.965	2.45e-06	15_23769949_T_C	rs28542561	11774	GCST90274807	Interleukin-20 levels	IL-20	11784 European
997	16	80689313	T	G	-0.1546	0.0316	0.9553	9.96e-07	16_80689313_T_G	rs117977288	11784	GCST90274807	Interleukin-20 levels	IL-20	11784 European
998	18	58431552	G	GTT	0.3109	0.0641	0.9851	1.23e-06	18_58431552_G_GTT	rs11432579	7902	GCST90274807	Interleukin-20 levels	IL-20	11784 European
999	1	153082810	T	C	-0.0765	0.0154	0.4228	6.78e-07	1_153082810_T_C	rs28846828	8817	GCST90274808	Interleukin-20 receptor subunit alpha levels	IL-20RA	11792 European
1000	1	168180874	C	G	0.119	0.0256	0.1039	3.34e-06	1_168180874_C_G	rs12138611	11344	GCST90274808	Interleukin-20 receptor subunit alpha levels	IL-20RA	11792 European
1001	5	46131995	T	C	-0.4166	0.091	0.0114	4.69e-06	5_46131995_T_C	rs143067549	7315	GCST90274808	Interleukin-20 receptor subunit alpha levels	IL-20RA	11792 European
1002	5	154577444	A	G	0.1741	0.038	0.0321	4.61e-06	5_154577444_A_G	rs59446445	11790	GCST90274808	Interleukin-20 receptor subunit alpha levels	IL-20RA	11792 European
1003	6	158071161	A	G	-0.0664	0.0144	0.704	4.01e-06	6_158071161_A_G	rs6920753	11762	GCST90274808	Interleukin-20 receptor subunit alpha levels	IL-20RA	11792 European
1004	7	12560554	A	T	0.3176	0.0676	0.9871	2.62e-06	7_12560554_A_T	rs113563938	11344	GCST90274808	Interleukin-20 receptor subunit alpha levels	IL-20RA	11792 European
1005	8	35154239	A	G	0.1171	0.0198	0.1374	3.34e-09	8_35154239_A_G	rs11987533	11344	GCST90274808	Interleukin-20 receptor subunit alpha levels	IL-20RA	11792 European
1006	8	79840734	T	G	-0.0761	0.0166	0.7494	4.55e-06	8_79840734_T_G	rs12056343	9894	GCST90274808	Interleukin-20 receptor subunit alpha levels	IL-20RA	11792 European
1007	8	139987300	A	G	0.1913	0.0407	0.972	2.6e-06	8_139987300_A_G	rs113153423	11792	GCST90274808	Interleukin-20 receptor subunit alpha levels	IL-20RA	11792 European
1008	16	14288564	T	C	0.0897	0.0195	0.8313	4.22e-06	16_14288564_T_C	rs72785422	11343	GCST90274808	Interleukin-20 receptor subunit alpha levels	IL-20RA	11792 European
1009	17	59389022	A	G	0.2357	0.0511	0.0208	3.98e-06	17_59389022_A_G	rs149111746	11783	GCST90274808	Interleukin-20 receptor subunit alpha levels	IL-20RA	11792 European
1010	2	85320044	T	C	-0.1271	0.0273	0.0671	3.23e-06	2_85320044_T_C	rs78594373	11767	GCST90274809	Interleukin-22 receptor subunit alpha-1 levels	IL-22RA1	11793 European
1011	4	26143082	A	C	0.2679	0.0561	0.0253	1.79e-06	4_26143082_A_C	rs1473089	10916	GCST90274809	Interleukin-22 receptor subunit alpha-1 levels	IL-22RA1	11793 European
1012	4	157031745	A	G	0.1722	0.037	0.0376	3.25e-06	4_157031745_A_G	rs75590335	11345	GCST90274809	Interleukin-22 receptor subunit alpha-1 levels	IL-22RA1	11793 European
1013	7	81154741	A	T	-0.2102	0.0412	0.9695	3.36e-07	7_81154741_A_T	rs79229049	11781	GCST90274809	Interleukin-22 receptor subunit alpha-1 levels	IL-22RA1	11793 European
1014	8	81502336	A	G	0.2815	0.0571	0.0165	8.23e-07	8_81502336_A_G	rs56282088	10919	GCST90274809	Interleukin-22 receptor subunit alpha-1 levels	IL-22RA1	11793 European
1015	8	87485765	T	C	0.2714	0.0584	0.0167	3.36e-06	8_87485765_T_C	rs13257574	11306	GCST90274809	Interleukin-22 receptor subunit alpha-1 levels	IL-22RA1	11793 European
1016	9	117667449	T	C	0.27	0.0582	0.0163	3.5e-06	9_117667449_T_C	rs3181361	11345	GCST90274809	Interleukin-22 receptor subunit alpha-1 levels	IL-22RA1	11793 European
1017	10	44669337	A	G	0.2203	0.047	0.9713	2.77e-06	10_44669337_A_G	rs12240324	11793	GCST90274809	Interleukin-22 receptor subunit alpha-1 levels	IL-22RA1	11793 European
1018	10	71011969	T	TA	0.0784	0.017	0.6334	3.99e-06	10_71011969_T_TA	rs148579602	7943	GCST90274809	Interleukin-22 receptor subunit alpha-1 levels	IL-22RA1	11793 European
1019	14	62394907	T	C	-0.0751	0.0162	0.7694	3.56e-06	14_62394907_T_C	rs17256492	11345	GCST90274809	Interleukin-22 receptor subunit alpha-1 levels	IL-22RA1	11793 European
1020	14	94197473	A	G	-0.0674	0.0138	0.6092	1.04e-06	14_94197473_A_G	rs7158900	11344	GCST90274809	Interleukin-22 receptor subunit alpha-1 levels	IL-22RA1	11793 European
1021	20	50001752	T	C	0.0632	0.0134	0.5504	2.4e-06	20_50001752_T_C	rs4811167	11793	GCST90274809	Interleukin-22 receptor subunit alpha-1 levels	IL-22RA1	11793 European
1022	21	42295154	A	G	0.3467	0.0752	0.0109	4.02e-06	21_42295154_A_G	rs117263973	10858	GCST90274809	Interleukin-22 receptor subunit alpha-1 levels	IL-22RA1	11793 European
1023	1	18931322	T	C	0.1729	0.0371	0.0521	3.16e-06	1_18931322_T_C	rs116790447	9453	GCST90274810	Interleukin-24 levels	IL-24	11785 European
1024	1	153060770	A	T	0.0762	0.0162	0.4768	2.55e-06	1_153060770_A_T	rs199770642	7943	GCST90274810	Interleukin-24 levels	IL-24	11785 European
1025	1	236592040	T	C	0.0815	0.0172	0.4915	2.15e-06	1_236592040_T_C	rs36183478	8587	GCST90274810	Interleukin-24 levels	IL-24	11785 European
1026	5	149232308	A	G	-0.1318	0.028	0.0716	2.51e-06	5_149232308_A_G	rs2341294	9900	GCST90274810	Interleukin-24 levels	IL-24	11785 European
1027	7	9959098	A	T	0.3063	0.0647	0.014	2.2e-06	7_9959098_A_T	rs145295031	11287	GCST90274810	Interleukin-24 levels	IL-24	11785 European
1028	7	155623090	A	G	0.0657	0.0136	0.4443	1.36e-06	7_155623090_A_G	rs167018	11336	GCST90274810	Interleukin-24 levels	IL-24	11785 European
1029	10	6122343	A	G	0.3005	0.0641	0.0145	2.76e-06	10_6122343_A_G	rs11256610	10850	GCST90274810	Interleukin-24 levels	IL-24	11785 European
1030	12	112829103	CAT	C	0.081	0.0167	0.4923	1.23e-06	12_112829103_CAT_C	rs71445573	7943	GCST90274810	Interleukin-24 levels	IL-24	11785 European
1031	14	86024172	A	T	0.0892	0.0195	0.2392	4.78e-06	14_86024172_A_T	rs7401175	7943	GCST90274810	Interleukin-24 levels	IL-24	11785 European
1032	14	97741799	A	G	-0.3	0.0657	0.9862	4.97e-06	14_97741799_A_G	rs117613902	10850	GCST90274810	Interleukin-24 levels	IL-24	11785 European
1033	16	49575164	A	G	-0.0886	0.0191	0.1398	3.51e-06	16_49575164_A_G	rs60306270	11781	GCST90274810	Interleukin-24 levels	IL-24	11785 European
1034	21	26067535	A	G	0.2969	0.0644	0.0144	4.02e-06	21_26067535_A_G	rs143986178	10850	GCST90274810	Interleukin-24 levels	IL-24	11785 European
1035	22	48661109	A	G	0.111	0.0207	0.1327	8.22e-08	22_48661109_A_G	rs73169406	11337	GCST90274810	Interleukin-24 levels	IL-24	11785 European
1036	2	31896839	T	C	0.2769	0.0557	0.9745	6.65e-07	2_31896839_T_C	rs13001788	8243	GCST90274811	Interleukin-2 receptor subunit beta levels	IL-2RB	11792 European
1037	2	171243489	A	G	0.232	0.0502	0.9786	3.81e-06	2_171243489_A_G	rs115890206	10403	GCST90274811	Interleukin-2 receptor subunit beta levels	IL-2RB	11792 European
1038	4	108118301	T	C	0.0631	0.0129	0.5622	1e-06	4_108118301_T_C	rs17549820	11791	GCST90274811	Interleukin-2 receptor subunit beta levels	IL-2RB	11792 European
1039	4	136755243	A	G	-0.2101	0.0441	0.025	1.9e-06	4_136755243_A_G	rs116007066	10295	GCST90274811	Interleukin-2 receptor subunit beta levels	IL-2RB	11792 European
1040	5	22599432	T	TA	-0.2288	0.0454	0.9611	4.66e-07	5_22599432_T_TA	rs199629395	7943	GCST90274811	Interleukin-2 receptor subunit beta levels	IL-2RB	11792 European
1041	6	131393771	A	C	-0.157	0.0325	0.9549	1.36e-06	6_131393771_A_C	rs9321271	11779	GCST90274811	Interleukin-2 receptor subunit beta levels	IL-2RB	11792 European
1042	7	98121843	C	G	0.0704	0.0144	0.346	1.01e-06	7_98121843_C_G	rs1472270	11344	GCST90274811	Interleukin-2 receptor subunit beta levels	IL-2RB	11792 European
1043	11	36198233	T	C	-0.0721	0.0156	0.2619	3.8e-06	11_36198233_T_C	rs34246740	11344	GCST90274811	Interleukin-2 receptor subunit beta levels	IL-2RB	11792 European
1044	11	40470032	T	C	-0.2471	0.0535	0.9783	3.86e-06	11_40470032_T_C	rs141460846	11304	GCST90274811	Interleukin-2 receptor subunit beta levels	IL-2RB	11792 European
1045	12	13099229	T	C	-0.0984	0.021	0.7599	2.79e-06	12_13099229_T_C	rs56353341	7943	GCST90274811	Interleukin-2 receptor subunit beta levels	IL-2RB	11792 European
1046	12	111592380	T	G	-0.1133	0.0239	0.0879	2.13e-06	12_111592380_T_G	rs2157876	11343	GCST90274811	Interleukin-2 receptor subunit beta levels	IL-2RB	11792 European
1047	15	84665328	T	C	-0.2102	0.0443	0.9766	2.09e-06	15_84665328_T_C	rs11630708	11788	GCST90274811	Interleukin-2 receptor subunit beta levels	IL-2RB	11792 European
1048	16	80775714	A	G	-0.0606	0.0128	0.4465	2.2e-06	16_80775714_A_G	rs9921181	11786	GCST90274811	Interleukin-2 receptor subunit beta levels	IL-2RB	11792 European
1049	17	4507431	T	C	0.1213	0.0261	0.0695	3.36e-06	17_4507431_T_C	rs117538197	11774	GCST90274811	Interleukin-2 receptor subunit beta levels	IL-2RB	11792 European
1050	2	168518584	T	TA	-0.0863	0.0187	0.2972	3.93e-06	2_168518584_T_TA	rs34648588	7943	GCST90274812	Interleukin-33 levels	IL-33	11793 European
1051	4	189492967	T	G	0.1741	0.0364	0.047	1.73e-06	4_189492967_T_G	rs35370544	8385	GCST90274812	Interleukin-33 levels	IL-33	11793 European
1052	6	38719850	C	G	0.0691	0.0148	0.6997	3.03e-06	6_38719850_C_G	rs7742625	11345	GCST90274812	Interleukin-33 levels	IL-33	11793 European
1053	6	156872261	T	C	-0.1166	0.0255	0.1064	4.82e-06	6_156872261_T_C	rs77792454	8817	GCST90274812	Interleukin-33 levels	IL-33	11793 European
1054	7	24423445	C	G	0.1833	0.04	0.0307	4.59e-06	7_24423445_C_G	rs17149396	11789	GCST90274812	Interleukin-33 levels	IL-33	11793 European
1055	8	87995921	A	G	-0.0752	0.0162	0.2321	3.45e-06	8_87995921_A_G	rs66755903	11345	GCST90274812	Interleukin-33 levels	IL-33	11793 European
1056	9	21663051	C	G	0.1308	0.0277	0.9172	2.34e-06	9_21663051_C_G	rs62556318	11345	GCST90274812	Interleukin-33 levels	IL-33	11793 European
1057	12	96439814	A	G	0.1259	0.0273	0.9273	3.99e-06	12_96439814_A_G	rs78455659	11345	GCST90274812	Interleukin-33 levels	IL-33	11793 European
1058	15	66970271	T	C	-0.0681	0.0135	0.5496	4.55e-07	15_66970271_T_C	rs8042883	11345	GCST90274812	Interleukin-33 levels	IL-33	11793 European
1059	16	79491576	A	C	0.0936	0.0203	0.8755	4.01e-06	16_79491576_A_C	rs13336496	11780	GCST90274812	Interleukin-33 levels	IL-33	11793 European
1060	18	73359115	A	G	0.3432	0.0748	0.0112	4.47e-06	18_73359115_A_G	rs112495884	10858	GCST90274812	Interleukin-33 levels	IL-33	11793 European
1061	19	14299739	A	C	-0.1184	0.0233	0.1177	3.74e-07	19_14299739_A_C	rs10415966	10281	GCST90274812	Interleukin-33 levels	IL-33	11793 European
1062	21	40484010	T	C	-0.0732	0.0158	0.2201	3.61e-06	21_40484010_T_C	rs1013434	11783	GCST90274812	Interleukin-33 levels	IL-33	11793 European
1063	1	145427960	C	G	0.1919	0.0417	0.0407	4.19e-06	1_145427960_C_G	rs10910814	7953	GCST90274813	Interleukin-4 levels	IL-4	11793 European
1064	1	243071390	T	C	-0.077	0.0167	0.2195	4.01e-06	1_243071390_T_C	rs2502347	11345	GCST90274813	Interleukin-4 levels	IL-4	11793 European
1065	2	107668175	A	G	0.0701	0.0153	0.7233	4.61e-06	2_107668175_A_G	rs13418255	11345	GCST90274813	Interleukin-4 levels	IL-4	11793 European
1066	4	40156881	A	G	-0.0773	0.0159	0.2374	1.16e-06	4_40156881_A_G	rs13130198	11345	GCST90274813	Interleukin-4 levels	IL-4	11793 European
1067	4	185535085	T	G	0.0753	0.0157	0.482	1.62e-06	4_185535085_T_G	rs6552795	8100	GCST90274813	Interleukin-4 levels	IL-4	11793 European
1068	6	32556783	T	C	0.1212	0.0255	0.1501	2e-06	6_32556783_T_C	rs9270229	6252	GCST90274813	Interleukin-4 levels	IL-4	11793 European
1069	6	35764540	A	G	0.085	0.0179	0.5892	2.05e-06	6_35764540_A_G	rs2766594	7943	GCST90274813	Interleukin-4 levels	IL-4	11793 European
1070	8	22649912	A	G	0.0678	0.0136	0.5982	6.19e-07	8_22649912_A_G	rs11989681	11345	GCST90274813	Interleukin-4 levels	IL-4	11793 European
1071	8	119274249	T	G	-0.1391	0.0299	0.9451	3.28e-06	8_119274249_T_G	rs4876407	11788	GCST90274813	Interleukin-4 levels	IL-4	11793 European
1072	9	117036047	T	G	-0.1338	0.0278	0.0752	1.49e-06	9_117036047_T_G	rs1490743	10281	GCST90274813	Interleukin-4 levels	IL-4	11793 European
1073	10	6800809	T	C	-0.2354	0.045	0.0253	1.68e-07	10_6800809_T_C	rs75610895	11787	GCST90274813	Interleukin-4 levels	IL-4	11793 European
1074	10	34284406	A	G	0.2805	0.0592	0.9846	2.16e-06	10_34284406_A_G	rs116963481	11793	GCST90274813	Interleukin-4 levels	IL-4	11793 European
1075	15	79066932	A	G	0.0716	0.0152	0.4842	2.47e-06	15_79066932_A_G	rs12900168	10471	GCST90274813	Interleukin-4 levels	IL-4	11793 European
1076	1	37473314	T	C	0.1661	0.0361	0.0436	4.2e-06	1_37473314_T_C	rs114829303	11344	GCST90274814	Interleukin-5 levels	IL-5	11792 European
1077	1	208050360	A	G	-0.1169	0.0236	0.0881	7.29e-07	1_208050360_A_G	rs17009223	11789	GCST90274814	Interleukin-5 levels	IL-5	11792 European
1078	5	95530542	A	G	0.0765	0.0147	0.7289	1.95e-07	5_95530542_A_G	rs34639000	11773	GCST90274814	Interleukin-5 levels	IL-5	11792 European
1079	6	124474284	A	G	0.3833	0.0825	0.9859	3.38e-06	6_124474284_A_G	rs141941146	10280	GCST90274814	Interleukin-5 levels	IL-5	11792 European
1080	9	132281601	A	G	0.0777	0.0167	0.2002	3.28e-06	9_132281601_A_G	rs10988407	11791	GCST90274814	Interleukin-5 levels	IL-5	11792 European
1081	10	8132034	A	AT	-0.2449	0.048	0.9701	3.36e-07	10_8132034_A_AT	rs201464214	8377	GCST90274814	Interleukin-5 levels	IL-5	11792 European
1082	11	10380223	A	G	-0.2747	0.0592	0.9858	3.48e-06	11_10380223_A_G	rs4277106	11790	GCST90274814	Interleukin-5 levels	IL-5	11792 European
1083	13	78234635	A	C	-0.2292	0.0499	0.0477	4.37e-06	13_78234635_A_C	rs12864018	7943	GCST90274814	Interleukin-5 levels	IL-5	11792 European
1084	14	93316119	A	G	-0.0924	0.0188	0.1442	8.88e-07	14_93316119_A_G	rs7142197	11773	GCST90274814	Interleukin-5 levels	IL-5	11792 European
1085	15	70546132	T	C	0.0838	0.0173	0.8068	1.27e-06	15_70546132_T_C	rs12592185	11344	GCST90274814	Interleukin-5 levels	IL-5	11792 European
1086	16	86933894	C	G	0.2407	0.0521	0.0351	3.84e-06	16_86933894_C_G	rs7193141	9377	GCST90274814	Interleukin-5 levels	IL-5	11792 European
1087	17	59402478	A	G	0.2206	0.0482	0.0267	4.72e-06	17_59402478_A_G	rs62069649	10431	GCST90274814	Interleukin-5 levels	IL-5	11792 European
1088	22	48143913	T	C	-0.0686	0.0141	0.3408	1.14e-06	22_48143913_T_C	rs132210	11344	GCST90274814	Interleukin-5 levels	IL-5	11792 European
1089	1	154426970	A	C	-0.1684	0.0119	0.6128	1.83e-45	1_154426970_A_C	rs2228145	14742	GCST90274815	Interleukin-6 levels	IL-6	14743 European
1090	2	113871806	T	G	0.0975	0.0211	0.9152	3.82e-06	2_113871806_T_G	rs17486819	14739	GCST90274815	Interleukin-6 levels	IL-6	14743 European
1091	5	141146747	T	G	-0.0671	0.0143	0.2276	2.7e-06	5_141146747_T_G	rs248536	14295	GCST90274815	Interleukin-6 levels	IL-6	14743 European
1092	6	32578632	T	C	0.064	0.0131	0.2766	1.03e-06	6_32578632_T_C	rs116457146	14743	GCST90274815	Interleukin-6 levels	IL-6	14743 European
1093	7	28486167	T	C	0.0582	0.0127	0.6371	4.59e-06	7_28486167_T_C	rs10234370	14295	GCST90274815	Interleukin-6 levels	IL-6	14743 European
1094	7	76792340	T	C	-0.2244	0.0469	0.0182	1.71e-06	7_76792340_T_C	rs187416244	14726	GCST90274815	Interleukin-6 levels	IL-6	14743 European
1095	8	21260780	A	G	-0.0659	0.0135	0.7459	1.05e-06	8_21260780_A_G	rs1346147	14295	GCST90274815	Interleukin-6 levels	IL-6	14743 European
1096	9	954741	A	C	-0.3418	0.0701	0.9865	1.08e-06	9_954741_A_C	rs10977774	12312	GCST90274815	Interleukin-6 levels	IL-6	14743 European
1097	13	68942611	T	G	-0.3427	0.0682	0.0105	5.04e-07	13_68942611_T_G	rs185969953	12934	GCST90274815	Interleukin-6 levels	IL-6	14743 European
1098	14	77078350	A	T	0.1165	0.0244	0.118	1.8e-06	14_77078350_A_T	rs1642826	10893	GCST90274815	Interleukin-6 levels	IL-6	14743 European
1099	1	97287518	A	C	0.2512	0.0531	0.9836	2.24e-06	1_97287518_A_C	rs77336315	13801	GCST90274816	Interleukin-7 levels	IL-7	14736 European
1100	1	174141356	A	G	0.097	0.021	0.8744	3.86e-06	1_174141356_A_G	rs56889120	11340	GCST90274816	Interleukin-7 levels	IL-7	14736 European
1101	1	194276216	A	G	0.1372	0.0274	0.9451	5.52e-07	1_194276216_A_G	rs74131483	13240	GCST90274816	Interleukin-7 levels	IL-7	14736 European
1102	2	167396150	CT	C	-0.2369	0.046	0.9552	2.6e-07	2_167396150_CT_C	rs11428073	10894	GCST90274816	Interleukin-7 levels	IL-7	14736 European
1103	3	35502404	T	C	0.1495	0.0316	0.0436	2.23e-06	3_35502404_T_C	rs144728120	14717	GCST90274816	Interleukin-7 levels	IL-7	14736 European
1104	5	35881376	T	G	-0.0647	0.0131	0.2796	7.86e-07	5_35881376_T_G	rs11742240	14736	GCST90274816	Interleukin-7 levels	IL-7	14736 European
1105	5	131676320	T	C	-0.0651	0.0133	0.4122	9.84e-07	5_131676320_T_C	rs1050152	11785	GCST90274816	Interleukin-7 levels	IL-7	14736 European
1106	7	2401569	A	G	0.068	0.0138	0.2517	8.33e-07	7_2401569_A_G	rs12699881	14288	GCST90274816	Interleukin-7 levels	IL-7	14736 European
1107	8	79713753	G	GAGCCATGGCCGTA	-0.1694	0.0225	0.1	5.12e-14	8_79713753_G_GAGCCATGGCCGTA	rs144088095	10894	GCST90274816	Interleukin-7 levels	IL-7	14736 European
1108	8	106555039	T	G	0.0613	0.0121	0.4013	4.06e-07	8_106555039_T_G	rs1375955	14288	GCST90274816	Interleukin-7 levels	IL-7	14736 European
1109	9	133854336	A	G	0.0691	0.0148	0.5682	3.03e-06	9_133854336_A_G	rs7026771	12403	GCST90274816	Interleukin-7 levels	IL-7	14736 European
1110	12	97807415	A	G	0.0698	0.0139	0.237	5.12e-07	12_97807415_A_G	rs12321566	14287	GCST90274816	Interleukin-7 levels	IL-7	14736 European
1111	13	77616524	CTCCA	C	0.0751	0.0162	0.2556	3.56e-06	13_77616524_CTCCA_C	rs71203034	10893	GCST90274816	Interleukin-7 levels	IL-7	14736 European
1112	15	81321256	T	C	-0.136	0.028	0.0497	1.19e-06	15_81321256_T_C	rs79072837	14715	GCST90274816	Interleukin-7 levels	IL-7	14736 European
1113	19	14764810	A	G	-0.0584	0.0127	0.2923	4.26e-06	19_14764810_A_G	rs10403201	14730	GCST90274816	Interleukin-7 levels	IL-7	14736 European
1114	1	159175354	A	G	0.0667	0.0116	0.5552	8.92e-09	1_159175354_A_G	rs12075	14741	GCST90274817	Interleukin-8 levels	IL-8	14744 European
1115	1	233542010	T	C	0.3186	0.0622	0.9879	3.02e-07	1_233542010_T_C	rs144815207	13394	GCST90274817	Interleukin-8 levels	IL-8	14744 European
1116	2	108946178	A	G	0.0562	0.0117	0.4424	1.56e-06	2_108946178_A_G	rs6709159	14744	GCST90274817	Interleukin-8 levels	IL-8	14744 European
1117	2	233468903	G	GGC	0.1599	0.0328	0.9498	1.09e-06	2_233468903_G_GGC	rs146058124	11329	GCST90274817	Interleukin-8 levels	IL-8	14744 European
1118	3	16705058	T	C	0.056	0.012	0.4104	3.06e-06	3_16705058_T_C	rs13064825	14296	GCST90274817	Interleukin-8 levels	IL-8	14744 European
1119	3	76218188	T	C	0.1479	0.0322	0.0386	4.37e-06	3_76218188_T_C	rs1516478	14741	GCST90274817	Interleukin-8 levels	IL-8	14744 European
1120	3	172877373	T	C	0.2829	0.0608	0.0146	3.27e-06	3_172877373_T_C	rs141979722	11669	GCST90274817	Interleukin-8 levels	IL-8	14744 European
1121	4	73291057	CT	C	-0.239	0.0465	0.0364	2.75e-07	4_73291057_CT_C	rs199932878	10894	GCST90274817	Interleukin-8 levels	IL-8	14744 European
1122	4	74574265	A	G	-0.1894	0.0241	0.0665	3.87e-15	4_74574265_A_G	rs6446951	14729	GCST90274817	Interleukin-8 levels	IL-8	14744 European
1123	5	37903927	A	C	-0.0936	0.0184	0.1404	3.64e-07	5_37903927_A_C	rs972492	12412	GCST90274817	Interleukin-8 levels	IL-8	14744 European
1124	5	120608739	A	T	-0.0755	0.0147	0.2006	2.81e-07	5_120608739_A_T	rs12188297	14740	GCST90274817	Interleukin-8 levels	IL-8	14744 European
1125	7	17688229	A	G	0.2687	0.0555	0.9866	1.29e-06	7_17688229_A_G	rs145125644	14733	GCST90274817	Interleukin-8 levels	IL-8	14744 European
1126	10	118629449	T	C	0.1545	0.0325	0.9598	2e-06	10_118629449_T_C	rs6585420	14744	GCST90274817	Interleukin-8 levels	IL-8	14744 European
1127	15	101649801	A	C	0.0574	0.0124	0.4025	3.67e-06	15_101649801_A_C	rs72633250	14296	GCST90274817	Interleukin-8 levels	IL-8	14744 European
1128	17	54450134	A	G	0.0668	0.0131	0.7222	3.41e-07	17_54450134_A_G	rs8069322	14726	GCST90274817	Interleukin-8 levels	IL-8	14744 European
1129	17	73572798	A	G	-0.1324	0.0279	0.0541	2.08e-06	17_73572798_A_G	rs7216538	13672	GCST90274817	Interleukin-8 levels	IL-8	14744 European
1130	18	12258051	T	C	0.0555	0.012	0.5073	3.75e-06	18_12258051_T_C	rs34519991	14296	GCST90274817	Interleukin-8 levels	IL-8	14744 European
1131	18	36692976	T	G	-0.3895	0.076	0.0095	2.98e-07	18_36692976_T_G	rs72886502	12291	GCST90274817	Interleukin-8 levels	IL-8	14744 European
1132	18	73700336	T	C	0.0941	0.02	0.9034	2.54e-06	18_73700336_T_C	rs906401	14729	GCST90274817	Interleukin-8 levels	IL-8	14744 European
1133	2	107310081	A	G	-0.0849	0.0183	0.8857	3.5e-06	2_107310081_A_G	rs7570818	14729	GCST90274818	Latency-associated peptide transforming growth factor beta 1 levels	LAP TGF-beta-1	14736 European
1134	2	167396150	CT	C	-0.2111	0.0461	0.9553	4.67e-06	2_167396150_CT_C	rs11428073	10894	GCST90274818	Latency-associated peptide transforming growth factor beta 1 levels	LAP TGF-beta-1	14736 European
1135	3	124310529	T	TA	-0.1073	0.0225	0.906	1.85e-06	3_124310529_T_TA	rs141437550	11330	GCST90274818	Latency-associated peptide transforming growth factor beta 1 levels	LAP TGF-beta-1	14736 European
1136	4	5793052	A	T	0.0626	0.0121	0.5957	2.3e-07	4_5793052_A_T	rs7656674	14288	GCST90274818	Latency-associated peptide transforming growth factor beta 1 levels	LAP TGF-beta-1	14736 European
1137	4	26142254	C	G	0.2053	0.0433	0.9689	2.12e-06	4_26142254_C_G	rs73112514	12393	GCST90274818	Latency-associated peptide transforming growth factor beta 1 levels	LAP TGF-beta-1	14736 European
1138	4	84952443	A	C	0.1265	0.0263	0.9391	1.51e-06	4_84952443_A_C	rs1921885	14288	GCST90274818	Latency-associated peptide transforming growth factor beta 1 levels	LAP TGF-beta-1	14736 European
1139	4	175537640	T	C	-0.299	0.0613	0.0112	1.07e-06	4_175537640_T_C	rs114152855	14249	GCST90274818	Latency-associated peptide transforming growth factor beta 1 levels	LAP TGF-beta-1	14736 European
1140	5	131705458	C	G	-0.0605	0.013	0.4529	3.26e-06	5_131705458_C_G	rs2631367	11785	GCST90274818	Latency-associated peptide transforming growth factor beta 1 levels	LAP TGF-beta-1	14736 European
1141	7	16406570	T	C	-0.0931	0.0199	0.1103	2.89e-06	7_16406570_T_C	rs34992551	14734	GCST90274818	Latency-associated peptide transforming growth factor beta 1 levels	LAP TGF-beta-1	14736 European
1142	8	51696312	T	C	0.1447	0.0303	0.0388	1.79e-06	8_51696312_T_C	rs143420877	14729	GCST90274818	Latency-associated peptide transforming growth factor beta 1 levels	LAP TGF-beta-1	14736 European
1143	8	68719454	T	C	-0.0747	0.0155	0.8321	1.44e-06	8_68719454_T_C	rs7820135	14730	GCST90274818	Latency-associated peptide transforming growth factor beta 1 levels	LAP TGF-beta-1	14736 European
1144	8	106593558	A	G	-0.0608	0.0121	0.4469	5.04e-07	8_106593558_A_G	rs7013321	14288	GCST90274818	Latency-associated peptide transforming growth factor beta 1 levels	LAP TGF-beta-1	14736 European
1145	9	87111083	T	G	0.2185	0.0461	0.0182	2.14e-06	9_87111083_T_G	rs183319799	14733	GCST90274818	Latency-associated peptide transforming growth factor beta 1 levels	LAP TGF-beta-1	14736 European
1146	10	18285342	T	C	0.0523	0.0114	0.4627	4.48e-06	10_18285342_T_C	rs10508556	14735	GCST90274818	Latency-associated peptide transforming growth factor beta 1 levels	LAP TGF-beta-1	14736 European
1147	11	95274487	T	G	0.0989	0.021	0.9023	2.48e-06	11_95274487_T_G	rs34536806	14288	GCST90274818	Latency-associated peptide transforming growth factor beta 1 levels	LAP TGF-beta-1	14736 European
1148	12	24809427	T	C	-0.2662	0.0526	0.0227	4.17e-07	12_24809427_T_C	rs144834546	12935	GCST90274818	Latency-associated peptide transforming growth factor beta 1 levels	LAP TGF-beta-1	14736 European
1149	12	95312882	A	C	-0.1083	0.0232	0.0779	3.04e-06	12_95312882_A_C	rs60821320	12852	GCST90274818	Latency-associated peptide transforming growth factor beta 1 levels	LAP TGF-beta-1	14736 European
1150	14	38436952	A	AT	0.1563	0.0336	0.9531	3.29e-06	14_38436952_A_AT	rs151241327	11324	GCST90274818	Latency-associated peptide transforming growth factor beta 1 levels	LAP TGF-beta-1	14736 European
1151	16	48902293	A	C	-0.2301	0.0472	0.0182	1.09e-06	16_48902293_A_C	rs149458216	14726	GCST90274818	Latency-associated peptide transforming growth factor beta 1 levels	LAP TGF-beta-1	14736 European
1152	19	14764810	A	G	-0.0597	0.0125	0.292	1.79e-06	19_14764810_A_G	rs10403201	14730	GCST90274818	Latency-associated peptide transforming growth factor beta 1 levels	LAP TGF-beta-1	14736 European
1153	19	41811072	A	G	-0.1921	0.0276	0.9378	3.4e-12	19_41811072_A_G	rs73045256	14288	GCST90274818	Latency-associated peptide transforming growth factor beta 1 levels	LAP TGF-beta-1	14736 European
1154	19	41847860	A	G	-0.4623	0.0335	0.0345	2.55e-43	19_41847860_A_G	rs1800472	14736	GCST90274818	Latency-associated peptide transforming growth factor beta 1 levels	LAP TGF-beta-1	14736 European
1155	19	41981195	T	C	0.1378	0.0271	0.0525	3.68e-07	19_41981195_T_C	rs7247630	14729	GCST90274818	Latency-associated peptide transforming growth factor beta 1 levels	LAP TGF-beta-1	14736 European
1156	22	45002724	T	C	-0.0873	0.019	0.1204	4.33e-06	22_45002724_T_C	rs2281119	14284	GCST90274818	Latency-associated peptide transforming growth factor beta 1 levels	LAP TGF-beta-1	14736 European
1157	2	3091471	T	C	0.0707	0.0153	0.3559	3.82e-06	2_3091471_T_C	rs11127419	9252	GCST90274819	Leukemia inhibitory factor levels	LIF	11793 European
1158	2	46125903	A	T	0.0993	0.0213	0.8758	3.13e-06	2_46125903_A_T	rs80092539	11345	GCST90274819	Leukemia inhibitory factor levels	LIF	11793 European
1159	2	222585468	A	G	-0.2119	0.0453	0.0321	2.9e-06	2_222585468_A_G	rs825264	10291	GCST90274819	Leukemia inhibitory factor levels	LIF	11793 European
1160	2	224292526	C	G	-0.3015	0.0631	0.9851	1.77e-06	2_224292526_C_G	rs116794364	10858	GCST90274819	Leukemia inhibitory factor levels	LIF	11793 European
1161	3	58954742	C	G	0.2548	0.0556	0.021	4.59e-06	3_58954742_C_G	rs145344087	10281	GCST90274819	Leukemia inhibitory factor levels	LIF	11793 European
1162	8	109432178	A	T	0.0757	0.0158	0.6575	1.66e-06	8_109432178_A_T	rs13264315	9460	GCST90274819	Leukemia inhibitory factor levels	LIF	11793 European
1163	10	31490202	A	G	0.1725	0.0367	0.0351	2.6e-06	10_31490202_A_G	rs74992559	11784	GCST90274819	Leukemia inhibitory factor levels	LIF	11793 European
1164	12	68026044	A	T	-0.3084	0.0661	0.0168	3.08e-06	12_68026044_A_T	rs11608349	9362	GCST90274819	Leukemia inhibitory factor levels	LIF	11793 European
1165	14	97087097	A	G	-0.0635	0.0136	0.5456	3.02e-06	14_97087097_A_G	rs234592	11345	GCST90274819	Leukemia inhibitory factor levels	LIF	11793 European
1166	16	29777590	A	AT	0.1331	0.0291	0.1302	4.79e-06	16_29777590_A_AT	rs34084384	6879	GCST90274819	Leukemia inhibitory factor levels	LIF	11793 European
1167	17	28341679	T	G	0.0671	0.0143	0.486	2.7e-06	17_28341679_T_G	rs7225483	9849	GCST90274819	Leukemia inhibitory factor levels	LIF	11793 European
1168	19	6801966	A	G	0.112	0.0238	0.0899	2.53e-06	19_6801966_A_G	rs332426	11789	GCST90274819	Leukemia inhibitory factor levels	LIF	11793 European
1169	19	54851842	A	G	-0.1011	0.0197	0.1385	2.87e-07	19_54851842_A_G	rs11883375	11776	GCST90274819	Leukemia inhibitory factor levels	LIF	11793 European
1170	1	238821453	A	G	0.0563	0.0122	0.4817	3.94e-06	1_238821453_A_G	rs12754806	11768	GCST90274820	Leukemia inhibitory factor receptor levels	LIF-R	11784 European
1171	3	12385357	A	C	-0.0951	0.0203	0.1784	2.8e-06	3_12385357_A_C	rs3963364	9453	GCST90274820	Leukemia inhibitory factor receptor levels	LIF-R	11784 European
1172	3	58363371	T	C	-0.063	0.013	0.6603	1.26e-06	3_58363371_T_C	rs62258077	11762	GCST90274820	Leukemia inhibitory factor receptor levels	LIF-R	11784 European
1173	5	6378192	C	G	-0.0824	0.0173	0.1414	1.91e-06	5_6378192_C_G	rs9313148	11777	GCST90274820	Leukemia inhibitory factor receptor levels	LIF-R	11784 European
1174	5	36424241	A	T	0.1414	0.0302	0.9403	2.84e-06	5_36424241_A_T	rs72730728	11336	GCST90274820	Leukemia inhibitory factor receptor levels	LIF-R	11784 European
1175	5	38527228	T	G	0.0788	0.0134	0.5419	4.09e-09	5_38527228_T_G	rs2289779	11336	GCST90274820	Leukemia inhibitory factor receptor levels	LIF-R	11784 European
1176	5	110784241	T	C	-0.2181	0.0467	0.0215	3.01e-06	5_110784241_T_C	rs115938660	11770	GCST90274820	Leukemia inhibitory factor receptor levels	LIF-R	11784 European
1177	6	68918580	A	G	-0.0681	0.0145	0.2875	2.65e-06	6_68918580_A_G	rs778016	9883	GCST90274820	Leukemia inhibitory factor receptor levels	LIF-R	11784 European
1178	7	79349730	T	C	-0.1306	0.0285	0.9229	4.6e-06	7_79349730_T_C	rs73157388	11336	GCST90274820	Leukemia inhibitory factor receptor levels	LIF-R	11784 European
1179	8	119917062	A	G	0.1586	0.0333	0.961	1.91e-06	8_119917062_A_G	rs117117000	11784	GCST90274820	Leukemia inhibitory factor receptor levels	LIF-R	11784 European
1180	9	136155000	T	C	-0.2885	0.0153	0.1918	2.61e-79	9_136155000_T_C	rs635634	11784	GCST90274820	Leukemia inhibitory factor receptor levels	LIF-R	11784 European
1181	9	136336804	T	C	0.2027	0.0299	0.067	1.21e-11	9_136336804_T_C	rs41307428	11774	GCST90274820	Leukemia inhibitory factor receptor levels	LIF-R	11784 European
1182	10	27930818	A	C	0.0904	0.0192	0.1109	2.5e-06	10_27930818_A_C	rs1690678	11784	GCST90274820	Leukemia inhibitory factor receptor levels	LIF-R	11784 European
1183	11	126228659	T	G	0.1262	0.0248	0.9129	3.61e-07	11_126228659_T_G	rs4937122	11336	GCST90274820	Leukemia inhibitory factor receptor levels	LIF-R	11784 European
1184	17	7063650	T	C	-0.08	0.0172	0.7807	3.3e-06	17_7063650_T_C	rs72837682	11336	GCST90274820	Leukemia inhibitory factor receptor levels	LIF-R	11784 European
1185	17	36964094	A	G	-0.2724	0.0546	0.0169	6.07e-07	17_36964094_A_G	rs141933232	11724	GCST90274820	Leukemia inhibitory factor receptor levels	LIF-R	11784 European
1186	21	43780807	A	G	-0.2602	0.0566	0.0179	4.28e-06	21_43780807_A_G	rs147006060	11775	GCST90274820	Leukemia inhibitory factor receptor levels	LIF-R	11784 European
1187	22	41054967	A	G	0.6489	0.1417	0.0043	4.66e-06	22_41054967_A_G	rs6002001	6861	GCST90274820	Leukemia inhibitory factor receptor levels	LIF-R	11784 European
1188	1	21745996	A	AGT	-0.0862	0.0178	0.6817	1.28e-06	1_21745996_A_AGT	rs35506192	10407	GCST90274821	Monocyte chemoattractant protein-1 levels	CCL8	14733 European
1189	1	159175354	A	G	0.1694	0.0113	0.5552	8.39e-51	1_159175354_A_G	rs12075	14730	GCST90274821	Monocyte chemoattractant protein-1 levels	CCL8	14733 European
1190	3	42877413	A	G	0.0576	0.0122	0.6154	2.34e-06	3_42877413_A_G	rs4682862	14285	GCST90274821	Monocyte chemoattractant protein-1 levels	CCL8	14733 European
1191	3	46032441	A	T	0.0856	0.0119	0.362	6.33e-13	3_46032441_A_T	rs1846616	14719	GCST90274821	Monocyte chemoattractant protein-1 levels	CCL8	14733 European
1192	3	46390228	A	G	0.3004	0.0198	0.0959	5.44e-52	3_46390228_A_G	rs35728689	14732	GCST90274821	Monocyte chemoattractant protein-1 levels	CCL8	14733 European
1193	3	46519788	T	C	0.3723	0.0695	0.9872	8.47e-08	3_46519788_T_C	rs181998213	14285	GCST90274821	Monocyte chemoattractant protein-1 levels	CCL8	14733 European
1194	3	132269435	A	G	0.0986	0.0201	0.118	9.32e-07	3_132269435_A_G	rs7619350	11764	GCST90274821	Monocyte chemoattractant protein-1 levels	CCL8	14733 European
1195	3	185463545	C	G	-0.2813	0.0556	0.9851	4.21e-07	3_185463545_C_G	rs149604038	13798	GCST90274821	Monocyte chemoattractant protein-1 levels	CCL8	14733 European
1196	4	19075878	T	C	0.0579	0.0126	0.6697	4.32e-06	4_19075878_T_C	rs207311	14285	GCST90274821	Monocyte chemoattractant protein-1 levels	CCL8	14733 European
1197	5	2885014	A	G	0.2553	0.0538	0.0243	2.08e-06	5_2885014_A_G	rs148307902	13798	GCST90274821	Monocyte chemoattractant protein-1 levels	CCL8	14733 European
1198	6	20408729	T	G	-0.2293	0.0497	0.9789	3.96e-06	6_20408729_T_G	rs146186562	14285	GCST90274821	Monocyte chemoattractant protein-1 levels	CCL8	14733 European
1199	7	17977054	T	C	0.0618	0.0117	0.4922	1.28e-07	7_17977054_T_C	rs9942602	14728	GCST90274821	Monocyte chemoattractant protein-1 levels	CCL8	14733 European
1200	8	115072929	A	T	-0.4028	0.0864	0.991	3.13e-06	8_115072929_A_T	rs182599222	11334	GCST90274821	Monocyte chemoattractant protein-1 levels	CCL8	14733 European
1201	9	78838039	T	C	-0.1381	0.0293	0.0491	2.44e-06	9_78838039_T_C	rs77344300	14733	GCST90274821	Monocyte chemoattractant protein-1 levels	CCL8	14733 European
1202	11	87277670	T	C	-0.2587	0.0562	0.9806	4.16e-06	11_87277670_T_C	rs117510656	14285	GCST90274821	Monocyte chemoattractant protein-1 levels	CCL8	14733 European
1203	12	30998369	A	G	0.0739	0.0159	0.1756	3.35e-06	12_30998369_A_G	rs12367122	14284	GCST90274821	Monocyte chemoattractant protein-1 levels	CCL8	14733 European
1204	13	43553825	T	C	-0.0684	0.0134	0.2742	3.32e-07	13_43553825_T_C	rs34292320	14285	GCST90274821	Monocyte chemoattractant protein-1 levels	CCL8	14733 European
1205	15	91389656	CT	C	-0.0785	0.016	0.4529	9.28e-07	15_91389656_CT_C	rs34085806	10894	GCST90274821	Monocyte chemoattractant protein-1 levels	CCL8	14733 European
1206	16	4938452	C	G	0.1734	0.0377	0.0256	4.24e-06	16_4938452_C_G	rs117265389	14733	GCST90274821	Monocyte chemoattractant protein-1 levels	CCL8	14733 European
1207	17	32567679	T	C	0.0751	0.013	0.2772	7.61e-09	17_32567679_T_C	rs11870164	14733	GCST90274821	Monocyte chemoattractant protein-1 levels	CCL8	14733 European
1208	18	75133468	A	G	-0.2084	0.0455	0.0286	4.64e-06	18_75133468_A_G	rs190108694	11325	GCST90274821	Monocyte chemoattractant protein-1 levels	CCL8	14733 European
1209	20	9086080	T	C	-0.348	0.0653	0.0136	9.86e-08	20_9086080_T_C	rs79697698	13752	GCST90274821	Monocyte chemoattractant protein-1 levels	CCL8	14733 European
1210	20	15213518	T	C	-0.1063	0.0218	0.0875	1.08e-06	20_15213518_T_C	rs77128226	14285	GCST90274821	Monocyte chemoattractant protein-1 levels	CCL8	14733 European
1211	22	21921920	T	G	-0.3227	0.0704	0.0125	4.57e-06	22_21921920_T_G	rs117317477	11725	GCST90274821	Monocyte chemoattractant protein-1 levels	CCL8	14733 European
1212	1	3301962	A	C	-0.2226	0.048	0.019	3.53e-06	1_3301962_A_C	rs78743764	13656	GCST90274822	Monocyte chemoattractant protein 2 levels	CCL2	14736 European
1213	1	159175354	A	G	-0.0973	0.0116	0.5553	4.95e-17	1_159175354_A_G	rs12075	14733	GCST90274822	Monocyte chemoattractant protein 2 levels	CCL2	14736 European
1214	1	224882124	A	G	0.1462	0.0289	0.0505	4.22e-07	1_224882124_A_G	rs6685547	13239	GCST90274822	Monocyte chemoattractant protein 2 levels	CCL2	14736 European
1215	1	238880980	C	G	0.0566	0.0122	0.6032	3.5e-06	1_238880980_C_G	rs7538845	14288	GCST90274822	Monocyte chemoattractant protein 2 levels	CCL2	14736 European
1216	2	43748079	A	G	0.1092	0.0233	0.0823	2.78e-06	2_43748079_A_G	rs79965992	12851	GCST90274822	Monocyte chemoattractant protein 2 levels	CCL2	14736 European
1217	3	47071457	T	C	0.2198	0.0473	0.0188	3.37e-06	3_47071457_T_C	rs138884871	13672	GCST90274822	Monocyte chemoattractant protein 2 levels	CCL2	14736 European
1218	5	125099527	A	C	0.0697	0.0147	0.2073	2.12e-06	5_125099527_A_C	rs407595	14287	GCST90274822	Monocyte chemoattractant protein 2 levels	CCL2	14736 European
1219	5	147351915	A	G	0.2225	0.048	0.979	3.56e-06	5_147351915_A_G	rs145516279	14288	GCST90274822	Monocyte chemoattractant protein 2 levels	CCL2	14736 European
1220	5	165649355	A	T	0.1121	0.0232	0.0746	1.35e-06	5_165649355_A_T	rs12523126	14288	GCST90274822	Monocyte chemoattractant protein 2 levels	CCL2	14736 European
1221	6	167056258	A	C	-0.3284	0.0669	0.9877	9.16e-07	6_167056258_A_C	rs79567569	13386	GCST90274822	Monocyte chemoattractant protein 2 levels	CCL2	14736 European
1222	7	30472091	T	C	-0.0626	0.0133	0.709	2.52e-06	7_30472091_T_C	rs4722985	14288	GCST90274822	Monocyte chemoattractant protein 2 levels	CCL2	14736 European
1223	9	95657986	A	G	-0.2479	0.0536	0.9838	3.75e-06	9_95657986_A_G	rs181726805	14736	GCST90274822	Monocyte chemoattractant protein 2 levels	CCL2	14736 European
1224	11	76919478	A	C	0.0544	0.0119	0.4764	4.84e-06	11_76919478_A_C	rs948962	14736	GCST90274822	Monocyte chemoattractant protein 2 levels	CCL2	14736 European
1225	11	101424282	C	G	0.1906	0.0408	0.976	2.99e-06	11_101424282_C_G	rs75573205	14725	GCST90274822	Monocyte chemoattractant protein 2 levels	CCL2	14736 European
1226	16	4704769	T	C	-0.1553	0.0316	0.9555	8.9e-07	16_4704769_T_C	rs112168535	13670	GCST90274822	Monocyte chemoattractant protein 2 levels	CCL2	14736 European
1227	17	4704175	A	G	0.0609	0.0121	0.4783	4.83e-07	17_4704175_A_G	rs9889517	14288	GCST90274822	Monocyte chemoattractant protein 2 levels	CCL2	14736 European
1228	17	32505814	A	T	-0.1736	0.0333	0.042	1.86e-07	17_32505814_A_T	rs55653410	14288	GCST90274822	Monocyte chemoattractant protein 2 levels	CCL2	14736 European
1229	17	32615171	T	C	0.8816	0.0356	0.9682	2.19e-135	17_32615171_T_C	rs41274294	14732	GCST90274822	Monocyte chemoattractant protein 2 levels	CCL2	14736 European
1230	17	32634098	T	C	1.0249	0.0174	0.8839	0	17_32634098_T_C	rs12451323	14288	GCST90274822	Monocyte chemoattractant protein 2 levels	CCL2	14736 European
1231	17	32652307	T	C	0.5171	0.0538	0.0169	7.15e-22	17_32652307_T_C	rs144618566	13801	GCST90274822	Monocyte chemoattractant protein 2 levels	CCL2	14736 European
1232	17	32669907	C	G	0.2617	0.0317	0.0456	1.51e-16	17_32669907_C_G	rs72827004	14728	GCST90274822	Monocyte chemoattractant protein 2 levels	CCL2	14736 European
1233	17	32751484	T	G	0.0817	0.0168	0.8553	1.16e-06	17_32751484_T_G	rs62062305	14288	GCST90274822	Monocyte chemoattractant protein 2 levels	CCL2	14736 European
1234	17	76944702	T	C	0.0761	0.0165	0.2662	3.99e-06	17_76944702_T_C	rs35904471	11337	GCST90274822	Monocyte chemoattractant protein 2 levels	CCL2	14736 European
1235	18	31677370	A	G	0.1962	0.0399	0.9686	8.77e-07	18_31677370_A_G	rs80131163	14730	GCST90274822	Monocyte chemoattractant protein 2 levels	CCL2	14736 European
1236	19	2151761	T	C	-0.0904	0.0188	0.8703	1.52e-06	19_2151761_T_C	rs75580960	13224	GCST90274822	Monocyte chemoattractant protein 2 levels	CCL2	14736 European
1237	21	36741897	A	G	0.2798	0.0608	0.012	4.19e-06	21_36741897_A_G	rs74350159	13801	GCST90274822	Monocyte chemoattractant protein 2 levels	CCL2	14736 European
1238	1	108717820	A	G	-0.0754	0.015	0.3263	4.99e-07	1_108717820_A_G	rs481267	9889	GCST90274823	Monocyte chemoattractant protein-3 levels	CCL7	11783 European
1239	1	159175354	A	G	-0.0899	0.013	0.5624	4.67e-12	1_159175354_A_G	rs12075	11780	GCST90274823	Monocyte chemoattractant protein-3 levels	CCL7	11783 European
1240	1	192799485	T	C	0.0778	0.0166	0.6951	2.78e-06	1_192799485_T_C	rs12142504	9448	GCST90274823	Monocyte chemoattractant protein-3 levels	CCL7	11783 European
1241	1	201769310	A	G	0.1941	0.0413	0.0345	2.6e-06	1_201769310_A_G	rs147793446	11770	GCST90274823	Monocyte chemoattractant protein-3 levels	CCL7	11783 European
1242	2	68614232	A	G	0.2663	0.0547	0.0247	1.13e-06	2_68614232_A_G	rs146174820	10469	GCST90274823	Monocyte chemoattractant protein-3 levels	CCL7	11783 European
1243	3	42906116	T	C	-0.3169	0.0252	0.9268	2.88e-36	3_42906116_T_C	rs2228467	11782	GCST90274823	Monocyte chemoattractant protein-3 levels	CCL7	11783 European
1244	3	151048544	T	C	-0.0933	0.0165	0.7978	1.56e-08	3_151048544_T_C	rs4146770	11760	GCST90274823	Monocyte chemoattractant protein-3 levels	CCL7	11783 European
1245	3	177062154	T	C	-0.0849	0.0167	0.5118	3.7e-07	3_177062154_T_C	rs11276535	7943	GCST90274823	Monocyte chemoattractant protein-3 levels	CCL7	11783 European
1246	4	47682997	T	G	-0.0613	0.0133	0.4117	4.05e-06	4_47682997_T_G	rs28667091	11782	GCST90274823	Monocyte chemoattractant protein-3 levels	CCL7	11783 European
1247	4	144892144	T	G	-0.1716	0.0359	0.9096	1.75e-06	4_144892144_T_G	rs182239847	9453	GCST90274823	Monocyte chemoattractant protein-3 levels	CCL7	11783 European
1248	5	150634915	C	G	-0.0638	0.0134	0.4563	1.92e-06	5_150634915_C_G	rs153473	11335	GCST90274823	Monocyte chemoattractant protein-3 levels	CCL7	11783 European
1249	6	100087282	T	G	-0.1046	0.0221	0.8991	2.21e-06	6_100087282_T_G	rs9968876	11774	GCST90274823	Monocyte chemoattractant protein-3 levels	CCL7	11783 European
1250	9	110584352	A	G	0.2334	0.0492	0.0249	2.1e-06	9_110584352_A_G	rs139796674	11335	GCST90274823	Monocyte chemoattractant protein-3 levels	CCL7	11783 European
1251	10	121143312	T	C	0.1574	0.0343	0.0404	4.46e-06	10_121143312_T_C	rs74157668	11781	GCST90274823	Monocyte chemoattractant protein-3 levels	CCL7	11783 European
1252	11	42245173	A	G	0.1507	0.0328	0.05	4.34e-06	11_42245173_A_G	rs148859911	11771	GCST90274823	Monocyte chemoattractant protein-3 levels	CCL7	11783 European
1253	11	68891695	T	C	-0.0998	0.0179	0.1822	2.47e-08	11_68891695_T_C	rs7116054	11335	GCST90274823	Monocyte chemoattractant protein-3 levels	CCL7	11783 European
1254	13	58931726	C	G	-0.0969	0.0194	0.1497	5.89e-07	13_58931726_C_G	rs7327202	10903	GCST90274823	Monocyte chemoattractant protein-3 levels	CCL7	11783 European
1255	15	53643049	A	G	0.1646	0.0339	0.9169	1.2e-06	15_53643049_A_G	rs28439856	7943	GCST90274823	Monocyte chemoattractant protein-3 levels	CCL7	11783 European
1256	15	93092575	A	G	0.2264	0.0487	0.9779	3.34e-06	15_93092575_A_G	rs16947053	11783	GCST90274823	Monocyte chemoattractant protein-3 levels	CCL7	11783 European
1257	17	32522613	A	G	0.0942	0.0132	0.4161	9.58e-13	17_32522613_A_G	rs7213460	11780	GCST90274823	Monocyte chemoattractant protein-3 levels	CCL7	11783 European
1258	20	41126657	T	C	0.2441	0.0514	0.0198	2.04e-06	20_41126657_T_C	rs78848134	11296	GCST90274823	Monocyte chemoattractant protein-3 levels	CCL7	11783 European
1259	1	159175354	A	G	0.189	0.0114	0.5553	9.89e-62	1_159175354_A_G	rs12075	14733	GCST90274824	Monocyte chemoattractant protein-4 levels	CCL13	14736 European
1260	3	42910621	T	C	0.1281	0.012	0.6276	1.33e-26	3_42910621_T_C	rs7612912	14714	GCST90274824	Monocyte chemoattractant protein-4 levels	CCL13	14736 European
1261	3	46289113	A	G	-0.0638	0.0131	0.3598	1.11e-06	3_46289113_A_G	rs55842014	12404	GCST90274824	Monocyte chemoattractant protein-4 levels	CCL13	14736 European
1262	4	115566991	A	G	0.1956	0.042	0.9694	3.21e-06	4_115566991_A_G	rs115511138	13944	GCST90274824	Monocyte chemoattractant protein-4 levels	CCL13	14736 European
1263	4	176433708	T	C	0.1569	0.0332	0.0417	2.29e-06	4_176433708_T_C	rs62336911	14288	GCST90274824	Monocyte chemoattractant protein-4 levels	CCL13	14736 European
1264	5	22143588	T	C	0.0674	0.0139	0.4123	1.24e-06	5_22143588_T_C	rs74794857	11760	GCST90274824	Monocyte chemoattractant protein-4 levels	CCL13	14736 European
1265	5	131707429	A	G	0.0609	0.0131	0.5448	3.34e-06	5_131707429_A_G	rs2631360	11782	GCST90274824	Monocyte chemoattractant protein-4 levels	CCL13	14736 European
1266	6	31214807	A	G	0.1749	0.0368	0.963	2.01e-06	6_31214807_A_G	rs144118870	14735	GCST90274824	Monocyte chemoattractant protein-4 levels	CCL13	14736 European
1267	6	40051588	A	G	0.077	0.0168	0.8533	4.58e-06	6_40051588_A_G	rs847767	14733	GCST90274824	Monocyte chemoattractant protein-4 levels	CCL13	14736 European
1268	6	57282260	A	T	0.0873	0.019	0.5592	4.33e-06	6_57282260_A_T	rs1120252	9830	GCST90274824	Monocyte chemoattractant protein-4 levels	CCL13	14736 European
1269	8	116657911	T	G	-0.1201	0.0133	0.7293	1.72e-19	8_116657911_T_G	rs2721961	14288	GCST90274824	Monocyte chemoattractant protein-4 levels	CCL13	14736 European
1270	10	94520346	T	C	0.0668	0.0145	0.2018	4.09e-06	10_94520346_T_C	rs2497351	14736	GCST90274824	Monocyte chemoattractant protein-4 levels	CCL13	14736 European
1271	14	70451473	A	G	0.2704	0.0553	0.0209	1.01e-06	14_70451473_A_G	rs10140592	13753	GCST90274824	Monocyte chemoattractant protein-4 levels	CCL13	14736 European
1272	16	74410477	C	G	0.093	0.0196	0.2384	2.09e-06	16_74410477_C_G	rs62055193	9830	GCST90274824	Monocyte chemoattractant protein-4 levels	CCL13	14736 European
1273	17	32535620	C	G	-0.1675	0.0238	0.0674	1.95e-12	17_32535620_C_G	rs61578494	14728	GCST90274824	Monocyte chemoattractant protein-4 levels	CCL13	14736 European
1274	17	32587314	A	G	0.1557	0.012	0.6401	1.7e-38	17_32587314_A_G	rs3917900	14730	GCST90274824	Monocyte chemoattractant protein-4 levels	CCL13	14736 European
1275	17	32683289	A	G	0.3903	0.0251	0.9384	1.6e-54	17_32683289_A_G	rs3136676	14728	GCST90274824	Monocyte chemoattractant protein-4 levels	CCL13	14736 European
1276	17	56210459	T	C	-0.1032	0.0208	0.8805	6.99e-07	17_56210459_T_C	rs181250	11538	GCST90274824	Monocyte chemoattractant protein-4 levels	CCL13	14736 European
1277	19	24468924	CT	C	0.2758	0.054	0.0226	3.27e-07	19_24468924_CT_C	rs147505597	9830	GCST90274824	Monocyte chemoattractant protein-4 levels	CCL13	14736 European
1278	20	12689462	A	C	-0.2136	0.0451	0.9807	2.18e-06	20_12689462_A_C	rs62201455	14722	GCST90274824	Monocyte chemoattractant protein-4 levels	CCL13	14736 European
1279	20	20023326	T	C	0.1432	0.0304	0.9545	2.47e-06	20_20023326_T_C	rs926646	14732	GCST90274824	Monocyte chemoattractant protein-4 levels	CCL13	14736 European
1280	4	38801285	A	G	-0.0736	0.0135	0.7503	4.98e-08	4_38801285_A_G	rs5743604	14737	GCST90274825	Macrophage inflammatory protein 1a levels	MIP-1 alpha	14743 European
1281	6	31263051	A	G	-0.0608	0.0133	0.7392	4.84e-06	6_31263051_A_G	rs2853926	14743	GCST90274825	Macrophage inflammatory protein 1a levels	MIP-1 alpha	14743 European
1282	7	1108954	A	G	0.0818	0.0179	0.1528	4.88e-06	7_1108954_A_G	rs113448118	11793	GCST90274825	Macrophage inflammatory protein 1a levels	MIP-1 alpha	14743 European
1283	8	56763360	T	C	-0.0718	0.0151	0.4638	1.98e-06	8_56763360_T_C	rs188443128	10893	GCST90274825	Macrophage inflammatory protein 1a levels	MIP-1 alpha	14743 European
1284	12	67790676	T	C	-0.0644	0.0124	0.632	2.06e-07	12_67790676_T_C	rs1125560	13863	GCST90274825	Macrophage inflammatory protein 1a levels	MIP-1 alpha	14743 European
1285	12	111932800	T	C	-0.0837	0.0133	0.5247	3.11e-10	12_111932800_T_C	rs7137828	11344	GCST90274825	Macrophage inflammatory protein 1a levels	MIP-1 alpha	14743 European
1286	13	25660458	G	GA	-0.0636	0.0135	0.544	2.46e-06	13_25660458_G_GA	rs34563790	10894	GCST90274825	Macrophage inflammatory protein 1a levels	MIP-1 alpha	14743 European
1287	13	66085374	A	G	0.0926	0.0181	0.8776	3.12e-07	13_66085374_A_G	rs9540456	14295	GCST90274825	Macrophage inflammatory protein 1a levels	MIP-1 alpha	14743 European
1288	16	4774017	T	C	0.1812	0.0371	0.0304	1.04e-06	16_4774017_T_C	rs78871521	13246	GCST90274825	Macrophage inflammatory protein 1a levels	MIP-1 alpha	14743 European
1289	16	81922813	T	C	-0.1229	0.024	0.0627	3.04e-07	16_81922813_T_C	rs1143687	14743	GCST90274825	Macrophage inflammatory protein 1a levels	MIP-1 alpha	14743 European
1290	17	15741465	T	C	-0.0668	0.0143	0.7284	2.99e-06	17_15741465_T_C	rs677925	12411	GCST90274825	Macrophage inflammatory protein 1a levels	MIP-1 alpha	14743 European
1291	17	34358060	A	C	-0.1806	0.0325	0.0383	2.75e-08	17_34358060_A_C	rs56675286	14743	GCST90274825	Macrophage inflammatory protein 1a levels	MIP-1 alpha	14743 European
1292	17	34415720	T	C	-0.4102	0.0135	0.7695	8.62e-203	17_34415720_T_C	rs8951	14295	GCST90274825	Macrophage inflammatory protein 1a levels	MIP-1 alpha	14743 European
1293	17	34450780	T	C	-0.1462	0.0253	0.076	7.53e-09	17_34450780_T_C	rs76522981	14295	GCST90274825	Macrophage inflammatory protein 1a levels	MIP-1 alpha	14743 European
1294	17	34820996	A	G	0.176	0.0162	0.8208	1.71e-27	17_34820996_A_G	rs9911791	14295	GCST90274825	Macrophage inflammatory protein 1a levels	MIP-1 alpha	14743 European
1295	18	12747235	T	C	-0.0621	0.0136	0.2605	4.97e-06	18_12747235_T_C	rs2847249	14294	GCST90274825	Macrophage inflammatory protein 1a levels	MIP-1 alpha	14743 European
1296	1	156419786	A	G	0.0859	0.013	0.6981	3.9e-11	1_156419786_A_G	rs12141791	14296	GCST90274826	Matrix metalloproteinase-1 levels	MMP-1	14744 European
1297	1	237701780	G	GT	-0.0669	0.0144	0.317	3.39e-06	1_237701780_G_GT	rs35530760	11324	GCST90274826	Matrix metalloproteinase-1 levels	MMP-1	14744 European
1298	2	63657053	A	T	0.1548	0.0338	0.966	4.65e-06	2_63657053_A_T	rs6717478	14742	GCST90274826	Matrix metalloproteinase-1 levels	MMP-1	14744 European
1299	2	75116527	A	G	-0.3153	0.0673	0.0135	2.8e-06	2_75116527_A_G	rs2229629	10887	GCST90274826	Matrix metalloproteinase-1 levels	MMP-1	14744 European
1300	3	64991445	T	C	0.1234	0.0234	0.0684	1.34e-07	3_64991445_T_C	rs873675	14742	GCST90274826	Matrix metalloproteinase-1 levels	MMP-1	14744 European
1301	7	120591120	T	C	-0.2509	0.053	0.0177	2.2e-06	7_120591120_T_C	rs188626385	12935	GCST90274826	Matrix metalloproteinase-1 levels	MMP-1	14744 European
1302	8	106583124	A	G	0.1136	0.0137	0.7422	1.11e-16	8_106583124_A_G	rs4734879	14296	GCST90274826	Matrix metalloproteinase-1 levels	MMP-1	14744 European
1303	9	99091009	T	C	0.0703	0.0135	0.253	1.91e-07	9_99091009_T_C	rs10990535	14734	GCST90274826	Matrix metalloproteinase-1 levels	MMP-1	14744 European
1304	9	109554196	A	T	0.0649	0.014	0.7462	3.56e-06	9_109554196_A_T	rs10978641	14296	GCST90274826	Matrix metalloproteinase-1 levels	MMP-1	14744 European
1305	11	102354473	A	G	0.3767	0.0445	0.9777	2.56e-17	11_102354473_A_G	rs141782294	14731	GCST90274826	Matrix metalloproteinase-1 levels	MMP-1	14744 European
1306	11	102572180	T	G	-0.1416	0.0238	0.0705	2.69e-09	11_102572180_T_G	rs77095316	14744	GCST90274826	Matrix metalloproteinase-1 levels	MMP-1	14744 European
1307	11	102604607	T	C	-0.3212	0.0264	0.9461	4.68e-34	11_102604607_T_C	rs2155053	14741	GCST90274826	Matrix metalloproteinase-1 levels	MMP-1	14744 European
1308	11	102673248	A	T	-0.3517	0.0119	0.5613	5.73e-192	11_102673248_A_T	rs484915	14295	GCST90274826	Matrix metalloproteinase-1 levels	MMP-1	14744 European
1309	11	102806398	A	G	-0.176	0.03	0.0455	4.45e-09	11_102806398_A_G	rs116889819	14744	GCST90274826	Matrix metalloproteinase-1 levels	MMP-1	14744 European
1310	12	57098597	T	C	-0.0704	0.0126	0.3436	2.31e-08	12_57098597_T_C	rs2926741	14296	GCST90274826	Matrix metalloproteinase-1 levels	MMP-1	14744 European
1311	12	83594043	T	G	0.0861	0.0186	0.1146	3.67e-06	12_83594043_T_G	rs12367368	14744	GCST90274826	Matrix metalloproteinase-1 levels	MMP-1	14744 European
1312	17	4351312	A	G	0.0569	0.0121	0.5023	2.57e-06	17_4351312_A_G	rs7219205	14296	GCST90274826	Matrix metalloproteinase-1 levels	MMP-1	14744 European
1313	19	14763748	T	C	-0.0585	0.0127	0.296	4.1e-06	19_14763748_T_C	rs11673125	14741	GCST90274826	Matrix metalloproteinase-1 levels	MMP-1	14744 European
1314	1	159990022	A	C	0.07	0.0153	0.822	4.76e-06	1_159990022_A_C	rs12567824	14296	GCST90274827	Matrix metalloproteinase-10 levels	MMP-10	14744 European
1315	2	140567666	T	G	-0.069	0.015	0.7974	4.22e-06	2_140567666_T_G	rs1356799	13869	GCST90274827	Matrix metalloproteinase-10 levels	MMP-10	14744 European
1316	5	668045	A	G	-0.4022	0.0779	0.982	2.43e-07	5_668045_A_G	rs80346512	8534	GCST90274827	Matrix metalloproteinase-10 levels	MMP-10	14744 European
1317	6	31423412	A	G	-0.1769	0.0358	0.0368	7.76e-07	6_31423412_A_G	rs181816009	11985	GCST90274827	Matrix metalloproteinase-10 levels	MMP-10	14744 European
1318	6	32551603	A	G	0.106	0.0208	0.2799	3.47e-07	6_32551603_A_G	rs41285646	8978	GCST90274827	Matrix metalloproteinase-10 levels	MMP-10	14744 European
1319	6	134160498	T	G	0.1203	0.0249	0.0601	1.36e-06	6_134160498_T_G	rs112062276	14733	GCST90274827	Matrix metalloproteinase-10 levels	MMP-10	14744 European
1320	8	73477880	T	TAC	0.0669	0.0145	0.301	3.95e-06	8_73477880_T_TAC	rs137899039	11325	GCST90274827	Matrix metalloproteinase-10 levels	MMP-10	14744 European
1321	8	77953661	C	G	-0.2862	0.0608	0.0153	2.51e-06	8_77953661_C_G	rs112327130	12456	GCST90274827	Matrix metalloproteinase-10 levels	MMP-10	14744 European
1322	9	6176871	C	G	-0.0931	0.0166	0.8507	2.04e-08	9_6176871_C_G	rs72699188	14744	GCST90274827	Matrix metalloproteinase-10 levels	MMP-10	14744 European
1323	10	1063892	A	G	-0.2185	0.0469	0.0185	3.18e-06	10_1063892_A_G	rs55804377	14741	GCST90274827	Matrix metalloproteinase-10 levels	MMP-10	14744 European
1324	11	102510046	T	C	0.2957	0.0181	0.879	5.38e-60	11_102510046_T_C	rs11225354	14296	GCST90274827	Matrix metalloproteinase-10 levels	MMP-10	14744 European
1325	11	102649482	T	C	1.1371	0.047	0.983	2.6e-129	11_102649482_T_C	rs17860955	14256	GCST90274827	Matrix metalloproteinase-10 levels	MMP-10	14744 European
1326	11	102700352	A	G	-0.2064	0.0233	0.9296	8.12e-19	11_102700352_A_G	rs17099622	14296	GCST90274827	Matrix metalloproteinase-10 levels	MMP-10	14744 European
1327	11	102881952	A	G	-0.3256	0.0494	0.9794	4.37e-11	11_102881952_A_G	rs142915220	13809	GCST90274827	Matrix metalloproteinase-10 levels	MMP-10	14744 European
1328	12	29855732	T	TA	0.1535	0.0311	0.0581	7.99e-07	12_29855732_T_TA	rs201718957	10894	GCST90274827	Matrix metalloproteinase-10 levels	MMP-10	14744 European
1329	12	111251437	C	G	-0.0819	0.0178	0.1335	4.2e-06	12_111251437_C_G	rs7966257	14295	GCST90274827	Matrix metalloproteinase-10 levels	MMP-10	14744 European
1330	14	33014869	T	C	-0.0912	0.0196	0.0978	3.27e-06	14_33014869_T_C	rs3742926	14744	GCST90274827	Matrix metalloproteinase-10 levels	MMP-10	14744 European
1331	17	47470487	A	C	-0.0597	0.0122	0.585	9.91e-07	17_47470487_A_C	rs2584662	14296	GCST90274827	Matrix metalloproteinase-10 levels	MMP-10	14744 European
1332	19	49206145	C	G	0.1003	0.0117	0.4452	1.01e-17	19_49206145_C_G	rs516316	14742	GCST90274827	Matrix metalloproteinase-10 levels	MMP-10	14744 European
1333	20	20711695	A	G	-0.2315	0.0503	0.0188	4.18e-06	20_20711695_A_G	rs113958571	14296	GCST90274827	Matrix metalloproteinase-10 levels	MMP-10	14744 European
1334	1	214886642	A	G	-0.0652	0.0141	0.3445	3.76e-06	1_214886642_A_G	rs4360502	11342	GCST90274828	Neurturin levels	NRTN	11791 European
1335	2	15734798	A	G	0.0786	0.0172	0.8077	4.88e-06	2_15734798_A_G	rs62120726	11343	GCST90274828	Neurturin levels	NRTN	11791 European
1336	2	172434373	C	G	-0.0622	0.0136	0.3324	4.8e-06	2_172434373_C_G	rs908372	11773	GCST90274828	Neurturin levels	NRTN	11791 European
1337	3	73067086	T	C	0.3387	0.0738	0.0176	4.44e-06	3_73067086_T_C	rs76777800	6941	GCST90274828	Neurturin levels	NRTN	11791 European
1338	4	43313220	T	C	-0.4361	0.0867	0.0118	4.91e-07	4_43313220_T_C	rs143131035	7585	GCST90274828	Neurturin levels	NRTN	11791 European
1339	5	21508959	C	G	-0.0879	0.0176	0.6738	5.9e-07	5_21508959_C_G	rs7712604	8587	GCST90274828	Neurturin levels	NRTN	11791 European
1340	5	171026588	T	C	-0.074	0.0159	0.2493	3.25e-06	5_171026588_T_C	rs29630	11343	GCST90274828	Neurturin levels	NRTN	11791 European
1341	8	43185781	T	G	0.3743	0.0786	0.0252	1.92e-06	8_43185781_T_G	rs192427410	8783	GCST90274828	Neurturin levels	NRTN	11791 European
1342	11	4475910	T	C	0.1667	0.034	0.958	9.44e-07	11_4475910_T_C	rs77216559	11791	GCST90274828	Neurturin levels	NRTN	11791 European
1343	11	10358788	A	G	0.1565	0.031	0.0646	4.46e-07	11_10358788_A_G	rs182274799	9461	GCST90274828	Neurturin levels	NRTN	11791 European
1344	11	95201232	A	G	0.087	0.0178	0.5434	1.02e-06	11_95201232_A_G	rs4753678	7942	GCST90274828	Neurturin levels	NRTN	11791 European
1345	14	64661011	T	TTTC	-0.0786	0.0171	0.6	4.3e-06	14_64661011_T_TTTC	rs35808217	7942	GCST90274828	Neurturin levels	NRTN	11791 European
1346	15	24046105	T	C	0.1332	0.0286	0.9133	3.2e-06	15_24046105_T_C	rs8033310	11343	GCST90274828	Neurturin levels	NRTN	11791 European
1347	16	26080883	A	T	0.0746	0.0157	0.6725	2.02e-06	16_26080883_A_T	rs7202385	9460	GCST90274828	Neurturin levels	NRTN	11791 European
1348	19	14691684	A	C	-0.1731	0.0366	0.0363	2.25e-06	19_14691684_A_C	rs10412462	11790	GCST90274828	Neurturin levels	NRTN	11791 European
1349	20	55469957	A	G	-0.2288	0.0495	0.0208	3.8e-06	20_55469957_A_G	rs113580784	11768	GCST90274828	Neurturin levels	NRTN	11791 European
1350	2	46306174	C	G	-0.2464	0.0539	0.0161	4.84e-06	2_46306174_C_G	rs145686993	14257	GCST90274829	Neurotrophin-3 levels	NT-3	14744 European
1351	4	7533099	A	G	-0.1163	0.0251	0.0638	3.6e-06	4_7533099_A_G	rs79759094	14728	GCST90274829	Neurotrophin-3 levels	NT-3	14744 European
1352	5	114451587	A	C	0.0582	0.012	0.5677	1.23e-06	5_114451587_A_C	rs2034246	14296	GCST90274829	Neurotrophin-3 levels	NT-3	14744 European
1353	6	111688927	A	G	0.1364	0.0294	0.0429	3.49e-06	6_111688927_A_G	rs3218587	14744	GCST90274829	Neurotrophin-3 levels	NT-3	14744 European
1354	6	151293888	T	C	0.1366	0.0263	0.0567	2.06e-07	6_151293888_T_C	rs112418830	14296	GCST90274829	Neurotrophin-3 levels	NT-3	14744 European
1355	7	8762956	A	G	-0.2393	0.0507	0.0175	2.36e-06	7_8762956_A_G	rs2107473	13394	GCST90274829	Neurotrophin-3 levels	NT-3	14744 European
1356	7	40026172	A	C	-0.2571	0.0553	0.9866	3.33e-06	7_40026172_A_C	rs17537796	14254	GCST90274829	Neurotrophin-3 levels	NT-3	14744 European
1357	7	152298228	T	C	-0.092	0.02	0.1114	4.22e-06	7_152298228_T_C	rs73166403	14296	GCST90274829	Neurotrophin-3 levels	NT-3	14744 European
1358	8	72031901	C	G	0.058	0.0125	0.3811	3.48e-06	8_72031901_C_G	rs72652073	14296	GCST90274829	Neurotrophin-3 levels	NT-3	14744 European
1359	9	87478172	T	G	0.0557	0.012	0.5265	3.46e-06	9_87478172_T_G	rs10780690	14296	GCST90274829	Neurotrophin-3 levels	NT-3	14744 European
1360	10	115833862	T	C	-0.1859	0.0386	0.0249	1.46e-06	10_115833862_T_C	rs146532158	14741	GCST90274829	Neurotrophin-3 levels	NT-3	14744 European
1361	10	123227146	T	TC	0.0661	0.0142	0.582	3.24e-06	10_123227146_T_TC	rs5788498	10894	GCST90274829	Neurotrophin-3 levels	NT-3	14744 European
1362	11	101727684	A	C	-0.0973	0.0203	0.8737	1.64e-06	11_101727684_A_C	rs11225042	12412	GCST90274829	Neurotrophin-3 levels	NT-3	14744 European
1363	11	123375056	A	G	0.0582	0.0125	0.3022	3.22e-06	11_123375056_A_G	rs2846299	14721	GCST90274829	Neurotrophin-3 levels	NT-3	14744 European
1364	12	5680104	A	T	0.1106	0.022	0.0799	4.98e-07	12_5680104_A_T	rs58399805	14737	GCST90274829	Neurotrophin-3 levels	NT-3	14744 European
1365	15	88514855	C	G	-0.1168	0.0164	0.1435	1.06e-12	15_88514855_C_G	rs28735437	14737	GCST90274829	Neurotrophin-3 levels	NT-3	14744 European
1366	18	55310060	C	G	-0.0819	0.0172	0.7735	1.92e-06	18_55310060_C_G	rs376150779	10894	GCST90274829	Neurotrophin-3 levels	NT-3	14744 European
1367	18	72123860	C	G	0.0734	0.0124	0.5258	3.23e-09	18_72123860_C_G	rs11151953	14296	GCST90274829	Neurotrophin-3 levels	NT-3	14744 European
1368	22	43649715	T	C	0.1823	0.0398	0.0287	4.64e-06	22_43649715_T_C	rs5751454	13680	GCST90274829	Neurotrophin-3 levels	NT-3	14744 European
1369	1	27021913	C	G	-0.1948	0.034	0.0337	1.01e-08	1_27021913_C_G	rs114165349	14727	GCST90274830	Osteoprotegerin levels	OPG	14733 European
1370	1	40045085	T	G	-0.0637	0.0139	0.3753	4.59e-06	1_40045085_T_G	rs56009454	10894	GCST90274830	Osteoprotegerin levels	OPG	14733 European
1371	3	172223982	T	C	-0.1569	0.0299	0.9631	1.54e-07	3_172223982_T_C	rs17600346	14723	GCST90274830	Osteoprotegerin levels	OPG	14733 European
1372	4	32870458	C	G	-0.2242	0.0486	0.9758	3.97e-06	4_32870458_C_G	rs28454196	14285	GCST90274830	Osteoprotegerin levels	OPG	14733 European
1373	4	99986023	C	G	-0.0671	0.0129	0.7288	1.98e-07	4_99986023_C_G	rs1230164	14285	GCST90274830	Osteoprotegerin levels	OPG	14733 European
1374	6	130506773	A	G	-0.1555	0.0334	0.962	3.23e-06	6_130506773_A_G	rs192337992	11978	GCST90274830	Osteoprotegerin levels	OPG	14733 European
1375	6	134519823	T	C	0.3067	0.0628	0.0154	1.04e-06	6_134519823_T_C	rs144471361	12145	GCST90274830	Osteoprotegerin levels	OPG	14733 European
1376	8	8604423	A	C	0.0522	0.0114	0.5556	4.67e-06	8_8604423_A_C	rs6985207	14285	GCST90274830	Osteoprotegerin levels	OPG	14733 European
1377	8	119443927	C	G	0.0837	0.0146	0.4689	9.87e-09	8_119443927_C_G	rs9643126	10893	GCST90274830	Osteoprotegerin levels	OPG	14733 European
1378	8	120081031	T	C	-0.1705	0.0114	0.5577	1.42e-50	8_120081031_T_C	rs2247769	14285	GCST90274830	Osteoprotegerin levels	OPG	14733 European
1379	10	55029035	A	G	0.1965	0.0429	0.9791	4.64e-06	10_55029035_A_G	rs77507094	14726	GCST90274830	Osteoprotegerin levels	OPG	14733 European
1380	11	16272199	A	C	-0.079	0.0147	0.2072	7.69e-08	11_16272199_A_C	rs1437633	12851	GCST90274830	Osteoprotegerin levels	OPG	14733 European
1381	12	71789031	A	G	-0.2692	0.0568	0.0133	2.14e-06	12_71789031_A_G	rs376613127	13154	GCST90274830	Osteoprotegerin levels	OPG	14733 European
1382	12	85607051	T	C	-0.1471	0.0298	0.9603	7.96e-07	12_85607051_T_C	rs74111611	14732	GCST90274830	Osteoprotegerin levels	OPG	14733 European
1383	12	119984130	T	C	-0.2253	0.0473	0.0196	1.91e-06	12_119984130_T_C	rs138557324	14285	GCST90274830	Osteoprotegerin levels	OPG	14733 European
1384	13	109537182	A	G	-0.2671	0.0567	0.9843	2.47e-06	13_109537182_A_G	rs61968587	13798	GCST90274830	Osteoprotegerin levels	OPG	14733 European
1385	14	69271784	A	G	0.057	0.0109	0.49	1.7e-07	14_69271784_A_G	rs10142466	14721	GCST90274830	Osteoprotegerin levels	OPG	14733 European
1386	14	94838142	T	G	0.2618	0.0433	0.0205	1.48e-09	14_94838142_T_G	rs112635299	14733	GCST90274830	Osteoprotegerin levels	OPG	14733 European
1387	15	84250648	A	G	-0.2007	0.0423	0.0206	2.09e-06	15_84250648_A_G	rs138408096	14721	GCST90274830	Osteoprotegerin levels	OPG	14733 European
1388	17	26694861	A	G	-0.1404	0.0111	0.4726	1.14e-36	17_26694861_A_G	rs704	14733	GCST90274830	Osteoprotegerin levels	OPG	14733 European
1389	17	47938521	T	C	-0.0672	0.0129	0.748	1.9e-07	17_47938521_T_C	rs271665	14710	GCST90274830	Osteoprotegerin levels	OPG	14733 European
1390	18	76523646	T	C	0.172	0.0376	0.9707	4.77e-06	18_76523646_T_C	rs9946923	13230	GCST90274830	Osteoprotegerin levels	OPG	14733 European
1391	19	19233575	CA	C	-0.07	0.0151	0.6091	3.56e-06	19_19233575_CA_C	rs36100765	10894	GCST90274830	Osteoprotegerin levels	OPG	14733 European
1392	3	155531845	A	G	0.0882	0.0167	0.5176	1.28e-07	3_155531845_A_G	rs7432752	10894	GCST90274831	Oncostatin-M levels	OSM	14736 European
1393	6	31274196	T	C	-0.1048	0.0191	0.8812	4.09e-08	6_31274196_T_C	rs9264931	14736	GCST90274831	Oncostatin-M levels	OSM	14736 European
1394	8	2649118	A	ATGTG	0.1106	0.0232	0.8575	1.87e-06	8_2649118_A_ATGTG	rs375087845	7943	GCST90274831	Oncostatin-M levels	OSM	14736 European
1395	8	41555366	T	C	-0.0594	0.0125	0.6496	2.01e-06	8_41555366_T_C	rs559651	14715	GCST90274831	Oncostatin-M levels	OSM	14736 European
1396	8	106546895	G	GT	0.3989	0.0801	0.988	6.36e-07	8_106546895_G_GT	rs376277158	10407	GCST90274831	Oncostatin-M levels	OSM	14736 European
1397	9	137876508	C	G	0.2926	0.0621	0.0172	2.46e-06	9_137876508_C_G	rs117867445	10471	GCST90274831	Oncostatin-M levels	OSM	14736 European
1398	10	30032133	A	G	0.2665	0.0525	0.0176	3.85e-07	10_30032133_A_G	rs76275710	14735	GCST90274831	Oncostatin-M levels	OSM	14736 European
1399	11	47424864	A	G	-0.0847	0.017	0.139	6.28e-07	11_47424864_A_G	rs61897429	14735	GCST90274831	Oncostatin-M levels	OSM	14736 European
1400	11	72945341	T	C	0.177	0.0236	0.9163	6.38e-14	11_72945341_T_C	rs2511241	13668	GCST90274831	Oncostatin-M levels	OSM	14736 European
1401	11	102334152	T	C	-0.0803	0.0173	0.8631	3.46e-06	11_102334152_T_C	rs7102957	14288	GCST90274831	Oncostatin-M levels	OSM	14736 European
1402	12	112007756	T	C	-0.0728	0.0132	0.5224	3.48e-08	12_112007756_T_C	rs653178	11785	GCST90274831	Oncostatin-M levels	OSM	14736 European
1403	14	88422929	T	C	-0.1077	0.0178	0.2079	1.44e-09	14_88422929_T_C	rs111865607	10894	GCST90274831	Oncostatin-M levels	OSM	14736 European
1404	15	22508018	A	G	0.1274	0.0276	0.211	3.91e-06	15_22508018_A_G	rs4779338	8491	GCST90274831	Oncostatin-M levels	OSM	14736 European
1405	17	38137033	A	G	0.1101	0.0117	0.5367	4.95e-21	17_38137033_A_G	rs3859189	14729	GCST90274831	Oncostatin-M levels	OSM	14736 European
1406	17	75178814	A	G	-0.2566	0.0536	0.019	1.69e-06	17_75178814_A_G	rs116928468	11770	GCST90274831	Oncostatin-M levels	OSM	14736 European
1407	21	42594678	A	G	-0.152	0.0327	0.0371	3.35e-06	21_42594678_A_G	rs80303768	14722	GCST90274831	Oncostatin-M levels	OSM	14736 European
1408	22	30600105	C	G	-0.159	0.0346	0.0363	4.32e-06	22_30600105_C_G	rs4823082	14724	GCST90274831	Oncostatin-M levels	OSM	14736 European
1409	22	38211954	A	G	-0.0663	0.0122	0.5586	5.5e-08	22_38211954_A_G	rs2285179	14288	GCST90274831	Oncostatin-M levels	OSM	14736 European
1410	22	49231540	A	G	0.0636	0.0136	0.7378	2.92e-06	22_49231540_A_G	rs28444486	14735	GCST90274831	Oncostatin-M levels	OSM	14736 European
1411	1	27646512	A	G	-0.4926	0.0993	0.0079	7.02e-07	1_27646512_A_G	rs146328951	9354	GCST90274832	Programmed cell death 1 ligand 1 levels	PD-L1	14736 European
1412	1	238609559	A	G	0.0961	0.0192	0.868	5.58e-07	1_238609559_A_G	rs184265227	14288	GCST90274832	Programmed cell death 1 ligand 1 levels	PD-L1	14736 European
1413	3	127280969	A	G	-0.0816	0.0176	0.8717	3.55e-06	3_127280969_A_G	rs4974444	14288	GCST90274832	Programmed cell death 1 ligand 1 levels	PD-L1	14736 European
1414	5	18938332	CT	C	-0.1136	0.0234	0.0869	1.21e-06	5_18938332_CT_C	rs144330980	11339	GCST90274832	Programmed cell death 1 ligand 1 levels	PD-L1	14736 European
1415	5	90058982	T	G	0.1407	0.0273	0.9234	2.55e-07	5_90058982_T_G	rs62373966	11777	GCST90274832	Programmed cell death 1 ligand 1 levels	PD-L1	14736 European
1416	5	159936536	T	C	-0.1179	0.0248	0.0613	1.99e-06	5_159936536_T_C	rs10043030	14091	GCST90274832	Programmed cell death 1 ligand 1 levels	PD-L1	14736 European
1417	6	19842497	T	C	0.0554	0.0116	0.4457	1.79e-06	6_19842497_T_C	rs6917605	14733	GCST90274832	Programmed cell death 1 ligand 1 levels	PD-L1	14736 European
1418	6	134673561	A	G	0.1933	0.0385	0.0292	5.15e-07	6_134673561_A_G	rs75510105	14727	GCST90274832	Programmed cell death 1 ligand 1 levels	PD-L1	14736 European
1419	7	151019021	C	G	0.1913	0.0407	0.966	2.6e-06	7_151019021_C_G	rs12539643	11337	GCST90274832	Programmed cell death 1 ligand 1 levels	PD-L1	14736 European
1420	8	68297799	T	G	-0.1142	0.025	0.074	4.92e-06	8_68297799_T_G	rs113674769	12404	GCST90274832	Programmed cell death 1 ligand 1 levels	PD-L1	14736 European
1421	9	5448218	T	C	-0.1295	0.012	0.3471	3.77e-27	9_5448218_T_C	rs822335	14736	GCST90274832	Programmed cell death 1 ligand 1 levels	PD-L1	14736 European
1422	9	5485387	A	T	0.1138	0.0213	0.916	9.16e-08	9_5485387_A_T	rs60830384	14718	GCST90274832	Programmed cell death 1 ligand 1 levels	PD-L1	14736 European
1423	9	34007646	A	T	0.0832	0.016	0.1779	1.99e-07	9_34007646_A_T	rs7026097	12834	GCST90274832	Programmed cell death 1 ligand 1 levels	PD-L1	14736 European
1424	11	1948186	T	C	-0.0609	0.0128	0.6543	1.96e-06	11_1948186_T_C	rs7125631	14288	GCST90274832	Programmed cell death 1 ligand 1 levels	PD-L1	14736 European
1425	11	127683667	T	G	0.061	0.0114	0.5018	8.75e-08	11_127683667_T_G	rs7945680	14728	GCST90274832	Programmed cell death 1 ligand 1 levels	PD-L1	14736 European
1426	12	48670152	T	C	0.0537	0.0117	0.5862	4.44e-06	12_48670152_T_C	rs7304709	14727	GCST90274832	Programmed cell death 1 ligand 1 levels	PD-L1	14736 European
1427	12	111932800	T	C	-0.0622	0.0133	0.5235	2.92e-06	12_111932800_T_C	rs7137828	11337	GCST90274832	Programmed cell death 1 ligand 1 levels	PD-L1	14736 European
1428	15	89721461	T	C	-0.0577	0.012	0.4351	1.52e-06	15_89721461_T_C	rs2283438	14288	GCST90274832	Programmed cell death 1 ligand 1 levels	PD-L1	14736 European
1429	19	5799008	A	G	0.1619	0.0324	0.0521	5.83e-07	19_5799008_A_G	rs79045618	10714	GCST90274832	Programmed cell death 1 ligand 1 levels	PD-L1	14736 European
1430	1	88911632	T	C	0.1202	0.0233	0.9155	2.49e-07	1_88911632_T_C	rs78397068	14288	GCST90274833	Stem cell factor levels	SCF	14736 European
1431	1	223111265	A	G	-0.1584	0.0345	0.0354	4.4e-06	1_223111265_A_G	rs71644719	14727	GCST90274833	Stem cell factor levels	SCF	14736 European
1432	1	234853268	A	C	-0.0553	0.0118	0.4647	2.78e-06	1_234853268_A_C	rs557933	14287	GCST90274833	Stem cell factor levels	SCF	14736 European
1433	2	71106068	A	G	-0.0567	0.0116	0.4624	1.02e-06	2_71106068_A_G	rs11126305	14718	GCST90274833	Stem cell factor levels	SCF	14736 European
1434	4	18944656	T	C	-0.0718	0.0153	0.185	2.69e-06	4_18944656_T_C	rs7664024	14288	GCST90274833	Stem cell factor levels	SCF	14736 European
1435	4	183543315	T	C	-0.1619	0.0339	0.0373	1.79e-06	4_183543315_T_C	rs34813411	14717	GCST90274833	Stem cell factor levels	SCF	14736 European
1436	6	31270311	A	G	0.1407	0.0303	0.0716	3.42e-06	6_31270311_A_G	rs9264796	12404	GCST90274833	Stem cell factor levels	SCF	14736 European
1437	7	94953895	A	G	0.0789	0.012	0.4598	4.87e-11	7_94953895_A_G	rs705379	14288	GCST90274833	Stem cell factor levels	SCF	14736 European
1438	8	47325114	A	G	0.4722	0.1032	0.007	4.75e-06	8_47325114_A_G	rs2133027	8290	GCST90274833	Stem cell factor levels	SCF	14736 European
1439	8	126507308	T	C	-0.0683	0.0126	0.2937	5.94e-08	8_126507308_T_C	rs2980888	14735	GCST90274833	Stem cell factor levels	SCF	14736 European
1440	9	79147122	T	C	0.0575	0.0118	0.4446	1.1e-06	9_79147122_T_C	rs785900	14288	GCST90274833	Stem cell factor levels	SCF	14736 European
1441	9	107661742	A	C	0.1156	0.0133	0.7485	3.57e-18	9_107661742_A_C	rs2740488	14732	GCST90274833	Stem cell factor levels	SCF	14736 European
1442	9	128807910	T	C	-0.1391	0.0205	0.0915	1.16e-11	9_128807910_T_C	rs138854302	14736	GCST90274833	Stem cell factor levels	SCF	14736 European
1443	9	136065526	T	C	0.105	0.0219	0.1215	1.63e-06	9_136065526_T_C	rs12378537	11337	GCST90274833	Stem cell factor levels	SCF	14736 European
1444	10	122531747	T	C	0.1548	0.0339	0.0334	4.96e-06	10_122531747_T_C	rs11199541	14736	GCST90274833	Stem cell factor levels	SCF	14736 European
1445	11	834389	T	C	-0.0721	0.015	0.7926	1.53e-06	11_834389_T_C	rs72847212	13659	GCST90274833	Stem cell factor levels	SCF	14736 European
1446	11	13357183	A	G	-0.0568	0.012	0.6474	2.21e-06	11_13357183_A_G	rs10832027	14734	GCST90274833	Stem cell factor levels	SCF	14736 European
1447	11	61551356	T	C	-0.0735	0.0121	0.6459	1.24e-09	11_61551356_T_C	rs174535	14736	GCST90274833	Stem cell factor levels	SCF	14736 European
1448	11	133206940	A	C	-0.0606	0.0129	0.3129	2.63e-06	11_133206940_A_C	rs10894669	14735	GCST90274833	Stem cell factor levels	SCF	14736 European
1449	12	89369806	T	C	-0.0707	0.0122	0.6366	6.83e-09	12_89369806_T_C	rs11608458	14288	GCST90274833	Stem cell factor levels	SCF	14736 European
1450	13	26799167	A	C	-0.0938	0.0192	0.1062	1.03e-06	13_26799167_A_C	rs71431776	14714	GCST90274833	Stem cell factor levels	SCF	14736 European
1451	15	43623397	T	G	0.2803	0.0512	0.9812	4.38e-08	15_43623397_T_G	rs45617141	12935	GCST90274833	Stem cell factor levels	SCF	14736 European
1452	15	86004837	G	GT	-0.0616	0.0131	0.5776	2.57e-06	15_86004837_G_GT	rs34585639	11337	GCST90274833	Stem cell factor levels	SCF	14736 European
1453	16	25205611	A	T	-0.0715	0.0152	0.2479	2.55e-06	16_25205611_A_T	rs2161465	11966	GCST90274833	Stem cell factor levels	SCF	14736 European
1454	16	56993161	A	G	0.1146	0.0123	0.3094	1.2e-20	16_56993161_A_G	rs12149545	14736	GCST90274833	Stem cell factor levels	SCF	14736 European
1455	16	67928042	A	G	0.1658	0.0171	0.1303	3.14e-22	16_67928042_A_G	rs16942887	14736	GCST90274833	Stem cell factor levels	SCF	14736 European
1456	17	16356498	A	G	0.2116	0.0453	0.0274	3e-06	17_16356498_A_G	rs151246947	13224	GCST90274833	Stem cell factor levels	SCF	14736 European
1457	18	43867311	A	G	0.0538	0.0117	0.4265	4.26e-06	18_43867311_A_G	rs11877350	14728	GCST90274833	Stem cell factor levels	SCF	14736 European
1458	19	54793830	C	G	0.095	0.0141	0.2138	1.61e-11	19_54793830_C_G	rs798893	14725	GCST90274833	Stem cell factor levels	SCF	14736 European
1459	20	44109198	A	G	0.2422	0.0516	0.0144	2.68e-06	20_44109198_A_G	rs146276488	14728	GCST90274833	Stem cell factor levels	SCF	14736 European
1460	20	44551855	T	C	-0.2858	0.0144	0.8039	1.16e-87	20_44551855_T_C	rs6073958	14730	GCST90274833	Stem cell factor levels	SCF	14736 European
1461	20	44776543	T	C	-0.1985	0.0341	0.0394	5.85e-09	20_44776543_T_C	rs2024570	14288	GCST90274833	Stem cell factor levels	SCF	14736 European
1462	22	33150447	T	TA	-0.0678	0.0146	0.7187	3.42e-06	22_33150447_T_TA	rs149300253	11329	GCST90274833	Stem cell factor levels	SCF	14736 European
1463	2	122731427	A	G	0.104	0.0218	0.9138	1.84e-06	2_122731427_A_G	rs138897138	14288	GCST90274834	SIR2-like protein 2 levels	SIRT2	14736 European
1464	3	14613224	T	C	-0.1521	0.0329	0.9617	3.78e-06	3_14613224_T_C	rs116198125	14727	GCST90274834	SIR2-like protein 2 levels	SIRT2	14736 European
1465	4	160629137	A	G	-0.1063	0.0229	0.0886	3.45e-06	4_160629137_A_G	rs60459634	14288	GCST90274834	SIR2-like protein 2 levels	SIRT2	14736 European
1466	5	78787853	A	G	0.1277	0.0277	0.9506	4.02e-06	5_78787853_A_G	rs115455827	14735	GCST90274834	SIR2-like protein 2 levels	SIRT2	14736 European
1467	5	177560339	A	T	0.0639	0.0138	0.7496	3.65e-06	5_177560339_A_T	rs7718478	14288	GCST90274834	SIR2-like protein 2 levels	SIRT2	14736 European
1468	6	63413043	A	G	-0.3428	0.0737	0.989	3.3e-06	6_63413043_A_G	rs72883370	12737	GCST90274834	SIR2-like protein 2 levels	SIRT2	14736 European
1469	6	158193698	A	G	0.076	0.0145	0.6981	1.59e-07	6_158193698_A_G	rs1034059	14288	GCST90274834	SIR2-like protein 2 levels	SIRT2	14736 European
1470	7	14143486	C	G	-0.1286	0.0243	0.9177	1.21e-07	7_14143486_C_G	rs12531843	12404	GCST90274834	SIR2-like protein 2 levels	SIRT2	14736 European
1471	8	89590527	T	C	0.2573	0.0551	0.9858	3.02e-06	8_89590527_T_C	rs147383134	13801	GCST90274834	SIR2-like protein 2 levels	SIRT2	14736 European
1472	12	83600525	A	C	-0.0841	0.0184	0.8864	4.86e-06	12_83600525_A_C	rs11115639	14730	GCST90274834	SIR2-like protein 2 levels	SIRT2	14736 European
1473	13	37413465	T	C	0.0862	0.0184	0.8546	2.8e-06	13_37413465_T_C	rs77381020	14288	GCST90274834	SIR2-like protein 2 levels	SIRT2	14736 European
1474	19	39379770	T	C	-0.5739	0.0515	0.0161	7.69e-29	19_39379770_T_C	rs144373891	14736	GCST90274834	SIR2-like protein 2 levels	SIRT2	14736 European
1475	22	45002809	A	G	0.0965	0.0208	0.885	3.49e-06	22_45002809_A_G	rs12152184	12402	GCST90274834	SIR2-like protein 2 levels	SIRT2	14736 European
1476	1	44140187	CT	C	-0.0641	0.014	0.4032	4.68e-06	1_44140187_CT_C	rs35692956	10894	GCST90274835	Signaling lymphocytic activation molecule levels	SLAMF1	14734 European
1477	1	160581152	A	C	-0.1256	0.0159	0.1616	2.8e-15	1_160581152_A_C	rs12058421	14731	GCST90274835	Signaling lymphocytic activation molecule levels	SLAMF1	14734 European
1478	1	160636559	T	C	0.2209	0.0162	0.8506	2.45e-42	1_160636559_T_C	rs60094514	14732	GCST90274835	Signaling lymphocytic activation molecule levels	SLAMF1	14734 European
1479	2	62575443	A	G	-0.0612	0.0123	0.3695	6.5e-07	2_62575443_A_G	rs13014154	14285	GCST90274835	Signaling lymphocytic activation molecule levels	SLAMF1	14734 European
1480	2	216910771	A	G	0.3328	0.0655	0.989	3.76e-07	2_216910771_A_G	rs192245879	13799	GCST90274835	Signaling lymphocytic activation molecule levels	SLAMF1	14734 European
1481	3	98605645	A	C	0.065	0.0132	0.45	8.47e-07	3_98605645_A_C	rs1972434	11333	GCST90274835	Signaling lymphocytic activation molecule levels	SLAMF1	14734 European
1482	3	186731157	A	T	0.0727	0.0121	0.6151	1.88e-09	3_186731157_A_T	rs10212190	14285	GCST90274835	Signaling lymphocytic activation molecule levels	SLAMF1	14734 European
1483	4	6642331	A	G	0.0707	0.0153	0.1909	3.82e-06	4_6642331_A_G	rs3806818	13853	GCST90274835	Signaling lymphocytic activation molecule levels	SLAMF1	14734 European
1484	4	106143797	A	G	-0.0609	0.0127	0.5964	1.62e-06	4_106143797_A_G	rs13147502	12843	GCST90274835	Signaling lymphocytic activation molecule levels	SLAMF1	14734 European
1485	5	95235627	T	C	-0.1122	0.0142	0.7184	2.76e-15	5_95235627_T_C	rs1057964	11979	GCST90274835	Signaling lymphocytic activation molecule levels	SLAMF1	14734 European
1486	6	32635501	A	G	0.1017	0.0168	0.796	1.42e-09	6_32635501_A_G	rs114466578	12733	GCST90274835	Signaling lymphocytic activation molecule levels	SLAMF1	14734 European
1487	6	42462406	T	C	-0.0589	0.0119	0.4969	7.44e-07	6_42462406_T_C	rs7745783	14286	GCST90274835	Signaling lymphocytic activation molecule levels	SLAMF1	14734 European
1488	6	152893441	T	C	0.0688	0.0143	0.2204	1.5e-06	6_152893441_T_C	rs2623960	14286	GCST90274835	Signaling lymphocytic activation molecule levels	SLAMF1	14734 European
1489	7	38626562	T	C	0.058	0.0125	0.3266	3.48e-06	7_38626562_T_C	rs10499604	14730	GCST90274835	Signaling lymphocytic activation molecule levels	SLAMF1	14734 European
1490	7	134817203	A	G	-0.1585	0.0295	0.0447	7.75e-08	7_134817203_A_G	rs79348253	14719	GCST90274835	Signaling lymphocytic activation molecule levels	SLAMF1	14734 European
1491	9	78767497	C	G	-0.1982	0.043	0.0213	4.04e-06	9_78767497_C_G	rs17720330	14727	GCST90274835	Signaling lymphocytic activation molecule levels	SLAMF1	14734 European
1492	10	28873202	T	C	-0.0747	0.0126	0.2977	3.06e-09	10_28873202_T_C	rs2790462	14733	GCST90274835	Signaling lymphocytic activation molecule levels	SLAMF1	14734 European
1493	10	66091335	A	G	-0.2863	0.0577	0.0181	6.98e-07	10_66091335_A_G	rs138657007	12790	GCST90274835	Signaling lymphocytic activation molecule levels	SLAMF1	14734 European
1494	12	111884608	T	C	0.097	0.013	0.4758	8.55e-14	12_111884608_T_C	rs3184504	11783	GCST90274835	Signaling lymphocytic activation molecule levels	SLAMF1	14734 European
1495	12	121341933	C	G	0.0583	0.0124	0.5241	2.58e-06	12_121341933_C_G	rs2393716	12848	GCST90274835	Signaling lymphocytic activation molecule levels	SLAMF1	14734 European
1496	13	26736047	T	C	0.2712	0.0569	0.9863	1.88e-06	13_26736047_T_C	rs111865527	14244	GCST90274835	Signaling lymphocytic activation molecule levels	SLAMF1	14734 European
1497	13	78282092	C	G	-0.2791	0.0598	0.0148	3.05e-06	13_78282092_C_G	rs73231041	12735	GCST90274835	Signaling lymphocytic activation molecule levels	SLAMF1	14734 European
1498	13	107639422	T	C	0.2421	0.0506	0.9791	1.71e-06	13_107639422_T_C	rs112742549	13499	GCST90274835	Signaling lymphocytic activation molecule levels	SLAMF1	14734 European
1499	14	87822926	T	C	-0.0644	0.0128	0.3774	4.87e-07	14_87822926_T_C	rs147616029	12850	GCST90274835	Signaling lymphocytic activation molecule levels	SLAMF1	14734 European
1500	15	55294543	T	G	-0.0557	0.012	0.5136	3.46e-06	15_55294543_T_G	rs1609310	14286	GCST90274835	Signaling lymphocytic activation molecule levels	SLAMF1	14734 European
1501	17	7063899	A	C	0.1013	0.0156	0.2121	8.38e-11	17_7063899_A_C	rs56244095	14286	GCST90274835	Signaling lymphocytic activation molecule levels	SLAMF1	14734 European
1502	17	79220224	C	G	0.0894	0.0141	0.4462	2.29e-10	17_79220224_C_G	rs2725405	10271	GCST90274835	Signaling lymphocytic activation molecule levels	SLAMF1	14734 European
1503	18	59233474	A	G	-0.3592	0.073	0.9888	8.63e-07	18_59233474_A_G	rs149092077	11137	GCST90274835	Signaling lymphocytic activation molecule levels	SLAMF1	14734 European
1504	18	72388527	A	G	-0.1486	0.0324	0.0449	4.51e-06	18_72388527_A_G	rs35271532	14286	GCST90274835	Signaling lymphocytic activation molecule levels	SLAMF1	14734 European
1505	19	17337555	A	C	0.0674	0.0145	0.2299	3.35e-06	19_17337555_A_C	rs3745163	13669	GCST90274835	Signaling lymphocytic activation molecule levels	SLAMF1	14734 European
1506	22	22451222	T	C	0.1063	0.0229	0.0805	3.45e-06	22_22451222_T_C	rs73151926	14286	GCST90274835	Signaling lymphocytic activation molecule levels	SLAMF1	14734 European
1507	1	86468724	T	C	-0.0984	0.0206	0.8775	1.78e-06	1_86468724_T_C	rs1698742	11790	GCST90274836	Sulfotransferase 1A1 levels	ST1A1	11793 European
1508	1	119273856	A	G	0.0702	0.0147	0.466	1.79e-06	1_119273856_A_G	rs2712255	9849	GCST90274836	Sulfotransferase 1A1 levels	ST1A1	11793 European
1509	2	144228095	T	TTA	-0.1058	0.023	0.8562	4.22e-06	2_144228095_T_TTA	rs140150241	7943	GCST90274836	Sulfotransferase 1A1 levels	ST1A1	11793 European
1510	3	186459927	T	C	-0.0712	0.0135	0.599	1.33e-07	3_186459927_T_C	rs710446	11793	GCST90274836	Sulfotransferase 1A1 levels	ST1A1	11793 European
1511	4	127777021	T	C	-0.3184	0.0684	0.9871	3.24e-06	4_127777021_T_C	rs149869672	10858	GCST90274836	Sulfotransferase 1A1 levels	ST1A1	11793 European
1512	4	142303334	A	C	0.1048	0.0214	0.8462	9.72e-07	4_142303334_A_C	rs371387526	8817	GCST90274836	Sulfotransferase 1A1 levels	ST1A1	11793 European
1513	4	187161211	T	C	-0.1678	0.0136	0.4926	5.64e-35	4_187161211_T_C	rs66530140	10913	GCST90274836	Sulfotransferase 1A1 levels	ST1A1	11793 European
1514	5	176839890	T	G	-0.083	0.0152	0.2653	4.75e-08	5_176839890_T_G	rs2731674	11790	GCST90274836	Sulfotransferase 1A1 levels	ST1A1	11793 European
1515	6	52231674	A	G	0.0924	0.0199	0.8711	3.43e-06	6_52231674_A_G	rs55793562	11781	GCST90274836	Sulfotransferase 1A1 levels	ST1A1	11793 European
1516	7	77960330	T	C	-0.0645	0.0135	0.5986	1.77e-06	7_77960330_T_C	rs2691531	11793	GCST90274836	Sulfotransferase 1A1 levels	ST1A1	11793 European
1517	8	11410797	T	C	-0.3483	0.0756	0.9898	4.08e-06	8_11410797_T_C	rs7812322	10858	GCST90274836	Sulfotransferase 1A1 levels	ST1A1	11793 European
1518	8	17377551	A	G	-0.1504	0.0318	0.95	2.25e-06	8_17377551_A_G	rs2213907	11790	GCST90274836	Sulfotransferase 1A1 levels	ST1A1	11793 European
1519	8	126413022	A	G	0.0768	0.0166	0.4768	3.72e-06	8_126413022_A_G	rs55939507	9460	GCST90274836	Sulfotransferase 1A1 levels	ST1A1	11793 European
1520	11	19560616	T	C	-0.1433	0.0287	0.9287	5.94e-07	11_19560616_T_C	rs77919742	11345	GCST90274836	Sulfotransferase 1A1 levels	ST1A1	11793 European
1521	11	128596369	A	T	0.134	0.0285	0.0644	2.58e-06	11_128596369_A_T	rs76833948	11345	GCST90274836	Sulfotransferase 1A1 levels	ST1A1	11793 European
1522	12	12719921	C	G	0.1077	0.0224	0.8871	1.52e-06	12_12719921_C_G	rs72656644	11345	GCST90274836	Sulfotransferase 1A1 levels	ST1A1	11793 European
1523	12	23759406	T	C	-0.08	0.0173	0.8156	3.76e-06	12_23759406_T_C	rs10842189	11784	GCST90274836	Sulfotransferase 1A1 levels	ST1A1	11793 European
1524	12	74902158	A	C	-0.1927	0.0361	0.0662	9.4e-08	12_74902158_A_C	rs9804965	9265	GCST90274836	Sulfotransferase 1A1 levels	ST1A1	11793 European
1525	12	103074539	T	C	-0.0715	0.0147	0.2856	1.15e-06	12_103074539_T_C	rs703595	11789	GCST90274836	Sulfotransferase 1A1 levels	ST1A1	11793 European
1526	12	113112650	T	C	0.0622	0.0136	0.4128	4.8e-06	12_113112650_T_C	rs232928	11345	GCST90274836	Sulfotransferase 1A1 levels	ST1A1	11793 European
1527	14	21044934	T	TA	0.1206	0.0263	0.8947	4.53e-06	14_21044934_T_TA	rs142827114	8390	GCST90274836	Sulfotransferase 1A1 levels	ST1A1	11793 European
1528	14	93060526	CCAGCA	C	-0.132	0.028	0.0919	2.43e-06	14_93060526_CCAGCA_C	rs144796381	8389	GCST90274836	Sulfotransferase 1A1 levels	ST1A1	11793 European
1529	16	28285775	A	G	0.0695	0.0139	0.561	5.73e-07	16_28285775_A_G	rs11074902	11345	GCST90274836	Sulfotransferase 1A1 levels	ST1A1	11793 European
1530	16	28561581	T	C	-0.1882	0.0135	0.5314	3.58e-44	16_28561581_T_C	rs149278	11344	GCST90274836	Sulfotransferase 1A1 levels	ST1A1	11793 European
1531	17	54851764	A	G	0.271	0.0581	0.9826	3.1e-06	17_54851764_A_G	rs117222566	10403	GCST90274836	Sulfotransferase 1A1 levels	ST1A1	11793 European
1532	21	28777897	A	C	-0.18	0.0376	0.9587	1.69e-06	21_28777897_A_C	rs72643498	11788	GCST90274836	Sulfotransferase 1A1 levels	ST1A1	11793 European
1533	2	74061232	A	G	0.2195	0.0425	0.0229	2.41e-07	2_74061232_A_G	rs111872246	14248	GCST90274837	STAM binding protein levels	STAMPB	14736 European
1534	2	122731427	A	G	0.1085	0.0218	0.9138	6.46e-07	2_122731427_A_G	rs138897138	14288	GCST90274837	STAM binding protein levels	STAMPB	14736 European
1535	3	14613224	T	C	-0.1484	0.0325	0.9619	4.97e-06	3_14613224_T_C	rs116198125	14727	GCST90274837	STAM binding protein levels	STAMPB	14736 European
1536	6	158193698	A	G	0.0695	0.0145	0.698	1.64e-06	6_158193698_A_G	rs1034059	14288	GCST90274837	STAM binding protein levels	STAMPB	14736 European
1537	7	14143486	C	G	-0.1251	0.0243	0.9177	2.63e-07	7_14143486_C_G	rs12531843	12404	GCST90274837	STAM binding protein levels	STAMPB	14736 European
1538	7	29807677	T	G	0.1578	0.0339	0.0643	3.24e-06	7_29807677_T_G	rs200824954	10894	GCST90274837	STAM binding protein levels	STAMPB	14736 European
1539	10	6800809	T	C	-0.1908	0.0394	0.0247	1.28e-06	10_6800809_T_C	rs75610895	14730	GCST90274837	STAM binding protein levels	STAMPB	14736 European
1540	14	104363671	A	G	-0.1722	0.0352	0.0323	9.98e-07	14_104363671_A_G	rs111581172	14736	GCST90274837	STAM binding protein levels	STAMPB	14736 European
1541	15	81240669	A	G	-0.1571	0.0309	0.0404	3.69e-07	15_81240669_A_G	rs2280441	14735	GCST90274837	STAM binding protein levels	STAMPB	14736 European
1542	16	84586319	T	C	0.0876	0.0169	0.3579	2.18e-07	16_84586319_T_C	rs114302245	10894	GCST90274837	STAM binding protein levels	STAMPB	14736 European
1543	17	60294757	A	G	0.235	0.0512	0.0269	4.44e-06	17_60294757_A_G	rs73327656	13801	GCST90274837	STAM binding protein levels	STAMPB	14736 European
1544	19	6195636	A	G	0.1288	0.0272	0.0724	2.19e-06	19_6195636_A_G	rs140656901	13224	GCST90274837	STAM binding protein levels	STAMPB	14736 European
1545	19	56709656	A	G	0.2031	0.0437	0.0246	3.36e-06	19_56709656_A_G	rs10426867	12785	GCST90274837	STAM binding protein levels	STAMPB	14736 European
1546	22	45002809	A	G	0.0961	0.0208	0.8851	3.83e-06	22_45002809_A_G	rs12152184	12402	GCST90274837	STAM binding protein levels	STAMPB	14736 European
1547	1	92925962	T	G	-0.0954	0.0202	0.8166	2.33e-06	1_92925962_T_G	rs79050605	8287	GCST90274838	Transforming growth factor-alpha levels	TGF-alpha	14733 European
1548	1	166175871	C	G	-0.2692	0.056	0.9835	1.53e-06	1_166175871_C_G	rs78912149	13798	GCST90274838	Transforming growth factor-alpha levels	TGF-alpha	14733 European
1549	2	70774295	A	T	0.137	0.0184	0.114	9.65e-14	2_70774295_A_T	rs72912115	14728	GCST90274838	Transforming growth factor-alpha levels	TGF-alpha	14733 European
1550	4	16165036	A	G	-0.2684	0.05	0.0153	7.96e-08	4_16165036_A_G	rs34007466	14733	GCST90274838	Transforming growth factor-alpha levels	TGF-alpha	14733 European
1551	6	31034990	T	C	0.0717	0.0146	0.2343	9.06e-07	6_31034990_T_C	rs9262670	12842	GCST90274838	Transforming growth factor-alpha levels	TGF-alpha	14733 European
1552	8	2654153	C	G	0.1081	0.023	0.905	2.6e-06	8_2654153_C_G	rs1963491	11334	GCST90274838	Transforming growth factor-alpha levels	TGF-alpha	14733 European
1553	8	13724808	C	G	0.1678	0.0361	0.9681	3.35e-06	8_13724808_C_G	rs34630685	14285	GCST90274838	Transforming growth factor-alpha levels	TGF-alpha	14733 European
1554	10	30042437	T	C	-0.2601	0.0508	0.9817	3.05e-07	10_30042437_T_C	rs74130123	14733	GCST90274838	Transforming growth factor-alpha levels	TGF-alpha	14733 European
1555	10	90836825	A	G	-0.095	0.0198	0.1322	1.6e-06	10_90836825_A_G	rs4934441	11780	GCST90274838	Transforming growth factor-alpha levels	TGF-alpha	14733 European
1556	11	119506018	T	C	0.0959	0.019	0.1107	4.48e-07	11_119506018_T_C	rs12270510	14731	GCST90274838	Transforming growth factor-alpha levels	TGF-alpha	14733 European
1557	12	112007756	T	C	-0.0708	0.0131	0.5228	6.5e-08	12_112007756_T_C	rs653178	11782	GCST90274838	Transforming growth factor-alpha levels	TGF-alpha	14733 European
1558	17	38137033	A	G	0.0655	0.0116	0.5369	1.64e-08	17_38137033_A_G	rs3859189	14726	GCST90274838	Transforming growth factor-alpha levels	TGF-alpha	14733 European
1559	17	52896367	T	G	-0.0561	0.0122	0.4039	4.26e-06	17_52896367_T_G	rs35496173	14285	GCST90274838	Transforming growth factor-alpha levels	TGF-alpha	14733 European
1560	19	15885492	A	T	0.143	0.0307	0.9552	3.19e-06	19_15885492_A_T	rs78464136	14285	GCST90274838	Transforming growth factor-alpha levels	TGF-alpha	14733 European
1561	19	58857883	A	G	0.2856	0.0569	0.9866	5.19e-07	19_58857883_A_G	rs149146289	14285	GCST90274838	Transforming growth factor-alpha levels	TGF-alpha	14733 European
1562	2	86307128	A	G	-0.0649	0.013	0.478	5.97e-07	2_86307128_A_G	rs12328100	11784	GCST90274839	Tumor necrosis factor levels	TNF	11785 European
1563	2	117991812	A	T	0.1289	0.0254	0.9163	3.88e-07	2_117991812_A_T	rs333835	11337	GCST90274839	Tumor necrosis factor levels	TNF	11785 European
1564	3	108099780	T	C	0.0674	0.0135	0.4514	5.96e-07	3_108099780_T_C	rs7621032	11337	GCST90274839	Tumor necrosis factor levels	TNF	11785 European
1565	4	146658520	T	C	-0.1517	0.031	0.9506	9.9e-07	4_146658520_T_C	rs4835254	11770	GCST90274839	Tumor necrosis factor levels	TNF	11785 European
1566	6	44325149	T	C	0.1175	0.0255	0.078	4.07e-06	6_44325149_T_C	rs867063	11337	GCST90274839	Tumor necrosis factor levels	TNF	11785 European
1567	6	127494091	A	G	0.2512	0.0533	0.9796	2.44e-06	6_127494091_A_G	rs138684734	10850	GCST90274839	Tumor necrosis factor levels	TNF	11785 European
1568	7	80365289	A	G	-0.3062	0.0629	0.0173	1.13e-06	7_80365289_A_G	rs117427219	10850	GCST90274839	Tumor necrosis factor levels	TNF	11785 European
1569	7	150140762	T	C	-0.0606	0.0131	0.5366	3.73e-06	7_150140762_T_C	rs7806921	11778	GCST90274839	Tumor necrosis factor levels	TNF	11785 European
1570	8	136662225	A	G	-0.298	0.0646	0.9824	3.97e-06	8_136662225_A_G	rs148560093	9984	GCST90274839	Tumor necrosis factor levels	TNF	11785 European
1571	10	11469516	A	G	-0.1207	0.0247	0.0885	1.03e-06	10_11469516_A_G	rs12354434	11337	GCST90274839	Tumor necrosis factor levels	TNF	11785 European
1572	10	106909970	A	G	-0.0653	0.0142	0.2861	4.25e-06	10_106909970_A_G	rs1377015	11782	GCST90274839	Tumor necrosis factor levels	TNF	11785 European
1573	12	50824101	T	C	0.3405	0.066	0.0132	2.48e-07	12_50824101_T_C	rs141295666	11337	GCST90274839	Tumor necrosis factor levels	TNF	11785 European
1574	15	98409431	CT	C	-0.3487	0.0753	0.0147	3.64e-06	15_98409431_CT_C	rs201738671	7943	GCST90274839	Tumor necrosis factor levels	TNF	11785 European
1575	17	10503956	A	T	0.1372	0.0288	0.0615	1.9e-06	17_10503956_A_T	rs1266163	11337	GCST90274839	Tumor necrosis factor levels	TNF	11785 European
1576	17	15740146	T	C	-0.0836	0.0183	0.344	4.92e-06	17_15740146_T_C	rs9913313	7957	GCST90274839	Tumor necrosis factor levels	TNF	11785 European
1577	19	33635097	C	G	-0.1127	0.0226	0.8939	6.14e-07	19_33635097_C_G	rs12975019	10278	GCST90274839	Tumor necrosis factor levels	TNF	11785 European
1578	20	2931738	C	G	0.51	0.1077	0.0088	2.19e-06	20_2931738_C_G	rs6138961	7308	GCST90274839	Tumor necrosis factor levels	TNF	11785 European
1579	22	45932279	T	C	0.0826	0.0177	0.1679	3.06e-06	22_45932279_T_C	rs9614693	11763	GCST90274839	Tumor necrosis factor levels	TNF	11785 European
1580	1	63459761	T	C	-0.1917	0.041	0.9711	2.93e-06	1_63459761_T_C	rs77897196	11792	GCST90274840	TNF-beta levels	TNFB	11792 European
1581	1	110256931	C	G	-0.1918	0.0403	0.029	1.94e-06	1_110256931_C_G	rs12743015	11784	GCST90274840	TNF-beta levels	TNFB	11792 European
1582	2	53931190	A	G	0.0748	0.0161	0.2098	3.38e-06	2_53931190_A_G	rs7583622	11769	GCST90274840	TNF-beta levels	TNFB	11792 European
1583	2	119783156	T	C	-0.1441	0.0309	0.0534	3.11e-06	2_119783156_T_C	rs112317147	11344	GCST90274840	TNF-beta levels	TNFB	11792 European
1584	2	215601711	C	G	0.1731	0.0362	0.0504	1.74e-06	2_215601711_C_G	rs75508961	8297	GCST90274840	TNF-beta levels	TNFB	11792 European
1585	3	141634940	T	C	-0.3872	0.0842	0.0118	4.25e-06	3_141634940_T_C	rs192303297	7843	GCST90274840	TNF-beta levels	TNFB	11792 European
1586	4	35497008	T	C	0.2324	0.0499	0.0237	3.2e-06	4_35497008_T_C	rs113244922	10470	GCST90274840	TNF-beta levels	TNFB	11792 European
1587	5	21093728	T	C	0.2469	0.049	0.9743	4.69e-07	5_21093728_T_C	rs114250919	11305	GCST90274840	TNF-beta levels	TNFB	11792 European
1588	5	167809091	A	G	-0.1741	0.0379	0.967	4.36e-06	5_167809091_A_G	rs76913603	11782	GCST90274840	TNF-beta levels	TNFB	11792 European
1589	6	28404463	C	G	-0.2968	0.0602	0.0156	8.21e-07	6_28404463_C_G	rs72854560	11344	GCST90274840	TNF-beta levels	TNFB	11792 European
1590	6	31052447	A	G	-0.1768	0.0135	0.367	3.46e-39	6_31052447_A_G	rs2535313	11792	GCST90274840	TNF-beta levels	TNFB	11792 European
1591	6	31457937	CAT	C	0.2716	0.0162	0.6712	4.37e-63	6_31457937_CAT_C	rs201814340	8376	GCST90274840	TNF-beta levels	TNFB	11792 European
1592	6	31540757	A	C	1.3565	0.0256	0.9407	0	6_31540757_A_C	rs2229092	11792	GCST90274840	TNF-beta levels	TNFB	11792 European
1593	6	32644431	A	G	0.2066	0.0339	0.079	1.1e-09	6_32644431_A_G	rs185091810	8587	GCST90274840	TNF-beta levels	TNFB	11792 European
1594	7	46566236	T	C	0.2496	0.0532	0.0218	2.71e-06	7_46566236_T_C	rs74363807	11344	GCST90274840	TNF-beta levels	TNFB	11792 European
1595	11	72666063	T	C	-0.3418	0.0735	0.0137	3.31e-06	11_72666063_T_C	rs138471526	9983	GCST90274840	TNF-beta levels	TNFB	11792 European
1596	12	6429443	A	G	-0.2485	0.0521	0.0294	1.85e-06	12_6429443_A_G	rs139511528	10280	GCST90274840	TNF-beta levels	TNFB	11792 European
1597	12	6514963	A	C	0.1759	0.0189	0.1645	1.32e-20	12_6514963_A_C	rs2364485	11344	GCST90274840	TNF-beta levels	TNFB	11792 European
1598	12	52132524	A	G	0.1732	0.035	0.0415	7.48e-07	12_52132524_A_G	rs147423408	11344	GCST90274840	TNF-beta levels	TNFB	11792 European
1599	12	111865049	C	G	0.1356	0.0134	0.4758	4.53e-24	12_111865049_C_G	rs7310615	11344	GCST90274840	TNF-beta levels	TNFB	11792 European
1600	13	47656376	T	C	0.2122	0.0451	0.9751	2.54e-06	13_47656376_T_C	rs143019966	10913	GCST90274840	TNF-beta levels	TNFB	11792 European
1601	14	34880659	A	G	-0.1252	0.0259	0.0934	1.34e-06	14_34880659_A_G	rs12883833	9259	GCST90274840	TNF-beta levels	TNFB	11792 European
1602	15	100064767	T	C	-0.0626	0.0136	0.5824	4.17e-06	15_100064767_T_C	rs28700215	11344	GCST90274840	TNF-beta levels	TNFB	11792 European
1603	17	65264208	A	G	0.0748	0.0159	0.7583	2.55e-06	17_65264208_A_G	rs55914821	11344	GCST90274840	TNF-beta levels	TNFB	11792 European
1604	1	7972201	A	G	-0.1301	0.013	0.5203	1.41e-23	1_7972201_A_G	rs1776354	11783	GCST90274841	Tumor necrosis factor receptor superfamily member 9 levels	TNFRSF9	11784 European
1605	2	8443803	A	G	-0.0682	0.0144	0.3043	2.18e-06	2_8443803_A_G	rs10178845	11765	GCST90274841	Tumor necrosis factor receptor superfamily member 9 levels	TNFRSF9	11784 European
1606	2	120226781	A	C	-0.0968	0.0199	0.1322	1.15e-06	2_120226781_A_C	rs2579649	11336	GCST90274841	Tumor necrosis factor receptor superfamily member 9 levels	TNFRSF9	11784 European
1607	3	177868759	A	G	0.375	0.0809	0.0104	3.56e-06	3_177868759_A_G	rs150949259	8674	GCST90274841	Tumor necrosis factor receptor superfamily member 9 levels	TNFRSF9	11784 European
1608	4	28155085	T	G	0.2317	0.0504	0.9796	4.28e-06	4_28155085_T_G	rs140214797	11769	GCST90274841	Tumor necrosis factor receptor superfamily member 9 levels	TNFRSF9	11784 European
1609	4	153651229	A	C	0.3111	0.065	0.9869	1.7e-06	4_153651229_A_C	rs72964492	9983	GCST90274841	Tumor necrosis factor receptor superfamily member 9 levels	TNFRSF9	11784 European
1610	5	124329728	A	G	0.0924	0.0201	0.1947	4.29e-06	5_124329728_A_G	rs7737635	9453	GCST90274841	Tumor necrosis factor receptor superfamily member 9 levels	TNFRSF9	11784 European
1611	5	174179760	T	C	-0.0982	0.0203	0.1231	1.32e-06	5_174179760_T_C	rs75246422	11784	GCST90274841	Tumor necrosis factor receptor superfamily member 9 levels	TNFRSF9	11784 European
1612	5	176766177	A	G	-0.0693	0.0139	0.6695	6.18e-07	5_176766177_A_G	rs4976685	11763	GCST90274841	Tumor necrosis factor receptor superfamily member 9 levels	TNFRSF9	11784 European
1613	6	31312538	A	G	0.0926	0.0149	0.2629	5.14e-10	6_31312538_A_G	rs2854008	11784	GCST90274841	Tumor necrosis factor receptor superfamily member 9 levels	TNFRSF9	11784 European
1614	8	50188685	A	G	0.3742	0.0814	0.0105	4.29e-06	8_50188685_A_G	rs146380867	10849	GCST90274841	Tumor necrosis factor receptor superfamily member 9 levels	TNFRSF9	11784 European
1615	8	99918668	C	G	-0.4015	0.0847	0.9895	2.13e-06	8_99918668_C_G	rs10101219	9540	GCST90274841	Tumor necrosis factor receptor superfamily member 9 levels	TNFRSF9	11784 European
1616	8	118333064	A	G	-0.1626	0.0313	0.9533	2.05e-07	8_118333064_A_G	rs1846520	11782	GCST90274841	Tumor necrosis factor receptor superfamily member 9 levels	TNFRSF9	11784 European
1617	9	87717237	A	G	0.0707	0.0152	0.7165	3.3e-06	9_87717237_A_G	rs7858310	11336	GCST90274841	Tumor necrosis factor receptor superfamily member 9 levels	TNFRSF9	11784 European
1618	10	90880926	T	C	-0.0995	0.0212	0.1219	2.69e-06	10_90880926_T_C	rs11202989	11336	GCST90274841	Tumor necrosis factor receptor superfamily member 9 levels	TNFRSF9	11784 European
1619	11	2632174	A	T	-0.1438	0.0281	0.0736	3.1e-07	11_2632174_A_T	rs72850206	11336	GCST90274841	Tumor necrosis factor receptor superfamily member 9 levels	TNFRSF9	11784 European
1620	12	6503786	T	C	0.0703	0.015	0.2853	2.78e-06	12_6503786_T_C	rs9669611	11783	GCST90274841	Tumor necrosis factor receptor superfamily member 9 levels	TNFRSF9	11784 European
1621	12	67215987	A	G	-0.0669	0.014	0.3517	1.77e-06	12_67215987_A_G	rs12227836	11336	GCST90274841	Tumor necrosis factor receptor superfamily member 9 levels	TNFRSF9	11784 European
1622	12	111884608	T	C	0.0681	0.013	0.476	1.62e-07	12_111884608_T_C	rs3184504	11784	GCST90274841	Tumor necrosis factor receptor superfamily member 9 levels	TNFRSF9	11784 European
1623	12	129783438	A	G	0.064	0.0131	0.4447	1.03e-06	12_129783438_A_G	rs10744409	11764	GCST90274841	Tumor necrosis factor receptor superfamily member 9 levels	TNFRSF9	11784 European
1624	13	28604007	T	C	-0.2714	0.0593	0.9828	4.72e-06	13_28604007_T_C	rs76428106	10849	GCST90274841	Tumor necrosis factor receptor superfamily member 9 levels	TNFRSF9	11784 European
1625	13	58754621	A	T	-0.3325	0.0719	0.9767	3.76e-06	13_58754621_A_T	rs143274881	9353	GCST90274841	Tumor necrosis factor receptor superfamily member 9 levels	TNFRSF9	11784 European
1626	13	108993494	A	G	-0.1402	0.0296	0.9406	2.17e-06	13_108993494_A_G	rs12874404	11336	GCST90274841	Tumor necrosis factor receptor superfamily member 9 levels	TNFRSF9	11784 European
1627	14	20709993	C	G	0.0889	0.0182	0.2828	1.04e-06	14_20709993_C_G	rs8005108	9453	GCST90274841	Tumor necrosis factor receptor superfamily member 9 levels	TNFRSF9	11784 European
1628	14	63713358	C	G	-0.1155	0.0228	0.901	4.07e-07	14_63713358_C_G	rs57700441	11773	GCST90274841	Tumor necrosis factor receptor superfamily member 9 levels	TNFRSF9	11784 European
1629	17	16522922	A	G	0.3284	0.0668	0.019	8.83e-07	17_16522922_A_G	rs118083884	9785	GCST90274841	Tumor necrosis factor receptor superfamily member 9 levels	TNFRSF9	11784 European
1630	19	49126012	C	G	0.097	0.0206	0.8419	2.49e-06	19_49126012_C_G	rs1645331	9033	GCST90274841	Tumor necrosis factor receptor superfamily member 9 levels	TNFRSF9	11784 European
1631	20	2629394	A	T	0.1189	0.0242	0.8742	8.96e-07	20_2629394_A_T	rs192538756	9453	GCST90274841	Tumor necrosis factor receptor superfamily member 9 levels	TNFRSF9	11784 European
1632	1	119086415	G	GA	-0.0805	0.0171	0.5253	2.51e-06	1_119086415_G_GA	rs34234945	6895	GCST90274842	Tumor necrosis factor ligand superfamily member 14 levels	TNFSF14	11793 European
1633	2	137066601	T	C	-0.0628	0.0137	0.6354	4.56e-06	2_137066601_T_C	rs10211598	11770	GCST90274842	Tumor necrosis factor ligand superfamily member 14 levels	TNFSF14	11793 European
1634	4	94769686	A	G	-0.0818	0.0166	0.2019	8.32e-07	4_94769686_A_G	rs7688836	11791	GCST90274842	Tumor necrosis factor ligand superfamily member 14 levels	TNFSF14	11793 European
1635	4	125709779	A	C	-0.2421	0.0498	0.0299	1.17e-06	4_125709779_A_C	rs147119146	11788	GCST90274842	Tumor necrosis factor ligand superfamily member 14 levels	TNFSF14	11793 European
1636	5	39861942	C	G	-0.2117	0.043	0.0273	8.51e-07	5_39861942_C_G	rs76778362	11791	GCST90274842	Tumor necrosis factor ligand superfamily member 14 levels	TNFSF14	11793 European
1637	5	131652529	A	C	0.0785	0.0132	0.5494	2.73e-09	5_131652529_A_C	rs11950562	11793	GCST90274842	Tumor necrosis factor ligand superfamily member 14 levels	TNFSF14	11793 European
1638	6	22713651	T	C	-0.0651	0.0141	0.3144	3.89e-06	6_22713651_T_C	rs9295562	11771	GCST90274842	Tumor necrosis factor ligand superfamily member 14 levels	TNFSF14	11793 European
1639	6	56788897	A	G	-0.2574	0.0506	0.0213	3.64e-07	6_56788897_A_G	rs115950744	11302	GCST90274842	Tumor necrosis factor ligand superfamily member 14 levels	TNFSF14	11793 European
1640	7	28896826	A	T	0.1692	0.0364	0.9583	3.35e-06	7_28896826_A_T	rs117442125	11345	GCST90274842	Tumor necrosis factor ligand superfamily member 14 levels	TNFSF14	11793 European
1641	8	27416526	A	C	0.2392	0.0522	0.0209	4.6e-06	8_27416526_A_C	rs78336300	10917	GCST90274842	Tumor necrosis factor ligand superfamily member 14 levels	TNFSF14	11793 European
1642	8	36844946	T	G	-0.1456	0.0303	0.0551	1.55e-06	8_36844946_T_G	rs117720118	11773	GCST90274842	Tumor necrosis factor ligand superfamily member 14 levels	TNFSF14	11793 European
1643	8	99636603	A	G	-0.2358	0.0506	0.023	3.16e-06	8_99636603_A_G	rs79233212	11345	GCST90274842	Tumor necrosis factor ligand superfamily member 14 levels	TNFSF14	11793 European
1644	9	132432461	A	G	0.229	0.0497	0.024	4.07e-06	9_132432461_A_G	rs59801342	10721	GCST90274842	Tumor necrosis factor ligand superfamily member 14 levels	TNFSF14	11793 European
1645	10	111146614	T	C	-0.2336	0.0511	0.9787	4.84e-06	10_111146614_T_C	rs79791117	10903	GCST90274842	Tumor necrosis factor ligand superfamily member 14 levels	TNFSF14	11793 European
1646	11	119053595	CA	C	0.141	0.0307	0.0729	4.37e-06	11_119053595_CA_C	rs200343163	8382	GCST90274842	Tumor necrosis factor ligand superfamily member 14 levels	TNFSF14	11793 European
1647	12	74925803	T	C	-0.1519	0.0316	0.0635	1.53e-06	12_74925803_T_C	rs1461044	11792	GCST90274842	Tumor necrosis factor ligand superfamily member 14 levels	TNFSF14	11793 European
1648	12	91045724	T	C	-0.0683	0.0147	0.3338	3.38e-06	12_91045724_T_C	rs11105725	11345	GCST90274842	Tumor necrosis factor ligand superfamily member 14 levels	TNFSF14	11793 European
1649	13	100645723	T	C	0.0619	0.0135	0.5736	4.54e-06	13_100645723_T_C	rs4772260	11790	GCST90274842	Tumor necrosis factor ligand superfamily member 14 levels	TNFSF14	11793 European
1650	15	23989218	T	C	-0.6334	0.1109	0.0083	1.12e-08	15_23989218_T_C	rs184708984	6942	GCST90274842	Tumor necrosis factor ligand superfamily member 14 levels	TNFSF14	11793 European
1651	15	79463978	T	C	-0.2255	0.0472	0.0287	1.77e-06	15_79463978_T_C	rs74600570	11778	GCST90274842	Tumor necrosis factor ligand superfamily member 14 levels	TNFSF14	11793 European
1652	16	78681855	T	C	-0.063	0.0133	0.5474	2.17e-06	16_78681855_T_C	rs2738591	11789	GCST90274842	Tumor necrosis factor ligand superfamily member 14 levels	TNFSF14	11793 European
1653	18	11626563	A	G	0.1048	0.0208	0.1883	4.69e-07	18_11626563_A_G	rs9961731	9461	GCST90274842	Tumor necrosis factor ligand superfamily member 14 levels	TNFSF14	11793 European
1654	18	14024481	G	GTCTGCATCTGCAATGACATTGCA	0.0919	0.0197	0.7769	3.09e-06	18_14024481_G_GTCTGCATCTGCAATGACATTGCA	rs6146233	7943	GCST90274842	Tumor necrosis factor ligand superfamily member 14 levels	TNFSF14	11793 European
1655	18	70105531	T	C	-0.0905	0.0186	0.1483	1.14e-06	18_70105531_T_C	rs9962377	11793	GCST90274842	Tumor necrosis factor ligand superfamily member 14 levels	TNFSF14	11793 European
1656	19	5968688	A	G	-0.0811	0.0176	0.1772	4.07e-06	19_5968688_A_G	rs11085155	11774	GCST90274842	Tumor necrosis factor ligand superfamily member 14 levels	TNFSF14	11793 European
1657	19	6665020	T	C	-0.4894	0.0273	0.0625	7.29e-72	19_6665020_T_C	rs344560	11793	GCST90274842	Tumor necrosis factor ligand superfamily member 14 levels	TNFSF14	11793 European
1658	19	6682873	A	G	0.2584	0.0327	0.0429	2.74e-15	19_6682873_A_G	rs11569551	11793	GCST90274842	Tumor necrosis factor ligand superfamily member 14 levels	TNFSF14	11793 European
1659	19	29938464	T	C	0.1032	0.0215	0.8112	1.59e-06	19_29938464_T_C	rs76688046	7942	GCST90274842	Tumor necrosis factor ligand superfamily member 14 levels	TNFSF14	11793 European
1660	1	196710916	T	C	-0.1191	0.0147	0.8073	5.4e-16	1_196710916_T_C	rs16840522	14725	GCST90274843	TNF-related apoptosis-inducing ligand levels	TRAIL	14735 European
1661	2	203169224	A	G	0.0882	0.0182	0.8717	1.26e-06	2_203169224_A_G	rs2138380	13239	GCST90274843	TNF-related apoptosis-inducing ligand levels	TRAIL	14735 European
1662	2	209615008	A	G	-0.2297	0.0501	0.0323	4.54e-06	2_209615008_A_G	rs368805685	11760	GCST90274843	TNF-related apoptosis-inducing ligand levels	TRAIL	14735 European
1663	3	113950321	A	T	-0.1311	0.0279	0.9501	2.62e-06	3_113950321_A_T	rs28424593	14722	GCST90274843	TNF-related apoptosis-inducing ligand levels	TRAIL	14735 European
1664	3	172130799	T	G	0.1252	0.02	0.1051	3.85e-10	3_172130799_T_G	rs490342	13228	GCST90274843	TNF-related apoptosis-inducing ligand levels	TRAIL	14735 European
1665	3	172294500	A	G	-0.4891	0.0342	0.0333	2.15e-46	3_172294500_A_G	rs79287178	14718	GCST90274843	TNF-related apoptosis-inducing ligand levels	TRAIL	14735 European
1666	3	186449122	A	G	0.285	0.0187	0.886	1.9e-52	3_186449122_A_G	rs5030044	14287	GCST90274843	TNF-related apoptosis-inducing ligand levels	TRAIL	14735 European
1667	4	57703725	T	C	0.1622	0.0347	0.0376	2.95e-06	4_57703725_T_C	rs146922303	14727	GCST90274843	TNF-related apoptosis-inducing ligand levels	TRAIL	14735 European
1668	4	67749461	C	G	-0.2835	0.0606	0.0106	2.89e-06	4_67749461_C_G	rs142889372	14238	GCST90274843	TNF-related apoptosis-inducing ligand levels	TRAIL	14735 European
1669	4	69327121	T	G	0.2641	0.0535	0.019	7.96e-07	4_69327121_T_G	rs145386370	13386	GCST90274843	TNF-related apoptosis-inducing ligand levels	TRAIL	14735 European
1670	4	181271289	T	G	0.0674	0.0138	0.7733	1.04e-06	4_181271289_T_G	rs17779404	14723	GCST90274843	TNF-related apoptosis-inducing ligand levels	TRAIL	14735 European
1671	5	75017740	T	C	-0.26	0.0564	0.0161	4.03e-06	5_75017740_T_C	rs114597610	14735	GCST90274843	TNF-related apoptosis-inducing ligand levels	TRAIL	14735 European
1672	5	162595921	A	G	0.189	0.037	0.9721	3.25e-07	5_162595921_A_G	rs111257277	14729	GCST90274843	TNF-related apoptosis-inducing ligand levels	TRAIL	14735 European
1673	6	18023031	A	T	0.1694	0.0354	0.0304	1.71e-06	6_18023031_A_T	rs78956561	14719	GCST90274843	TNF-related apoptosis-inducing ligand levels	TRAIL	14735 European
1674	6	25887657	A	G	-0.0756	0.0158	0.1589	1.71e-06	6_25887657_A_G	rs1892247	14719	GCST90274843	TNF-related apoptosis-inducing ligand levels	TRAIL	14735 European
1675	6	33692744	A	C	0.1342	0.0265	0.063	4.1e-07	6_33692744_A_C	rs140862652	14287	GCST90274843	TNF-related apoptosis-inducing ligand levels	TRAIL	14735 European
1676	6	57391519	T	C	0.0807	0.0175	0.5094	4e-06	6_57391519_T_C	rs2894910	9830	GCST90274843	TNF-related apoptosis-inducing ligand levels	TRAIL	14735 European
1677	6	90047013	A	G	0.0655	0.0118	0.4536	2.84e-08	6_90047013_A_G	rs1065657	14287	GCST90274843	TNF-related apoptosis-inducing ligand levels	TRAIL	14735 European
1678	7	52792820	T	C	0.1823	0.038	0.9624	1.61e-06	7_52792820_T_C	rs6969337	11336	GCST90274843	TNF-related apoptosis-inducing ligand levels	TRAIL	14735 European
1679	7	135852098	A	G	-0.5024	0.1076	0.0051	3.02e-06	7_135852098_A_G	rs141011299	9812	GCST90274843	TNF-related apoptosis-inducing ligand levels	TRAIL	14735 European
1680	10	107586667	T	G	-0.1452	0.0316	0.0401	4.33e-06	10_107586667_T_G	rs2418781	14287	GCST90274843	TNF-related apoptosis-inducing ligand levels	TRAIL	14735 European
1681	11	61549025	A	G	0.0787	0.0121	0.3509	7.81e-11	11_61549025_A_G	rs174533	14732	GCST90274843	TNF-related apoptosis-inducing ligand levels	TRAIL	14735 European
1682	11	103163928	A	G	-0.244	0.0491	0.0227	6.71e-07	11_103163928_A_G	rs180941492	13800	GCST90274843	TNF-related apoptosis-inducing ligand levels	TRAIL	14735 European
1683	12	104263399	T	TC	-0.0927	0.0194	0.8697	1.77e-06	12_104263399_T_TC	rs11367365	11332	GCST90274843	TNF-related apoptosis-inducing ligand levels	TRAIL	14735 European
1684	14	94844947	T	C	0.6692	0.044	0.0205	3.08e-52	14_94844947_T_C	rs28929474	14735	GCST90274843	TNF-related apoptosis-inducing ligand levels	TRAIL	14735 European
1685	16	57345733	T	C	0.0691	0.0145	0.2543	1.88e-06	16_57345733_T_C	rs2113173	14287	GCST90274843	TNF-related apoptosis-inducing ligand levels	TRAIL	14735 European
1686	16	72079657	T	C	-0.0724	0.0146	0.1946	7.09e-07	16_72079657_T_C	rs77303550	14728	GCST90274843	TNF-related apoptosis-inducing ligand levels	TRAIL	14735 European
1687	17	64224775	T	C	0.2575	0.037	0.029	3.42e-12	17_64224775_T_C	rs8178824	14735	GCST90274843	TNF-related apoptosis-inducing ligand levels	TRAIL	14735 European
1688	18	29804863	A	T	-0.0894	0.0115	0.4593	7.61e-15	18_29804863_A_T	rs654488	14735	GCST90274843	TNF-related apoptosis-inducing ligand levels	TRAIL	14735 European
1689	19	44153100	A	G	0.3554	0.0163	0.8425	2.14e-105	19_44153100_A_G	rs4760	14287	GCST90274843	TNF-related apoptosis-inducing ligand levels	TRAIL	14735 European
1690	1	1973608	A	G	0.302	0.0635	0.9818	1.98e-06	1_1973608_A_G	rs72636362	11728	GCST90274844	TNF-related activation-induced cytokine levels	TRANCE	14736 European
1691	1	22143382	A	G	0.167	0.0344	0.0349	1.21e-06	1_22143382_A_G	rs34221978	14734	GCST90274844	TNF-related activation-induced cytokine levels	TRANCE	14736 European
1692	2	17337409	T	G	0.2368	0.0486	0.9817	1.1e-06	2_17337409_T_G	rs72781813	14735	GCST90274844	TNF-related activation-induced cytokine levels	TRANCE	14736 European
1693	2	30655453	A	C	-0.1939	0.0416	0.976	3.15e-06	2_30655453_A_C	rs113835939	14732	GCST90274844	TNF-related activation-induced cytokine levels	TRANCE	14736 European
1694	2	104163036	T	G	-0.1719	0.0366	0.9693	2.64e-06	2_104163036_T_G	rs76488966	14720	GCST90274844	TNF-related activation-induced cytokine levels	TRANCE	14736 European
1695	2	136379377	A	C	0.1377	0.0285	0.9227	1.35e-06	2_136379377_A_C	rs201831835	10894	GCST90274844	TNF-related activation-induced cytokine levels	TRANCE	14736 European
1696	3	83133339	T	C	-0.2976	0.0641	0.9853	3.44e-06	3_83133339_T_C	rs77980965	11337	GCST90274844	TNF-related activation-induced cytokine levels	TRANCE	14736 European
1697	3	172294500	A	G	-0.4987	0.0343	0.0334	6.82e-48	3_172294500_A_G	rs79287178	14719	GCST90274844	TNF-related activation-induced cytokine levels	TRANCE	14736 European
1698	3	194061578	A	G	-0.0978	0.015	0.2943	7.03e-11	3_194061578_A_G	rs11713634	11336	GCST90274844	TNF-related activation-induced cytokine levels	TRANCE	14736 European
1699	4	8958677	A	T	-0.1043	0.0211	0.7203	7.69e-07	4_8958677_A_T	rs181906998	9987	GCST90274844	TNF-related activation-induced cytokine levels	TRANCE	14736 European
1700	4	105828656	A	G	-0.0777	0.0166	0.1504	2.86e-06	4_105828656_A_G	rs4365726	14287	GCST90274844	TNF-related activation-induced cytokine levels	TRANCE	14736 European
1701	4	111911027	T	C	-0.1376	0.0281	0.9058	9.74e-07	4_111911027_T_C	rs150011668	11538	GCST90274844	TNF-related activation-induced cytokine levels	TRANCE	14736 European
1702	5	115874345	A	G	0.2386	0.0459	0.9763	2.01e-07	5_115874345_A_G	rs150128402	14736	GCST90274844	TNF-related activation-induced cytokine levels	TRANCE	14736 European
1703	5	160174315	T	C	-0.0549	0.0118	0.4357	3.28e-06	5_160174315_T_C	rs1432791	14288	GCST90274844	TNF-related activation-induced cytokine levels	TRANCE	14736 European
1704	6	33048371	C	G	0.2646	0.0498	0.018	1.08e-07	6_33048371_C_G	rs17221073	13801	GCST90274844	TNF-related activation-induced cytokine levels	TRANCE	14736 European
1705	6	90249507	A	G	0.054	0.0116	0.5245	3.24e-06	6_90249507_A_G	rs6932751	14730	GCST90274844	TNF-related activation-induced cytokine levels	TRANCE	14736 European
1706	7	50811081	A	G	0.0686	0.013	0.2872	1.31e-07	7_50811081_A_G	rs3801000	14288	GCST90274844	TNF-related activation-induced cytokine levels	TRANCE	14736 European
1707	7	142245686	T	G	-0.0625	0.013	0.2875	1.53e-06	7_142245686_T_G	rs17302	14288	GCST90274844	TNF-related activation-induced cytokine levels	TRANCE	14736 European
1708	8	19490180	T	G	-0.078	0.017	0.8529	4.47e-06	8_19490180_T_G	rs2975421	14288	GCST90274844	TNF-related activation-induced cytokine levels	TRANCE	14736 European
1709	8	23089208	A	G	-0.1532	0.0148	0.2051	4.13e-25	8_23089208_A_G	rs62501135	14288	GCST90274844	TNF-related activation-induced cytokine levels	TRANCE	14736 European
1710	8	83420230	C	G	-0.1254	0.0272	0.9313	4.02e-06	8_83420230_C_G	rs183217699	12852	GCST90274844	TNF-related activation-induced cytokine levels	TRANCE	14736 European
1711	8	106487095	G	GCTT	0.0651	0.0141	0.3712	3.89e-06	8_106487095_G_GCTT	rs10692358	10894	GCST90274844	TNF-related activation-induced cytokine levels	TRANCE	14736 European
1712	8	120201029	T	C	-0.1618	0.0118	0.4162	8.62e-43	8_120201029_T_C	rs2468187	14735	GCST90274844	TNF-related activation-induced cytokine levels	TRANCE	14736 European
1713	9	16905616	A	T	0.1215	0.0265	0.0705	4.54e-06	9_16905616_A_T	rs5001566	11982	GCST90274844	TNF-related activation-induced cytokine levels	TRANCE	14736 European
1714	9	93147790	T	G	0.07	0.0148	0.8064	2.25e-06	9_93147790_T_G	rs6479556	14728	GCST90274844	TNF-related activation-induced cytokine levels	TRANCE	14736 European
1715	11	15332937	A	AAACAAC	0.0902	0.0191	0.8217	2.33e-06	11_15332937_A_AAACAAC	rs146394357	10894	GCST90274844	TNF-related activation-induced cytokine levels	TRANCE	14736 European
1716	11	37130843	C	G	-0.0695	0.0151	0.3443	4.17e-06	11_37130843_C_G	rs78045189	11760	GCST90274844	TNF-related activation-induced cytokine levels	TRANCE	14736 European
1717	12	129430611	T	G	-0.2685	0.0539	0.9818	6.31e-07	12_129430611_T_G	rs75991751	13422	GCST90274844	TNF-related activation-induced cytokine levels	TRANCE	14736 European
1718	13	43039673	A	C	0.1172	0.0116	0.4634	5.33e-24	13_43039673_A_C	rs4512994	14736	GCST90274844	TNF-related activation-induced cytokine levels	TRANCE	14736 European
1719	13	68202750	T	C	-0.1684	0.0356	0.0319	2.24e-06	13_68202750_T_C	rs4334157	14736	GCST90274844	TNF-related activation-induced cytokine levels	TRANCE	14736 European
1720	17	26694861	A	G	-0.1085	0.0116	0.4755	8.48e-21	17_26694861_A_G	rs704	14736	GCST90274844	TNF-related activation-induced cytokine levels	TRANCE	14736 European
1721	19	35131252	C	G	0.1462	0.0315	0.0491	3.46e-06	19_35131252_C_G	rs150416959	13224	GCST90274844	TNF-related activation-induced cytokine levels	TRANCE	14736 European
1722	20	39165692	A	G	-0.1646	0.03	0.0498	4.1e-08	20_39165692_A_G	rs117113213	14723	GCST90274844	TNF-related activation-induced cytokine levels	TRANCE	14736 European
1723	20	46454945	T	C	0.0636	0.0126	0.3364	4.47e-07	20_46454945_T_C	rs6063153	14287	GCST90274844	TNF-related activation-induced cytokine levels	TRANCE	14736 European
1724	1	240843947	C	G	-0.0928	0.0187	0.8143	6.96e-07	1_240843947_C_G	rs7550374	11345	GCST90274845	Thymic stromal lymphopoietin levels	TSLP	11793 European
1725	2	2626966	C	G	-0.074	0.0153	0.758	1.32e-06	2_2626966_C_G	rs12472785	11792	GCST90274845	Thymic stromal lymphopoietin levels	TSLP	11793 European
1726	2	239484610	T	C	-0.0834	0.0178	0.4567	2.79e-06	2_239484610_T_C	rs13414099	7943	GCST90274845	Thymic stromal lymphopoietin levels	TSLP	11793 European
1727	7	42730058	T	G	0.0846	0.0152	0.2624	2.61e-08	7_42730058_T_G	rs4724126	11344	GCST90274845	Thymic stromal lymphopoietin levels	TSLP	11793 European
1728	8	69813968	A	G	0.1629	0.0345	0.9535	2.34e-06	8_69813968_A_G	rs72652144	11782	GCST90274845	Thymic stromal lymphopoietin levels	TSLP	11793 European
1729	9	23277990	A	T	-0.0934	0.0201	0.1258	3.37e-06	9_23277990_A_T	rs112206094	11792	GCST90274845	Thymic stromal lymphopoietin levels	TSLP	11793 European
1730	10	34395970	A	G	-0.1569	0.0338	0.0499	3.45e-06	10_34395970_A_G	rs117095006	11345	GCST90274845	Thymic stromal lymphopoietin levels	TSLP	11793 European
1731	10	108726426	T	C	-0.2956	0.063	0.0141	2.7e-06	10_108726426_T_C	rs72811179	11345	GCST90274845	Thymic stromal lymphopoietin levels	TSLP	11793 European
1732	11	121946210	A	G	0.2674	0.0575	0.9812	3.31e-06	11_121946210_A_G	rs145111430	11345	GCST90274845	Thymic stromal lymphopoietin levels	TSLP	11793 European
1733	15	60209215	A	C	0.3219	0.066	0.0132	1.08e-06	15_60209215_A_C	rs190906347	10858	GCST90274845	Thymic stromal lymphopoietin levels	TSLP	11793 European
1734	15	79915029	A	G	0.1619	0.0351	0.0381	3.98e-06	15_79915029_A_G	rs140886020	11786	GCST90274845	Thymic stromal lymphopoietin levels	TSLP	11793 European
1735	16	8805947	T	G	0.1784	0.0367	0.0353	1.17e-06	16_8805947_T_G	rs12448125	11792	GCST90274845	Thymic stromal lymphopoietin levels	TSLP	11793 European
1736	17	27504563	A	G	-0.4423	0.0943	0.0096	2.73e-06	17_27504563_A_G	rs118119134	8576	GCST90274845	Thymic stromal lymphopoietin levels	TSLP	11793 European
1737	17	80919387	A	G	-0.0643	0.0139	0.4553	3.73e-06	17_80919387_A_G	rs7406537	11149	GCST90274845	Thymic stromal lymphopoietin levels	TSLP	11793 European
1738	20	37959633	A	G	0.3618	0.0747	0.9877	1.28e-06	20_37959633_A_G	rs185922111	10858	GCST90274845	Thymic stromal lymphopoietin levels	TSLP	11793 European
1739	1	162517994	A	T	-0.0727	0.0141	0.2484	2.52e-07	1_162517994_A_T	rs12145644	14287	GCST90274846	Tumor necrosis factor ligand superfamily member 12 levels	TWEAK	14736 European
1740	1	221052765	A	G	-0.0591	0.0129	0.6653	4.62e-06	1_221052765_A_G	rs2738752	12848	GCST90274846	Tumor necrosis factor ligand superfamily member 12 levels	TWEAK	14736 European
1741	1	233623860	A	G	0.109	0.0228	0.0734	1.75e-06	1_233623860_A_G	rs12726054	14721	GCST90274846	Tumor necrosis factor ligand superfamily member 12 levels	TWEAK	14736 European
1742	2	53077754	A	G	0.1404	0.0273	0.9522	2.71e-07	2_53077754_A_G	rs2163333	14719	GCST90274846	Tumor necrosis factor ligand superfamily member 12 levels	TWEAK	14736 European
1743	2	99371601	A	G	-0.0849	0.0168	0.8184	4.34e-07	2_99371601_A_G	rs201620545	11327	GCST90274846	Tumor necrosis factor ligand superfamily member 12 levels	TWEAK	14736 European
1744	2	174602835	A	AG	-0.0644	0.014	0.4998	4.22e-06	2_174602835_A_AG	rs370700488	10894	GCST90274846	Tumor necrosis factor ligand superfamily member 12 levels	TWEAK	14736 European
1745	3	59625877	A	G	-0.0622	0.0136	0.2327	4.8e-06	3_59625877_A_G	rs3821473	14736	GCST90274846	Tumor necrosis factor ligand superfamily member 12 levels	TWEAK	14736 European
1746	3	98429219	C	G	0.0812	0.012	0.4558	1.32e-11	3_98429219_C_G	rs73133996	14288	GCST90274846	Tumor necrosis factor ligand superfamily member 12 levels	TWEAK	14736 European
1747	3	142705695	A	G	-0.1312	0.028	0.9544	2.79e-06	3_142705695_A_G	rs1965399	14736	GCST90274846	Tumor necrosis factor ligand superfamily member 12 levels	TWEAK	14736 European
1748	3	143021856	C	G	0.1192	0.014	0.748	1.68e-17	3_143021856_C_G	rs9842051	14288	GCST90274846	Tumor necrosis factor ligand superfamily member 12 levels	TWEAK	14736 European
1749	3	174384187	T	C	-0.2108	0.0456	0.9813	3.79e-06	3_174384187_T_C	rs78254232	14248	GCST90274846	Tumor necrosis factor ligand superfamily member 12 levels	TWEAK	14736 European
1750	4	103188709	T	C	0.2027	0.0236	0.0696	8.77e-18	4_103188709_T_C	rs13107325	14733	GCST90274846	Tumor necrosis factor ligand superfamily member 12 levels	TWEAK	14736 European
1751	5	167311493	T	C	0.0577	0.0119	0.4339	1.24e-06	5_167311493_T_C	rs11738159	14288	GCST90274846	Tumor necrosis factor ligand superfamily member 12 levels	TWEAK	14736 European
1752	6	70731400	A	G	0.2043	0.0443	0.9767	3.99e-06	6_70731400_A_G	rs117799464	14288	GCST90274846	Tumor necrosis factor ligand superfamily member 12 levels	TWEAK	14736 European
1753	6	88516736	A	G	-0.2027	0.0438	0.9577	3.69e-06	6_88516736_A_G	rs16879825	11784	GCST90274846	Tumor necrosis factor ligand superfamily member 12 levels	TWEAK	14736 European
1754	8	145013345	T	C	0.0613	0.0122	0.388	5.05e-07	8_145013345_T_C	rs11136339	13664	GCST90274846	Tumor necrosis factor ligand superfamily member 12 levels	TWEAK	14736 European
1755	9	5636355	T	C	-0.0856	0.0186	0.8764	4.18e-06	9_5636355_T_C	rs56023600	14287	GCST90274846	Tumor necrosis factor ligand superfamily member 12 levels	TWEAK	14736 European
1756	9	33113322	T	C	-0.0897	0.0193	0.1102	3.36e-06	9_33113322_T_C	rs7019909	14288	GCST90274846	Tumor necrosis factor ligand superfamily member 12 levels	TWEAK	14736 European
1757	9	136154168	T	C	0.1098	0.0157	0.7888	2.68e-12	9_136154168_T_C	rs579459	11785	GCST90274846	Tumor necrosis factor ligand superfamily member 12 levels	TWEAK	14736 European
1758	10	17895807	T	C	0.1082	0.0193	0.2616	2.07e-08	10_17895807_T_C	rs201375822	10692	GCST90274846	Tumor necrosis factor ligand superfamily member 12 levels	TWEAK	14736 European
1759	10	51775971	C	G	-0.401	0.0871	0.9859	4.15e-06	10_51775971_C_G	rs111641307	10446	GCST90274846	Tumor necrosis factor ligand superfamily member 12 levels	TWEAK	14736 European
1760	10	132815955	T	C	0.1318	0.0286	0.0482	4.06e-06	10_132815955_T_C	rs76047473	14718	GCST90274846	Tumor necrosis factor ligand superfamily member 12 levels	TWEAK	14736 European
1761	11	11644391	A	G	0.0692	0.0125	0.3558	3.09e-08	11_11644391_A_G	rs10831650	14288	GCST90274846	Tumor necrosis factor ligand superfamily member 12 levels	TWEAK	14736 European
1762	11	130975896	A	G	-0.0717	0.0154	0.1931	3.23e-06	11_130975896_A_G	rs58743186	12818	GCST90274846	Tumor necrosis factor ligand superfamily member 12 levels	TWEAK	14736 European
1763	12	592399	T	C	-0.0744	0.0161	0.1517	3.82e-06	12_592399_T_C	rs73590361	14726	GCST90274846	Tumor necrosis factor ligand superfamily member 12 levels	TWEAK	14736 European
1764	12	82487578	C	G	-0.1855	0.0377	0.9706	8.64e-07	12_82487578_C_G	rs117550445	14721	GCST90274846	Tumor necrosis factor ligand superfamily member 12 levels	TWEAK	14736 European
1765	12	129101566	T	C	0.0666	0.0131	0.3457	3.7e-07	12_129101566_T_C	rs4882710	14288	GCST90274846	Tumor necrosis factor ligand superfamily member 12 levels	TWEAK	14736 European
1766	17	7451110	T	C	0.211	0.0129	0.2563	3.9e-60	17_7451110_T_C	rs34790908	14732	GCST90274846	Tumor necrosis factor ligand superfamily member 12 levels	TWEAK	14736 European
1767	17	7789542	A	G	-0.1386	0.0238	0.0779	5.76e-09	17_7789542_A_G	rs7503751	14288	GCST90274846	Tumor necrosis factor ligand superfamily member 12 levels	TWEAK	14736 European
1768	19	19706214	A	C	0.1896	0.0369	0.0315	2.77e-07	19_19706214_A_C	rs76133364	13224	GCST90274846	Tumor necrosis factor ligand superfamily member 12 levels	TWEAK	14736 European
1769	1	110470764	A	G	-0.0785	0.0166	0.1578	2.26e-06	1_110470764_A_G	rs333947	14286	GCST90274847	Urokinase-type plasminogen activator levels	uPA	14734 European
1770	1	152190722	T	C	0.2771	0.0607	0.9835	4.99e-06	1_152190722_T_C	rs202063542	10407	GCST90274847	Urokinase-type plasminogen activator levels	uPA	14734 European
1771	2	160726868	A	G	-0.0852	0.0114	0.5375	7.8e-14	2_160726868_A_G	rs7564243	14729	GCST90274847	Urokinase-type plasminogen activator levels	uPA	14734 European
1772	3	56631258	A	G	0.0952	0.0176	0.1456	6.33e-08	3_56631258_A_G	rs6805474	14285	GCST90274847	Urokinase-type plasminogen activator levels	uPA	14734 European
1773	3	193665003	T	C	-0.091	0.019	0.8498	1.67e-06	3_193665003_T_C	rs62286554	11335	GCST90274847	Urokinase-type plasminogen activator levels	uPA	14734 European
1774	4	35016704	A	G	-0.0548	0.0119	0.5246	4.12e-06	4_35016704_A_G	rs1074669	14286	GCST90274847	Urokinase-type plasminogen activator levels	uPA	14734 European
1775	5	126921537	T	G	0.0627	0.0133	0.7552	2.43e-06	5_126921537_T_G	rs59772299	14730	GCST90274847	Urokinase-type plasminogen activator levels	uPA	14734 European
1776	6	32900651	A	G	-0.0625	0.012	0.6344	1.91e-07	6_32900651_A_G	rs154972	14724	GCST90274847	Urokinase-type plasminogen activator levels	uPA	14734 European
1777	8	139662968	C	G	0.1968	0.0417	0.0253	2.37e-06	8_139662968_C_G	rs72727847	14729	GCST90274847	Urokinase-type plasminogen activator levels	uPA	14734 European
1778	9	94784966	A	G	0.1061	0.0217	0.1034	1.01e-06	9_94784966_A_G	rs10992204	14286	GCST90274847	Urokinase-type plasminogen activator levels	uPA	14734 European
1779	9	136141504	A	G	0.1	0.017	0.1744	4.04e-09	9_136141504_A_G	rs13299342	11781	GCST90274847	Urokinase-type plasminogen activator levels	uPA	14734 European
1780	10	75677840	A	C	-0.0946	0.0115	0.5624	1.93e-16	10_75677840_A_C	rs2227575	14729	GCST90274847	Urokinase-type plasminogen activator levels	uPA	14734 European
1781	11	11142087	A	G	0.0784	0.0154	0.1671	3.56e-07	11_11142087_A_G	rs10840566	14733	GCST90274847	Urokinase-type plasminogen activator levels	uPA	14734 European
1782	11	126243952	A	G	-0.1024	0.0161	0.1509	2.01e-10	11_126243952_A_G	rs11220462	14731	GCST90274847	Urokinase-type plasminogen activator levels	uPA	14734 European
1783	12	105734364	C	G	0.3395	0.0656	0.0119	2.28e-07	12_105734364_C_G	rs144470316	12303	GCST90274847	Urokinase-type plasminogen activator levels	uPA	14734 European
1784	12	111973358	A	G	0.0662	0.0134	0.478	7.8e-07	12_111973358_A_G	rs597808	11334	GCST90274847	Urokinase-type plasminogen activator levels	uPA	14734 European
1785	17	7063667	T	C	-0.1107	0.0156	0.7855	1.28e-12	17_7063667_T_C	rs7406661	14286	GCST90274847	Urokinase-type plasminogen activator levels	uPA	14734 European
1786	17	26694861	A	G	0.0567	0.0115	0.4758	8.2e-07	17_26694861_A_G	rs704	14734	GCST90274847	Urokinase-type plasminogen activator levels	uPA	14734 European
1787	18	24686365	T	C	-0.094	0.0125	0.3008	5.48e-14	18_24686365_T_C	rs4800787	14730	GCST90274847	Urokinase-type plasminogen activator levels	uPA	14734 European
1788	19	44153100	A	G	0.1408	0.0165	0.8426	1.42e-17	19_44153100_A_G	rs4760	14286	GCST90274847	Urokinase-type plasminogen activator levels	uPA	14734 European
1789	19	44174441	T	C	-0.422	0.0311	0.0405	6.1e-42	19_44174441_T_C	rs4251805	14734	GCST90274847	Urokinase-type plasminogen activator levels	uPA	14734 European
1790	1	32204683	A	G	-0.0734	0.0152	0.8126	1.37e-06	1_32204683_A_G	rs2050256	14739	GCST90274848	Vascular endothelial growth factor A levels	VEGF_A	14744 European
1791	1	190376438	T	C	-0.0759	0.0148	0.8114	2.92e-07	1_190376438_T_C	rs61818787	14732	GCST90274848	Vascular endothelial growth factor A levels	VEGF_A	14744 European
1792	3	183943004	T	TTCTC	-0.1803	0.036	0.9554	5.49e-07	3_183943004_T_TTCTC	rs150567268	10407	GCST90274848	Vascular endothelial growth factor A levels	VEGF_A	14744 European
1793	4	31819358	A	G	-0.07	0.0152	0.6438	4.12e-06	4_31819358_A_G	rs183596950	11538	GCST90274848	Vascular endothelial growth factor A levels	VEGF_A	14744 European
1794	4	94769686	A	G	-0.0685	0.0145	0.2065	2.31e-06	4_94769686_A_G	rs7688836	14742	GCST90274848	Vascular endothelial growth factor A levels	VEGF_A	14744 European
1795	5	54043585	T	C	-0.22	0.0457	0.9797	1.48e-06	5_54043585_T_C	rs16883415	14744	GCST90274848	Vascular endothelial growth factor A levels	VEGF_A	14744 European
1796	5	88180196	T	C	-0.1625	0.0267	0.9462	1.16e-09	5_88180196_T_C	rs114694170	14728	GCST90274848	Vascular endothelial growth factor A levels	VEGF_A	14744 European
1797	5	117371187	T	C	-0.1842	0.0374	0.028	8.43e-07	5_117371187_T_C	rs11953790	14730	GCST90274848	Vascular endothelial growth factor A levels	VEGF_A	14744 European
1798	6	43855489	A	C	-0.2112	0.0333	0.0429	2.26e-10	6_43855489_A_C	rs62401205	14296	GCST90274848	Vascular endothelial growth factor A levels	VEGF_A	14744 European
1799	6	43925607	A	G	-0.4343	0.0113	0.4867	3.45845952088873e-323	6_43925607_A_G	rs6921438	14733	GCST90274848	Vascular endothelial growth factor A levels	VEGF_A	14744 European
1800	6	43940269	A	G	-0.0602	0.0124	0.5217	1.2e-06	6_43940269_A_G	rs9472184	14296	GCST90274848	Vascular endothelial growth factor A levels	VEGF_A	14744 European
1801	7	68565319	A	C	-0.0628	0.0137	0.6119	4.56e-06	7_68565319_A_C	rs7808444	14296	GCST90274848	Vascular endothelial growth factor A levels	VEGF_A	14744 European
1802	7	144108520	T	C	-0.079	0.0166	0.8309	1.95e-06	7_144108520_T_C	rs1208181	12855	GCST90274848	Vascular endothelial growth factor A levels	VEGF_A	14744 European
1803	8	4640472	CAAA	C	-0.1533	0.0325	0.0727	2.39e-06	8_4640472_CAAA_C	rs11378248	7456	GCST90274848	Vascular endothelial growth factor A levels	VEGF_A	14744 European
1804	8	5413008	C	G	-0.0741	0.0158	0.8345	2.73e-06	8_5413008_C_G	rs4875579	14296	GCST90274848	Vascular endothelial growth factor A levels	VEGF_A	14744 European
1805	8	73592332	C	G	-0.2163	0.0449	0.9739	1.45e-06	8_73592332_C_G	rs117976551	13809	GCST90274848	Vascular endothelial growth factor A levels	VEGF_A	14744 European
1806	8	106581528	A	T	0.1231	0.0134	0.7319	4.06e-20	8_106581528_A_T	rs6993770	14296	GCST90274848	Vascular endothelial growth factor A levels	VEGF_A	14744 European
1807	9	2694914	T	C	0.1383	0.0131	0.5728	4.7e-26	9_2694914_T_C	rs11789392	12409	GCST90274848	Vascular endothelial growth factor A levels	VEGF_A	14744 European
1808	9	3020960	T	C	-0.2475	0.0539	0.0153	4.39e-06	9_3020960_T_C	rs145703410	14296	GCST90274848	Vascular endothelial growth factor A levels	VEGF_A	14744 European
1809	10	65071215	A	C	0.0838	0.0117	0.4155	7.93e-13	10_65071215_A_C	rs10822155	14744	GCST90274848	Vascular endothelial growth factor A levels	VEGF_A	14744 European
1810	10	104076091	A	G	-0.3266	0.0715	0.0091	4.93e-06	10_104076091_A_G	rs12784822	14296	GCST90274848	Vascular endothelial growth factor A levels	VEGF_A	14744 European
1811	11	2028103	C	G	-0.0683	0.0142	0.7087	1.51e-06	11_2028103_C_G	rs10840177	13231	GCST90274848	Vascular endothelial growth factor A levels	VEGF_A	14744 European
1812	11	95274487	T	G	0.0992	0.0208	0.9024	1.85e-06	11_95274487_T_G	rs34536806	14296	GCST90274848	Vascular endothelial growth factor A levels	VEGF_A	14744 European
1813	12	46909886	C	G	-0.1288	0.0265	0.9341	1.17e-06	12_46909886_C_G	rs6582666	11791	GCST90274848	Vascular endothelial growth factor A levels	VEGF_A	14744 European
1814	12	75261276	T	C	0.2736	0.0582	0.0162	2.59e-06	12_75261276_T_C	rs145846107	13422	GCST90274848	Vascular endothelial growth factor A levels	VEGF_A	14744 European
1815	13	29335624	C	G	0.1981	0.0397	0.0248	6.04e-07	13_29335624_C_G	rs138648222	14739	GCST90274848	Vascular endothelial growth factor A levels	VEGF_A	14744 European
1816	13	77462624	A	C	-0.2779	0.0603	0.9871	4.05e-06	13_77462624_A_C	rs144037665	11969	GCST90274848	Vascular endothelial growth factor A levels	VEGF_A	14744 European
1817	16	231541	T	C	0.1174	0.0253	0.069	3.48e-06	16_231541_T_C	rs1203834	13232	GCST90274848	Vascular endothelial growth factor A levels	VEGF_A	14744 European
1818	19	14759939	T	C	-0.0671	0.0127	0.296	1.27e-07	19_14759939_T_C	rs62640435	14292	GCST90274848	Vascular endothelial growth factor A levels	VEGF_A	14744 European
