# Supplementary material for: Genetically predicted inflammatory proteins mediate the association between gut microbiota and renal cell carcinoma
Source: Discov Oncol. 2025 Feb 20;16:216. doi: 10.1007/s12672-025-01980-y (PMC11842667; doi:10.1007/s12672-025-01980-y)
Supplement: Supplementary file 4 — Additional file 4 (XLSX 14 KB) The causal effects of gut microbiota on Renal Cell Carcinoma. [file 12672_2025_1980_MOESM4_ESM.xlsx]

## Sheet: sheet1
Table S3.The causal effects of gut microbiota on Renal Cell Carcinoma
Abbreviation: number of single-nucleotide polymorphism (nSNP); odds ratio (OR); confidence intervals (CI).standard error (SE)
id	Trait	nsnp	beta	se	pvalue	OR	95%CI	Heter.Stat	Heter.p	egger_intercept	egger_intercept_se	egger_intercept_pval
GCST90032644	Victivallis sp002998355	10	-0.299086	0.095234	0.00168639	0.741496	0.615~0.894	6.20829	0.718904	0.0537636	0.036448	0.178427
GCST90032502	Parachlamydiales	8	-1.35683	0.475819	0.00435054	0.257477	0.101~0.654	3.58615	0.826018	0.00135333	0.0465293	0.97774
GCST90032406	Fusobacterium A	11	0.593763	0.23546	0.0116785	1.81079	1.141~2.873	4.93325	0.895592	-0.0124922	0.0480861	0.800873
GCST90032280	CAG-448	12	-0.256675	0.103005	0.0127069	0.77362	0.632~0.947	6.91694	0.80577	0.00093286	0.0341056	0.978717
GCST90032219	Bifidobacteriaceae	9	-0.267001	0.107477	0.0129824	0.765673	0.620~0.945	4.36613	0.822672	-0.0141974	0.0350087	0.69719
GCST90032251	CAG-1031	7	-0.325874	0.132495	0.0139122	0.721896	0.557~0.936	5.56435	0.473714	0.00328544	0.0372264	0.933099
GCST90032511	Photobacterium	5	1.36926	0.566196	0.0155908	3.93245	1.296~11.929	1.17349	0.882444	-0.0238096	0.0440964	0.62674
GCST90032585	Treponema D	75	0.298307	0.126203	0.0180931	1.34758	1.052~1.726	66.3136	0.72568	0.00244502	0.0194869	0.900496
GCST90032578	Terrisporobacter	10	0.373764	0.158284	0.0182085	1.45319	1.066~1.982	2.7656	0.972868	0.0301449	0.0281186	0.314964
GCST90032230	Bifidobacterium	8	-0.234306	0.102221	0.0218965	0.79112	0.647~0.967	3.9828	0.781757	-0.0159188	0.0505023	0.763278
GCST90032433	Hungatella sp900155545	9	0.689163	0.301087	0.0220841	1.99205	1.104~3.594	9.56288	0.297055	0.0286884	0.0573918	0.632494
GCST90032272	CAG-302	11	0.189228	0.0842922	0.0247742	1.20832	1.024~1.425	13.5036	0.196859	0.040782	0.0295726	0.201182
GCST90032475	Megasphaera	20	-0.217495	0.0980038	0.0264695	0.804531	0.664~0.975	16.666	0.612481	-0.0295033	0.0250113	0.253515
GCST90032301	CAG-826	10	0.498996	0.226918	0.027877	1.64707	1.056~2.570	6.85117	0.652612	0.0078405	0.033421	0.820414
GCST90032492	Odoribacter laneus	17	0.258548	0.118337	0.0288998	1.29505	1.027~1.633	16.3542	0.428527	0.0470573	0.0222849	0.0519065
GCST90032601	UBA1409	8	-0.371485	0.171043	0.0298646	0.689709	0.493~0.964	4.56911	0.71238	-0.0481131	0.0512794	0.384329
GCST90032225	Bifidobacterium infantis	4	-0.403238	0.186788	0.0308658	0.668153	0.463~0.964	0.239578	0.970961	-0.0474591	0.111376	0.711501
GCST90032273	CAG-345 sp000433315	15	-0.187173	0.088135	0.0336942	0.8293	0.698~0.986	18.0627	0.203941	-0.0161446	0.0259496	0.5446
GCST90032629	UBA737	8	-0.347372	0.165805	0.0361659	0.706543	0.511~0.978	4.93115	0.668366	-0.0123825	0.0342711	0.73025
GCST90032293	CAG-590 sp000431135	13	-0.3649	0.17646	0.0386501	0.694266	0.491~0.981	12.9552	0.372305	-0.0190728	0.0258642	0.476302
GCST90032543	RUG147 sp900315495	3	-1.30672	0.633042	0.0389991	0.270705	0.078~0.936	0.833952	0.659037	-0.605283	0.872295	0.613815
GCST90032424	Halarcobacter	11	-0.491054	0.240622	0.0412737	0.611981	0.382~0.981	8.14023	0.615141	-0.0130493	0.0276103	0.647732
GCST90032344	Desulfovibrio piger	12	0.181153	0.0889686	0.0417355	1.1986	1.007~1.427	10.7117	0.467725	0.01991	0.0277875	0.490073
GCST90032396	Firmicutes A	8	-1.62894	0.809036	0.0440692	0.196138	0.040~0.958	14.0039	0.0511126	-0.0758775	0.0521104	0.195619
GCST90032342	Desulfovibrionales	9	0.294853	0.147231	0.0452139	1.34293	1.006~1.792	9.14891	0.32989	-0.00836856	0.0458218	0.860263
GCST90032516	Prevotellamassilia sp000437675	7	0.349292	0.174559	0.0453926	1.41806	1.007~1.997	8.69651	0.191379	0.0699571	0.0393574	0.135634
GCST90032300	CAG-822	14	0.258668	0.129526	0.0458215	1.2952	1.005~1.670	13.4189	0.416002	-0.00474553	0.0294918	0.874841
