# Supplementary material for: Genetically predicted inflammatory proteins mediate the association between gut microbiota and renal cell carcinoma
Source: Discov Oncol. 2025 Feb 20;16:216. doi: 10.1007/s12672-025-01980-y (PMC11842667; doi:10.1007/s12672-025-01980-y)
Supplement: Supplementary file 5 — Additional file 5 (XLSX 68 KB) The characteristics of 340 SNPs analyzing the causal effects of the gut microbiota on Renal Cell Carcinoma. [file 12672_2025_1980_MOESM5_ESM.xlsx]

## Sheet: sheet1
Supplementary Table S4. The characteristics of 340 SNPs analyzing the causal effects of the gut microbiota on Renal Cell Carcinoma
Abbreviation: single-nucleotide polymorphism (SNP); effect allele (EA), other allele (OA), chromosome (chr), beta(β), effect allele frequency (EAF), standard error (SE).
id	Trait	SNP	EA.exposure	OA.exposure	EA.outcome	OA.outcome	β.exposure	β.outcome	EAF.exposure	EAF.outcome	pos.outcome	pval.outcome	SE.outcome	SE.exposure	pval.exposure	samplesize.exposure	R2	f	meanf
GCST90032219	Bifidobacteriaceae	rs117494303	T	C	T	C	0.240592	0.0139346	0.0180135	0.0186669	129473097	0.884153	0.0956346	0.0521582	4e-06	5959	0.00355792	21.2702	33.4559
		rs12497495	C	G	C	G	-0.0788512	0.0335693	0.259365	0.273058	71820588	0.252967	0.0293651	0.016608	2.1e-06	5959	0.0037685	22.5339	33.4559
		rs1805488	C	T	C	T	0.119774	0.020349	0.084035	0.0766424	13584780	0.679773	0.0492983	0.0255115	2.7e-06	5959	0.00368533	22.0347	33.4559
		rs3809260	G	T	G	T	0.0655972	-0.0193202	0.422378	0.419082	101697239	0.46736	0.0265832	0.0141219	3.4e-06	5959	0.00360779	21.5694	33.4559
		rs62168795	C	T	C	T	0.159607	-0.0439665	0.418166	0.401886	135671796	0.105732	0.0271788	0.0144582	2.5e-28	5959	0.0200406	121.823	33.4559
		rs71323798	G	A	G	A	-0.140439	0.0310647	0.0604517	0.062379	197312881	0.571934	0.0549617	0.029675	2.2e-06	5959	0.00374448	22.3897	33.4559
		rs72650093	T	C	T	C	-0.277438	0.146545	0.0136203	0.0134914	55623253	0.201581	0.114751	0.0606477	4.8e-06	5959	0.00349951	20.9198	33.4559
		rs76648959	A	G	A	G	-0.188966	0.0136121	0.0373665	0.0388002	70752304	0.841745	0.0681754	0.0367971	2.8e-07	5959	0.00440605	26.363	33.4559
		rs76830965	A	C	A	C	-0.120854	0.0936944	0.0836569	0.0832431	159919889	0.0481748	0.0474205	0.0256461	2.4e-06	5959	0.00371271	22.199	33.4559
GCST90032225	Bifidobacterium infantis	rs1370336	T	C	T	C	0.0724174	-0.0397088	0.149438	0.151487	80743324	0.273906	0.0362931	0.0155489	3.2e-06	5959	0.0036269	21.6841	34.7056
		rs138249952	T	C	T	C	-0.103343	0.0498115	0.0725319	0.0629212	60023088	0.364558	0.0549363	0.0214787	1.5e-06	5959	0.0038698	23.142	34.7056
		rs3940549	G	A	G	A	0.111764	-0.0366929	0.421891	0.405456	135381057	0.177431	0.027206	0.0113989	1.1e-22	5959	0.0158765	96.102	34.7056
		rs6108032	G	A	G	A	0.0913843	-0.0455937	0.0899393	0.0984013	836269	0.302813	0.0442477	0.0198394	4.1e-06	5959	0.00354788	21.21	34.7056
		rs7926512	T	A	T	A	0.0516912	0.0354805	0.447598	0.44543	65697016	0.180509	0.026494	0.0112906	4.7e-06	5959	0.0035051	20.9533	34.7056
		rs7940866	A	T	A	T	0.0560358	0.041996	0.494684	0.49908	130947684	0.109042	0.0262063	0.0111735	5.3e-07	5959	0.00420291	25.1424	34.7056
GCST90032230	Bifidobacterium	rs116980236	G	A	G	A	-0.142455	0.0116228	0.0637829	0.0636344	36827927	0.82933	0.0539188	0.0306045	3.2e-06	5959	0.00362272	21.659	37.3625
		rs12497495	C	G	C	G	-0.0844585	0.0335693	0.259365	0.273058	71820588	0.252967	0.0293651	0.0176034	1.6e-06	5959	0.0038481	23.0117	37.3625
		rs1805488	C	T	C	T	0.124482	0.020349	0.084035	0.0766424	13584780	0.679773	0.0492983	0.0270383	4.1e-06	5959	0.00354437	21.1889	37.3625
		rs3940549	G	A	G	A	0.179917	-0.0366929	0.421891	0.405456	135381057	0.177431	0.027206	0.0152246	3.2e-32	5959	0.0228991	139.607	37.3625
		rs71323798	G	A	G	A	-0.152987	0.0310647	0.0604517	0.062379	197312881	0.571934	0.0549617	0.0314536	1.2e-06	5959	0.00395434	23.6495	37.3625
		rs72650093	T	C	T	C	-0.294329	0.146545	0.0136203	0.0134914	55623253	0.201581	0.114751	0.0642817	4.7e-06	5959	0.00350585	20.9578	37.3625
		rs76648959	A	G	A	G	-0.204228	0.0136121	0.0373665	0.0388002	70752304	0.841745	0.0681754	0.039002	1.6e-07	5959	0.00458026	27.4101	37.3625
		rs76830965	A	C	A	C	-0.125818	0.0936944	0.0836569	0.0832431	159919889	0.0481748	0.0474205	0.0271832	3.7e-06	5959	0.00358222	21.416	37.3625
GCST90032251	CAG-1031	rs10815093	C	T	C	T	-0.0802083	0.0115221	0.36914	0.368577	4842061	0.671729	0.0271891	0.0165438	1.2e-06	5959	0.00392903	23.4975	21.7561
		rs117697640	G	T	G	T	-0.263431	0.00794577	0.0204426	0.0171822	21225195	0.938859	0.103591	0.0565087	3.1e-06	5959	0.0036337	21.7249	21.7561
		rs12831295	A	G	A	G	0.0905307	-0.020048	0.213213	0.221865	128713885	0.525353	0.0315659	0.0196953	4.3e-06	5959	0.0035331	21.1213	21.7561
		rs17059587	T	C	T	C	-0.0999387	0.0204821	0.183631	0.177737	76569855	0.551611	0.0344036	0.020859	1.7e-06	5959	0.0038374	22.9475	21.7561
		rs2658784	A	G	A	G	0.125215	-0.138796	0.0929412	0.0933545	93441455	0.00288848	0.046586	0.0273718	4.8e-06	5959	0.00349953	20.9199	21.7561
		rs73680295	T	C	T	C	0.334845	-0.122602	0.0122565	0.0147491	15855255	0.250376	0.106662	0.0730262	4.5e-06	5959	0.00351583	21.0177	21.7561
		rs74873203	C	T	C	T	0.300098	-0.0727044	0.0147974	0.0154979	21035046	0.491811	0.105762	0.0653765	4.4e-06	5959	0.00352352	21.0638	21.7561
GCST90032272	CAG-302	rs11632125	A	G	A	G	0.268659	0.049416	0.0391495	0.0402621	92554013	0.458869	0.0667144	0.0579608	3.6e-06	5959	0.00359251	21.4777	23.3238
		rs116972983	A	T	A	T	0.331262	0.0113724	0.0254151	0.0283737	71962214	0.886781	0.0798741	0.072036	4.3e-06	5959	0.00353616	21.1397	23.3238
		rs12355282	A	G	A	G	-0.196932	-0.08538	0.0766882	0.0825493	66717261	0.0752801	0.0479998	0.0428806	4.4e-06	5959	0.00352698	21.0846	23.3238
		rs144054037	G	A	G	A	0.303908	0.129295	0.0315913	0.0325665	6934659	0.0746707	0.0725365	0.0647199	2.7e-06	5959	0.00368664	22.0426	23.3238
		rs2194028	T	C	T	C	0.112396	0.001924	0.315254	0.32801	88529672	0.945286	0.0280354	0.0240096	2.9e-06	5959	0.00366407	21.9072	23.3238
		rs4819162	C	T	C	T	0.1143	0.0360284	0.32036	0.32016	45890043	0.199301	0.0280695	0.0243698	2.7e-06	5959	0.00367803	21.9909	23.3238
		rs4964219	A	T	A	T	0.120098	0.0413647	0.264562	0.270353	104151952	0.161807	0.0295669	0.0256763	2.9e-06	5959	0.00365798	21.8706	23.3238
		rs73220473	G	T	G	T	0.347172	0.128282	0.0260592	0.0226988	116173441	0.151353	0.0894094	0.0698329	6.6e-07	5959	0.00413046	24.7072	23.3238
		rs7433832	G	T	G	T	0.548533	-0.235269	0.0131137	0.012643	111389687	0.0487024	0.119354	0.0979641	2.2e-08	5959	0.00523383	31.3419	23.3238
		rs7809151	T	C	T	C	-0.148671	-0.017359	0.207544	0.209653	2704797	0.589624	0.0321833	0.0281965	1.3e-07	5959	0.00464373	27.7918	23.3238
		rs8022045	C	T	C	T	0.104503	0.0499492	0.421128	0.426828	77571941	0.0593923	0.0264943	0.0226886	4.1e-06	5959	0.00354752	21.2078	23.3238
GCST90032273	CAG-345 sp000433315	rs1111890	G	C	G	C	0.088825	-0.0149888	0.330858	0.334191	100630840	0.590897	0.0278843	0.0184334	1.4e-06	5959	0.00388148	23.2121	23.4527
		rs114643344	T	C	T	C	0.243296	-0.143406	0.0268099	0.0267513	19897505	0.078352	0.0814658	0.0530098	4.4e-06	5959	0.00352251	21.0577	23.4527
		rs1158817	G	A	G	A	0.0843656	-0.0173936	0.396514	0.406546	90728339	0.517802	0.0268944	0.0181049	3.2e-06	5959	0.00363066	21.7066	23.4527
		rs117203648	T	C	T	C	0.401741	0.196462	0.0102144	0.0148763	6293641	0.0692038	0.108119	0.0866426	3.5e-06	5959	0.00359494	21.4923	23.4527
		rs12910343	A	G	A	G	-0.118906	0.0372161	0.154313	0.149922	71618376	0.311749	0.0367908	0.0241775	8.7e-07	5959	0.00404252	24.179	23.4527
		rs139409522	C	T	C	T	0.297908	0.00260398	0.0189661	0.0224492	90934419	0.976363	0.0878844	0.06398	3.2e-06	5959	0.00362514	21.6736	23.4527
		rs1590022	G	A	G	A	0.192227	-0.100436	0.0471429	0.0421953	57527816	0.12907	0.0661729	0.0409807	2.7e-06	5959	0.00367871	21.995	23.4527
		rs28510485	G	C	G	C	0.191224	-0.0428648	0.0484063	0.0494788	67478414	0.474517	0.0599384	0.0408924	2.9e-06	5959	0.00365625	21.8602	23.4527
		rs4494362	C	T	C	T	-0.141676	-0.000562014	0.104696	0.108159	47956666	0.989476	0.0426096	0.0288477	9.1e-07	5959	0.00403128	24.1115	23.4527
		rs4656891	C	A	C	A	0.203712	-0.0608054	0.0434417	0.0445319	160207697	0.338671	0.0635512	0.0431176	2.3e-06	5959	0.00373187	22.314	23.4527
		rs6023037	G	C	G	C	0.469277	-0.28842	0.0105847	0.0112086	54208934	0.0200808	0.12406	0.0857677	4.5e-08	5959	0.00499875	29.9271	23.4527
		rs61799545	G	A	G	A	0.329984	0.033106	0.0177281	0.0175008	33304914	0.739435	0.0995363	0.0654301	4.6e-07	5959	0.00425018	25.4264	23.4527
		rs6540507	G	A	G	A	0.0801395	-0.0369365	0.447206	0.452339	209096282	0.162474	0.0264437	0.0175423	4.9e-06	5959	0.00349002	20.8629	23.4527
		rs73727344	G	A	G	A	0.384855	0.119935	0.0114171	0.0125574	24597253	0.301104	0.115983	0.0826433	3.2e-06	5959	0.003626	21.6787	23.4527
		rs76037455	G	A	G	A	0.481207	-0.22449	0.00999496	0.0118033	42746752	0.0619969	0.120285	0.0874158	3.7e-08	5959	0.0050595	30.2927	23.4527
GCST90032280	CAG-448	rs11235714	C	T	C	T	0.146602	-0.101412	0.0694687	0.0759491	73286876	0.0446704	0.0505101	0.0300756	1.1e-06	5959	0.00397145	23.7523	24.0392
		rs144109676	T	C	T	C	-0.347638	0.197867	0.0105379	0.010612	138265549	0.117512	0.126408	0.0747745	3.3e-06	5959	0.00361411	21.6074	24.0392
		rs147442884	T	C	T	C	0.275454	0.0194477	0.0168473	0.0148487	6666124	0.865649	0.114947	0.0591035	3.2e-06	5959	0.00363177	21.7133	24.0392
		rs149411016	C	T	C	T	0.356965	0.00591256	0.0112085	0.010391	43019415	0.964647	0.133397	0.0725301	8.6e-07	5959	0.00404836	24.2141	24.0392
		rs56008851	G	A	G	A	-0.137877	-0.0314592	0.0673723	0.0615653	81781045	0.567255	0.0549889	0.0300603	4.5e-06	5959	0.00351798	21.0306	24.0392
		rs61831695	T	C	T	C	0.346586	-0.123635	0.0145476	0.0145583	3546417	0.261259	0.110052	0.062415	2.8e-08	5959	0.00514789	30.8247	24.0392
		rs6766789	A	C	A	C	0.157922	-0.0127571	0.0830116	0.0801392	60104287	0.790413	0.0479996	0.0274842	9.1e-09	5959	0.00550993	33.0045	24.0392
		rs77105559	A	G	A	G	-0.170371	0.102245	0.0504124	0.0498468	15576271	0.0923358	0.0607447	0.0343543	7.1e-07	5959	0.00411024	24.5857	24.0392
		rs80025782	A	T	A	T	-0.109465	0.0443478	0.134492	0.13439	79821741	0.252905	0.0387885	0.0227311	1.5e-06	5959	0.00387659	23.1827	24.0392
		rs80071658	A	G	A	G	0.248167	-0.0180312	0.0207071	0.0241197	180755714	0.830702	0.084336	0.0534496	3.4e-06	5959	0.0036046	21.5503	24.0392
		rs820967	C	G	C	G	0.128587	-0.0404399	0.0786158	0.0711783	57516214	0.430191	0.0512633	0.0280384	4.5e-06	5959	0.0035171	21.0253	24.0392
		rs888265	G	A	G	A	0.073551	-0.0102345	0.383789	0.395711	12750500	0.702212	0.0267683	0.0156856	2.7e-06	5959	0.00367622	21.9801	24.0392
GCST90032293	CAG-590 sp000431135	rs11580893	T	C	T	C	0.0602638	-0.0129185	0.127028	0.117142	58480373	0.755011	0.0414002	0.0130147	3.6e-06	5959	0.00358518	21.4338	22.649
		rs11728250	G	A	G	A	0.0810156	-0.10932	0.0736102	0.0793577	36732896	0.0263342	0.0492158	0.0168277	1.5e-06	5959	0.00387461	23.1709	22.649
		rs12348813	A	G	A	G	0.138455	-0.0498455	0.0245172	0.0254318	115286185	0.542133	0.0817689	0.0283419	1e-06	5959	0.00398887	23.8569	22.649
		rs12552693	C	T	C	T	0.0404136	-0.0277665	0.420262	0.428443	83502486	0.293305	0.0264217	0.00878354	4.2e-06	5959	0.00353999	21.1627	22.649
		rs12941465	A	G	A	G	-0.044311	0.0393219	0.297348	0.30833	40099312	0.165476	0.0283526	0.00946585	2.9e-06	5959	0.00366384	21.9057	22.649
		rs13100894	T	C	T	C	-0.0521769	0.0174764	0.182318	0.183728	148957477	0.606197	0.0339012	0.0111024	2.6e-06	5959	0.00369269	22.0789	22.649
		rs140404026	G	C	G	C	0.177332	0.138974	0.0126625	0.016707	214316353	0.161091	0.0991675	0.0386572	4.5e-06	5959	0.00351892	21.0362	22.649
		rs35475810	G	C	G	C	0.102813	-0.0677836	0.0442337	0.0456962	218740870	0.272685	0.0617956	0.0210347	1e-06	5959	0.00399312	23.8824	22.649
		rs3884676	T	C	T	C	0.0915335	-0.0488973	0.0541364	0.0631267	43041989	0.366438	0.05414	0.0190928	1.6e-06	5959	0.00384216	22.976	22.649
		rs61763346	G	A	G	A	0.127252	0.0559002	0.0316242	0.0378495	5410024	0.406165	0.0672961	0.0247223	2.6e-07	5959	0.00442641	26.4853	22.649
		rs645805	G	A	G	A	0.0415367	0.00169656	0.440335	0.447875	53483701	0.948914	0.0264796	0.00869592	1.8e-06	5959	0.00381417	22.808	22.649
		rs7774274	T	G	T	G	0.0403197	-0.00821316	0.424893	0.425552	73704887	0.756303	0.0264651	0.00880513	4.7e-06	5959	0.00350642	20.9613	22.649
		rs9267560	G	A	G	A	0.106888	-0.133154	0.0384357	0.0408331	31754963	0.0428312	0.0657435	0.0224409	1.9e-06	5959	0.00379275	22.6794	22.649
GCST90032300	CAG-822	rs116457960	C	T	C	T	-0.209653	-0.134168	0.0151134	0.0165523	153339791	0.19266	0.102988	0.0458942	4.9e-06	5959	0.00348975	20.8613	23.1352
		rs117104462	T	C	T	C	0.128392	0.00803705	0.0455785	0.0476362	50153445	0.897833	0.0625944	0.026868	1.8e-06	5959	0.00381743	22.8276	23.1352
		rs13425414	C	G	C	G	0.0930105	0.00124579	0.140976	0.148782	68915135	0.972928	0.03671	0.0160692	7.1e-09	5959	0.00559071	33.4911	23.1352
		rs139345454	G	A	G	A	0.191577	0.0369235	0.0186869	0.0202759	15720198	0.690357	0.0926864	0.0415799	4.1e-06	5959	0.00354979	21.2214	23.1352
		rs140837056	A	G	A	G	0.250742	0.0481903	0.0108568	0.0134283	54820375	0.673034	0.114198	0.0543137	3.9e-06	5959	0.00356379	21.3054	23.1352
		rs145745626	T	C	T	C	0.155869	0.0654207	0.0304008	0.0349	15537185	0.367794	0.0726402	0.0327066	1.9e-06	5959	0.00379685	22.704	23.1352
		rs377014871	G	A	G	A	0.0599352	0.0490478	0.243911	0.24676	130819797	0.106535	0.0303896	0.013085	4.6e-06	5959	0.00350846	20.9735	23.1352
		rs45558338	T	C	T	C	-0.0937875	-0.146249	0.0841375	0.0875867	64430585	0.00217125	0.0477042	0.0202444	3.6e-06	5959	0.00358877	21.4553	23.1352
		rs4723822	T	C	T	C	0.0622276	-0.00725065	0.288741	0.290663	39102013	0.801417	0.0288281	0.0123741	4.9e-07	5959	0.00422597	25.2809	23.1352
		rs4797846	T	C	T	C	0.0803375	0.0400204	0.113106	0.112597	13952712	0.332185	0.0412699	0.0175723	4.8e-06	5959	0.00349531	20.8946	23.1352
		rs56309522	C	T	C	T	0.0705075	-0.00754939	0.185786	0.191333	3448122	0.820197	0.0332146	0.0143064	8.3e-07	5959	0.00405948	24.2809	23.1352
		rs71384477	C	T	C	T	0.0581717	0.0206139	0.46625	0.452806	20536929	0.435867	0.0264555	0.0114342	3.6e-07	5959	0.0043247	25.8742	23.1352
		rs72722957	T	C	T	C	0.167447	-0.0339644	0.023894	0.0238598	182325632	0.696296	0.0870157	0.0362885	3.9e-06	5959	0.00356036	21.2849	23.1352
		rs76703269	A	G	A	G	0.0701146	-0.0332051	0.179768	0.168624	40411411	0.355322	0.035924	0.0151408	3.6e-06	5959	0.0035858	21.4375	23.1352
GCST90032301	CAG-826	rs117328870	A	G	A	G	0.132329	0.0555935	0.0191718	0.0249755	19836522	0.527764	0.088045	0.0283623	3.1e-06	5959	0.00363974	21.7611	21.9491
		rs117836133	G	T	G	T	-0.088798	-0.0184819	0.0431296	0.0399621	49694331	0.786035	0.0680827	0.0191451	3.5e-06	5959	0.0035971	21.5053	21.9491
		rs12724252	C	T	C	T	-0.036738	-0.0239785	0.401141	0.396481	230778483	0.372341	0.0268788	0.00781848	2.6e-06	5959	0.00369153	22.0719	21.9491
		rs13335193	G	A	G	A	0.143257	-0.0186627	0.0160504	0.0172938	80390281	0.853548	0.101102	0.0307038	3.1e-06	5959	0.00363991	21.7621	21.9491
		rs141163986	G	A	G	A	0.0813173	-0.0395979	0.0505817	0.0514546	82722128	0.508967	0.0599563	0.017586	3.8e-06	5959	0.00357522	21.374	21.9491
		rs197632	T	G	T	G	-0.0399769	-0.0142566	0.279708	0.278651	57234513	0.623716	0.0290601	0.00864324	3.7e-06	5959	0.00357714	21.3855	21.9491
		rs2314677	G	T	G	T	0.0617518	0.0456589	0.0936399	0.0911752	9529904	0.318932	0.0458121	0.0132741	3.3e-06	5959	0.00361861	21.6343	21.9491
		rs2317332	A	G	A	G	0.145813	0.128835	0.014894	0.0177464	101042929	0.180326	0.0961634	0.0317797	4.5e-06	5959	0.00352037	21.0449	21.9491
		rs73812261	T	C	T	C	0.0678542	0.0280102	0.0851584	0.080022	44377835	0.571323	0.049479	0.0136983	7.3e-07	5959	0.00410074	24.5287	21.9491
		rs7756660	T	C	T	C	0.0774284	0.146002	0.0598341	0.0573235	5145502	0.010204	0.0568358	0.0163486	2.2e-06	5959	0.00375003	22.423	21.9491
GCST90032342	Desulfovibrionales	rs11624139	G	C	G	C	-0.110494	-0.012146	0.0823191	0.0823084	75333304	0.800306	0.0480173	0.0235539	2.7e-06	5959	0.0036794	21.9992	23.5068
		rs12105413	T	C	T	C	0.136066	-0.0254985	0.0559205	0.0538281	29475066	0.667604	0.0593763	0.0279669	1.1e-06	5959	0.00395654	23.6627	23.5068
		rs16974592	C	A	C	A	0.209826	0.163554	0.0199527	0.0251519	84778534	0.0469073	0.0823064	0.0457664	4.5e-06	5959	0.00351498	21.0126	23.5068
		rs3893148	G	A	G	A	0.188488	0.022593	0.0261388	0.0285532	71309402	0.770508	0.0774497	0.0404453	3.2e-06	5959	0.00363143	21.7113	23.5068
		rs62037249	A	G	A	G	-0.102563	-0.0373855	0.104396	0.105477	66381740	0.383212	0.0428736	0.0211129	1.2e-06	5959	0.00394453	23.5906	23.5068
		rs642387	G	A	G	A	-0.0744719	-0.074169	0.374136	0.373058	127026628	0.00627957	0.0271401	0.0131702	1.6e-08	5959	0.00533707	31.9635	23.5068
		rs6847644	A	G	A	G	0.0674221	-0.0144392	0.325492	0.331206	141815815	0.603033	0.0277654	0.0138775	1.2e-06	5959	0.00394541	23.5959	23.5068
		rs696236	A	G	A	G	-0.0924892	-0.0407882	0.113809	0.108852	64223542	0.331963	0.0420424	0.0201745	4.6e-06	5959	0.00351458	21.0102	23.5068
		rs867897	G	C	G	C	0.0644205	-0.0129409	0.454515	0.450916	116517547	0.624517	0.0264392	0.0131337	9.3e-07	5959	0.00402115	24.0507	23.5068
		rs9552610	G	A	G	A	0.0790044	-0.0037374	0.185583	0.202222	22179995	0.90929	0.0328032	0.0166635	2.1e-06	5959	0.00375804	22.4711	23.5068
GCST90032344	Desulfovibrio piger	rs112912057	C	T	C	T	0.211254	0.0723206	0.0420189	0.0405933	22845470	0.279672	0.0668981	0.0434008	1.1e-06	5959	0.00396021	23.6847	22.808
		rs138608697	T	C	T	C	0.29234	-0.0738418	0.0209068	0.0204872	136458338	0.417486	0.0910738	0.061917	2.3e-06	5959	0.00372702	22.2849	22.808
		rs1765774	G	A	G	A	0.184951	-0.033937	0.0531754	0.0564006	231492546	0.546209	0.0562384	0.03892	2e-06	5959	0.0037753	22.5747	22.808
		rs1999423	T	G	T	G	-0.109395	0.0274662	0.165514	0.172803	28329090	0.425792	0.0344875	0.0234734	3.2e-06	5959	0.00363153	21.7119	22.808
		rs210132	G	T	G	T	-0.0811444	-0.0267885	0.465637	0.481856	33568893	0.308283	0.0262934	0.017512	3.6e-06	5959	0.00359013	21.4635	22.808
		rs2956586	A	G	A	G	-0.0849169	-0.00451116	0.394593	0.405481	36465306	0.867203	0.0269787	0.0180831	2.7e-06	5959	0.00368693	22.0443	22.808
		rs34817973	T	A	T	A	0.20534	0.0617716	0.0456714	0.0477628	24758073	0.320704	0.0622064	0.0419406	9.8e-07	5959	0.00400646	23.9625	22.808
		rs62095333	G	C	G	C	0.206425	0.0689793	0.0428016	0.0442538	62112937	0.276002	0.0633218	0.043088	1.7e-06	5959	0.0038368	22.9438	22.808
		rs6874724	A	G	A	G	-0.093066	-0.0776442	0.274848	0.265202	149663745	0.00978521	0.0300559	0.0197808	2.5e-06	5959	0.00370093	22.1283	22.808
		rs6972913	A	G	A	G	0.261676	0.0607376	0.031229	0.0369389	38024686	0.375615	0.0685522	0.0505682	2.3e-07	5959	0.00447355	26.7687	22.808
		rs74343247	A	T	A	T	0.39806	0.0534965	0.010917	0.0118195	21217754	0.659118	0.121271	0.0830564	1.6e-06	5959	0.00383978	22.9618	22.808
		rs75902089	A	G	A	G	-0.167493	-0.0586865	0.0621302	0.0616012	121715058	0.285401	0.0549362	0.0363991	4.2e-06	5959	0.00354077	21.1673	22.808
GCST90032396	Firmicutes A	rs10499262	C	A	C	A	-0.0224053	0.0734689	0.140013	0.149445	150471495	0.0447301	0.0366029	0.00470713	1.9e-06	5959	0.00378763	22.6487	24.3422
		rs141350591	A	G	A	G	0.0697422	-0.0556109	0.0119288	0.012984	110585984	0.628443	0.114918	0.014799	2.4e-06	5959	0.00371311	22.2014	24.3422
		rs16861477	A	T	A	T	0.0327087	0.0276729	0.0571331	0.0575371	173271115	0.625938	0.0567705	0.00700288	3e-06	5959	0.00364765	21.8086	24.3422
		rs33988153	C	T	C	T	-0.0171778	0.0659011	0.253588	0.250815	151575797	0.0293576	0.0302485	0.00372719	4.1e-06	5959	0.00355184	21.2337	24.3422
		rs4486157	T	C	T	C	-0.0192752	0.0834807	0.198093	0.208349	30477295	0.00837086	0.0316606	0.004089	2.4e-06	5959	0.00371513	22.2135	24.3422
		rs7079743	A	G	A	G	-0.0159935	0.0493627	0.318441	0.327287	113432723	0.0764364	0.027861	0.00346355	3.9e-06	5959	0.00356549	21.3156	24.3422
		rs7371606	G	A	G	A	-0.0222986	-0.0305337	0.328615	0.323747	136049204	0.279272	0.0282208	0.00346724	1.3e-10	5959	0.00689303	41.3468	24.3422
		rs7807431	T	C	T	C	0.0176842	-0.0387351	0.265385	0.260191	71529390	0.205241	0.0305781	0.00377232	2.8e-06	5959	0.00367436	21.9689	24.3422
GCST90032406	Fusobacterium A	rs11107852	T	C	T	C	0.102908	0.0213525	0.0211636	0.0228186	94995278	0.808252	0.0879857	0.0220506	3.1e-06	5959	0.00364166	21.7727	25.5479
		rs117340124	A	G	A	G	0.120575	-0.0212748	0.0148423	0.0155632	34967440	0.841788	0.106583	0.0261606	4e-06	5959	0.00355222	21.236	25.5479
		rs138652347	C	T	C	T	0.145162	0.0376543	0.0126348	0.0145743	68667598	0.726409	0.107613	0.0283168	3e-07	5959	0.00439069	26.2707	25.5479
		rs143276325	T	C	T	C	0.144511	0.0850457	0.0103605	0.010372	32197904	0.507855	0.128433	0.0313586	4.1e-06	5959	0.00355116	21.2296	25.5479
		rs145905686	G	C	G	C	0.063906	0.00769759	0.0550798	0.0543592	125205730	0.896109	0.0589501	0.0139386	4.5e-06	5959	0.00351514	21.0135	25.5479
		rs185190675	C	T	C	T	0.17501	0.197549	0.0122136	0.0153036	26493436	0.0598109	0.104957	0.0287281	1.1e-09	5959	0.00618931	37.0993	25.5479
		rs190370559	C	G	C	G	0.0627435	0.00709159	0.0609039	0.0612691	162616004	0.896652	0.0545959	0.0133037	2.4e-06	5959	0.00371879	22.2355	25.5479
		rs2797225	T	A	T	A	-0.0332944	0.0324533	0.500084	0.501362	215745224	0.215583	0.0262067	0.00632168	1.4e-07	5959	0.00463326	27.7288	25.5479
		rs41287304	C	G	C	G	0.127175	0.0574981	0.0232735	0.0286121	51334840	0.460891	0.0779761	0.0209798	1.3e-09	5959	0.00612855	36.7329	25.5479
		rs4674463	A	C	A	C	0.0575129	0.0465737	0.0716093	0.0722336	219860110	0.359124	0.0507872	0.0123104	3e-06	5959	0.00364943	21.8193	25.5479
		rs78358851	G	A	G	A	0.0884159	0.15094	0.038785	0.0436577	59850519	0.0206443	0.0652167	0.0166436	1.1e-07	5959	0.00471347	28.2111	25.5479
		rs9406478	C	T	C	T	0.0449902	0.0226042	0.121723	0.121928	1447107	0.574773	0.04029	0.00976393	4.1e-06	5959	0.00355033	21.2247	25.5479
GCST90032424	Halarcobacter	rs10226194	G	A	G	A	0.0315365	-0.0561511	0.447613	0.440356	157926147	0.0328996	0.0263212	0.00675324	3e-06	5959	0.00364622	21.8	23.3841
		rs115056000	A	G	A	G	0.0381646	-0.012088	0.207914	0.201044	72359526	0.714482	0.0330413	0.00821312	3.4e-06	5959	0.00361045	21.5854	23.3841
		rs150202331	C	G	C	G	-0.111428	0.0132476	0.029059	0.0298278	82185403	0.866474	0.0787894	0.0198548	2e-08	5959	0.00525769	31.4856	23.3841
		rs16899163	G	A	G	A	-0.0393723	-0.0174357	0.253658	0.246881	123977120	0.569912	0.030687	0.00776783	4e-07	5959	0.0042928	25.6824	23.3841
		rs17536666	C	T	C	T	-0.0561867	0.0820492	0.091371	0.088538	1844201	0.0790897	0.0467254	0.011662	1.5e-06	5959	0.00388024	23.2047	23.3841
		rs2243293	G	A	G	A	-0.0310526	0.0287021	0.434168	0.439114	132684107	0.277757	0.0264444	0.00674888	4.2e-06	5959	0.00354013	21.1635	23.3841
		rs4399689	T	A	T	A	0.0485399	-0.0272859	0.118936	0.128736	173165838	0.480597	0.0386846	0.0102405	2.1e-06	5959	0.00375619	22.46	23.3841
		rs596117	A	G	A	G	0.0423219	0.0158724	0.167759	0.161076	96933619	0.65628	0.0356638	0.00881617	1.6e-06	5959	0.00385231	23.0369	23.3841
		rs6831073	A	G	A	G	-0.0385484	0.0115861	0.206772	0.211318	110200685	0.723624	0.0327643	0.00837619	4.2e-06	5959	0.00354165	21.1726	23.3841
		rs72775804	T	C	T	C	-0.124786	0.133602	0.0176797	0.0207978	15892382	0.141023	0.0907626	0.025239	7.6e-07	5959	0.00408541	24.4366	23.3841
		rs78213796	G	A	G	A	0.113156	0.0120539	0.0186561	0.0239951	64915276	0.887188	0.0849684	0.0245736	4.1e-06	5959	0.0035457	21.1969	23.3841
GCST90032433	Hungatella sp900155545	rs11671478	A	G	A	G	-0.0614857	-0.0628716	0.0627336	0.0730813	50703438	0.225663	0.0518911	0.0134276	4.7e-06	5959	0.00350633	20.9607	23.1453
		rs117331928	A	G	A	G	0.0963464	0.103276	0.0298899	0.0314049	82597766	0.174652	0.0760835	0.018637	2.3e-07	5959	0.0044648	26.7161	23.1453
		rs1470067	C	A	C	A	0.0380624	0.037688	0.17654	0.183145	89428377	0.261307	0.0335509	0.00827805	4.3e-06	5959	0.00353529	21.1344	23.1453
		rs16885146	C	T	C	T	0.0535471	-0.0489338	0.082508	0.0843904	74605831	0.301462	0.0473566	0.0115336	3.4e-06	5959	0.00360413	21.5475	23.1453
		rs61836371	T	C	T	C	0.148515	0.0143362	0.0142228	0.0175126	188747387	0.885076	0.0991868	0.0267547	2.8e-08	5959	0.00514431	30.8031	23.1453
		rs62365007	A	G	A	G	0.0650206	0.136154	0.0569175	0.0630906	61610567	0.0119955	0.0541952	0.0138066	2.5e-06	5959	0.00370802	22.1709	23.1453
		rs6656339	G	A	G	A	0.0636467	-0.00623777	0.0563416	0.0572843	80096912	0.912747	0.056927	0.0139056	4.7e-06	5959	0.00350328	20.9424	23.1453
		rs6830330	A	G	A	G	0.0508824	0.0831554	0.0977304	0.102113	177852847	0.0554141	0.0434092	0.0106546	1.8e-06	5959	0.00381266	22.799	23.1453
		rs78724900	G	T	G	T	-0.064699	-0.0234233	0.054368	0.0573072	72842803	0.67888	0.0565792	0.0140381	4e-06	5959	0.00355189	21.234	23.1453
GCST90032475	Megasphaera	rs10999018	A	G	A	G	0.102963	-0.0389481	0.095431	0.0991561	69894846	0.376106	0.0440045	0.0203759	4.3e-07	5959	0.00426676	25.526	24.0239
		rs112274049	G	A	G	A	0.182539	-0.0944081	0.0237168	0.0278347	193857157	0.236011	0.0796683	0.0384342	2e-06	5959	0.00377104	22.5491	24.0239
		rs112578851	C	T	C	T	0.229615	-0.0862711	0.0185902	0.0199023	89457320	0.361853	0.0946121	0.0434496	1.3e-07	5959	0.00466471	27.9179	24.0239
		rs112608208	G	A	G	A	0.249632	-0.0488889	0.0131114	0.0142237	123996939	0.651363	0.108193	0.0510648	1e-06	5959	0.00399435	23.8897	24.0239
		rs12076104	T	G	T	G	0.211309	-0.078756	0.0192828	0.0247506	10774834	0.344219	0.0832638	0.0427731	7.8e-07	5959	0.00407893	24.3977	24.0239
		rs143067777	C	T	C	T	0.226106	0.00823651	0.0214777	0.026407	23607060	0.921992	0.0841105	0.0408184	3e-08	5959	0.00512281	30.6737	24.0239
		rs145400411	T	C	T	C	0.217087	-0.0177129	0.0195748	0.0266974	68658831	0.826897	0.0809978	0.0417445	2e-07	5959	0.00451782	27.0348	24.0239
		rs151021278	T	G	T	G	0.204206	-0.0425659	0.0179233	0.0140551	83761283	0.705731	0.112729	0.0440853	3.6e-06	5959	0.00358769	21.4488	24.0239
		rs189157377	C	A	C	A	0.188596	0.172814	0.022781	0.0247301	5007589	0.0415317	0.0847881	0.0390527	1.4e-06	5959	0.00389846	23.314	24.0239
		rs35453453	T	A	T	A	0.0711572	-0.0524322	0.208864	0.22135	502998	0.0979783	0.0316862	0.0148813	1.7e-06	5959	0.00382225	22.8565	24.0239
		rs4561090	G	A	G	A	-0.0608059	0.0443762	0.29853	0.292082	202716675	0.125094	0.0289333	0.0127274	1.8e-06	5959	0.00381574	22.8174	24.0239
		rs55856639	G	A	G	A	0.0811827	0.0131623	0.144542	0.145551	44772490	0.730639	0.0382318	0.0170905	2e-06	5959	0.00377227	22.5565	24.0239
		rs560382	G	C	G	C	-0.0655716	0.0401438	0.252002	0.244278	2285254	0.191394	0.030727	0.0137411	1.8e-06	5959	0.00380679	22.7637	24.0239
		rs7021070	G	A	G	A	0.256985	-0.109221	0.013664	0.0159394	3474916	0.294338	0.104154	0.0503925	3.4e-07	5959	0.00434529	25.9979	24.0239
		rs73218878	T	C	T	C	0.255913	-0.212023	0.0114247	0.0122527	93581641	0.084252	0.122803	0.054887	3.1e-06	5959	0.00363489	21.732	24.0239
		rs76023603	A	C	A	C	0.16714	0.0504236	0.0284608	0.0323667	9103470	0.496698	0.0741855	0.0354721	2.5e-06	5959	0.00371192	22.1943	24.0239
		rs77701291	T	C	T	C	0.232666	-0.0942877	0.0170091	0.0160968	31673347	0.373339	0.105913	0.0455903	3.3e-07	5959	0.00435165	26.0361	24.0239
		rs78065476	G	A	G	A	0.235214	-0.00508484	0.0138912	0.014831	22319913	0.963138	0.110025	0.0503373	3e-06	5959	0.00365077	21.8273	24.0239
		rs79428241	T	C	T	C	0.267128	-0.0708904	0.010027	0.012622	149388341	0.535226	0.11433	0.0584341	4.8e-06	5959	0.00349472	20.8911	24.0239
		rs9943094	G	A	G	A	0.139632	0.0471991	0.0442411	0.0394057	238315824	0.487776	0.0680248	0.0284662	9.3e-07	5959	0.00402149	24.0528	24.0239
GCST90032492	Odoribacter laneus	rs118188190	G	C	G	C	0.0996901	0.0580843	0.0851606	0.0886264	105060167	0.213423	0.0466838	0.0199311	5.7e-07	5959	0.0041807	25.009	23.0833
		rs13059114	C	T	C	T	-0.0728607	-0.026638	0.152477	0.163002	2005991	0.456052	0.0357383	0.0152335	1.7e-06	5959	0.00382428	22.8687	23.0833
		rs1347110	A	G	A	G	0.0683502	0.00977264	0.187105	0.187057	148807868	0.771434	0.0336409	0.0143684	2e-06	5959	0.00378306	22.6213	23.0833
		rs141120900	G	A	G	A	0.193196	-0.0385863	0.0170148	0.019372	3148926	0.683236	0.0945624	0.042211	4.7e-06	5959	0.00350306	20.9411	23.0833
		rs142096270	A	G	A	G	0.228916	-0.0929397	0.0121171	0.0158531	4506323	0.365975	0.102805	0.0500403	4.8e-06	5959	0.00349959	20.9202	23.0833
		rs144629568	T	C	T	C	-0.095092	-0.0117228	0.0869871	0.0986092	51709402	0.791021	0.0442394	0.0201089	2.3e-06	5959	0.00373862	22.3545	23.0833
		rs190300263	A	G	A	G	0.274564	0.0232787	0.00900595	0.0121713	25989693	0.852445	0.125154	0.0583608	2.5e-06	5959	0.00370051	22.1258	23.0833
		rs1903624	A	G	A	G	-0.139432	-0.0596242	0.0378711	0.035043	187363170	0.412872	0.0728144	0.0289038	1.4e-06	5959	0.00388999	23.2632	23.0833
		rs3109975	T	C	T	C	-0.0533784	-0.0442058	0.403319	0.404041	118460267	0.0980189	0.026718	0.0111903	1.8e-06	5959	0.00380381	22.7458	23.0833
		rs4957579	G	A	G	A	0.0520566	0.052531	0.401564	0.394929	109844762	0.0509366	0.0269112	0.0113094	4.2e-06	5959	0.00354289	21.18	23.0833
		rs62256994	G	C	G	C	0.0528595	-0.0124088	0.498237	0.491991	23596702	0.636094	0.0262249	0.011044	1.7e-06	5959	0.0038296	22.9006	23.0833
		rs73162518	A	C	A	C	0.158969	0.0539969	0.0283339	0.0278186	26479697	0.499603	0.0799817	0.0335474	2.2e-06	5959	0.00375405	22.4472	23.0833
		rs73649426	C	T	C	T	0.107429	0.0263714	0.063203	0.0612607	90236646	0.630307	0.0547925	0.0227176	2.3e-06	5959	0.00373868	22.3549	23.0833
		rs7549581	T	C	T	C	0.0536149	0.040891	0.366969	0.363366	158519914	0.131443	0.0271083	0.0114766	3e-06	5959	0.00364908	21.8172	23.0833
		rs76061879	G	A	G	A	0.264176	0.205035	0.0142929	0.0160901	50835164	0.047596	0.103503	0.0466083	1.4e-08	5959	0.00536231	32.1155	23.0833
		rs7761745	T	C	T	C	0.0744096	0.0106864	0.137303	0.132866	28942002	0.781982	0.0386157	0.0157392	2.3e-06	5959	0.00373674	22.3433	23.0833
		rs78875199	T	C	T	C	0.147196	0.0256019	0.0333277	0.0300859	77939300	0.743156	0.0781319	0.0309638	2e-06	5959	0.00377804	22.5911	23.0833
		rs79289888	T	G	T	G	0.18133	-0.160211	0.0235492	0.0250312	92679385	0.055483	0.0836578	0.0363332	6e-07	5959	0.00416243	24.8992	23.0833
GCST90032502	Parachlamydiales	rs10975861	T	C	T	C	0.0254805	-0.0282101	0.168586	0.161036	6866466	0.430534	0.035787	0.0051612	7.9e-07	5959	0.00407351	24.3651	23.7643
		rs130038	G	T	G	T	0.0466175	-0.0196772	0.0406711	0.0404382	3807034	0.769892	0.0672687	0.00976554	1.8e-06	5959	0.00380956	22.7803	23.7643
		rs13210503	G	A	G	A	0.0435476	-0.0755352	0.0536873	0.0628731	47037490	0.164387	0.0543236	0.00875721	6.6e-07	5959	0.00413262	24.7202	23.7643
		rs2757529	C	T	C	T	-0.0214165	0.0335254	0.435964	0.442927	100195993	0.205808	0.0264986	0.00386577	3e-08	5959	0.00512413	30.6817	23.7643
		rs4480388	T	G	T	G	0.0276207	-0.0720294	0.138645	0.145362	106198136	0.0571334	0.0378646	0.0057679	1.7e-06	5959	0.00383347	22.9239	23.7643
		rs72710635	G	A	G	A	-0.0287838	-0.0101056	0.11495	0.111997	2109247	0.80932	0.0418794	0.00611934	2.6e-06	5959	0.00369917	22.1178	23.7643
		rs75016834	A	G	A	G	0.051441	-0.0424913	0.030203	0.0358247	107337231	0.545227	0.070242	0.0112621	4.9e-06	5959	0.0034889	20.8562	23.7643
		rs76697344	C	G	C	G	-0.0541141	0.13021	0.0288964	0.0359917	29565770	0.0638793	0.0702694	0.011623	3.2e-06	5959	0.00362438	21.669	23.7643
GCST90032511	Photobacterium	rs12220514	T	C	T	C	-0.021716	-0.00576273	0.272612	0.275207	56526214	0.845103	0.0294965	0.00454519	1.8e-06	5959	0.00381612	22.8197	23.9398
		rs12379036	A	G	A	G	-0.0277627	-0.0439482	0.164755	0.168689	35962149	0.211104	0.0351436	0.00549176	4.3e-07	5959	0.0042704	25.5479	23.9398
		rs143276325	T	C	T	C	0.0943222	0.0850457	0.0103605	0.010372	32197904	0.507855	0.128433	0.0201112	2.7e-06	5959	0.00367772	21.989	23.9398
		rs147999643	T	C	T	C	0.0699729	0.134195	0.022942	0.0279447	42287260	0.0951021	0.080401	0.0135076	2.2e-07	5959	0.0044831	26.8261	23.9398
		rs7679843	G	C	G	C	0.0416689	0.0762036	0.0556397	0.0686254	22026456	0.138401	0.0514273	0.00877988	2.1e-06	5959	0.00376561	22.5165	23.9398
GCST90032516	Prevotellamassilia sp000437675	rs13026718	T	C	T	C	0.06639	0.0350495	0.435602	0.421229	240777511	0.189499	0.0267132	0.0144274	4.2e-06	5959	0.00354091	21.1682	23.406
		rs139690032	A	G	A	G	0.202102	-0.0973137	0.0272727	0.0292563	154223671	0.210085	0.077644	0.0428055	2.3e-06	5959	0.00372689	22.2842	23.406
		rs1441778	C	T	C	T	0.122201	0.0909617	0.0862303	0.103484	19869536	0.0323169	0.0424962	0.0251323	1.2e-06	5959	0.00395177	23.6341	23.406
		rs2140551	A	G	A	G	-0.0741795	-0.0551152	0.372373	0.377849	48595242	0.0419295	0.0270941	0.0144727	3e-07	5959	0.0043892	26.2617	23.406
		rs36083007	G	A	G	A	-0.128271	-0.0873207	0.0706577	0.0588095	64521856	0.131231	0.0578564	0.0277145	3.7e-06	5959	0.00358188	21.414	23.406
		rs4414903	G	C	G	C	-0.0670767	0.00572548	0.495203	0.490142	177549342	0.829585	0.0266011	0.0146706	4.8e-06	5959	0.00349585	20.8979	23.406
		rs62148957	C	A	C	A	0.245921	0.0154316	0.025408	0.0232266	83056523	0.862798	0.089296	0.0445215	3.3e-08	5959	0.00509402	30.5004	23.406
		rs72736524	G	A	G	A	0.104268	0.0175653	0.106081	0.113317	54466625	0.671168	0.0413744	0.022702	4.4e-06	5959	0.00352749	21.0876	23.406
GCST90032543	RUG147 sp900315495	rs112051406	C	T	C	T	-0.0586731	0.110107	0.0426376	0.0402358	14290227	0.100724	0.0670831	0.0126911	3.8e-06	5959	0.00357397	21.3665	21.4354
		rs112435825	T	C	T	C	0.0640513	-0.100328	0.0358526	0.0385669	115673130	0.140285	0.0680312	0.0136581	2.7e-06	5959	0.00367707	21.9852	21.4354
		rs74523015	C	G	C	G	-0.0651258	0.0336997	0.0335582	0.036448	14311549	0.634521	0.070891	0.0142246	4.7e-06	5959	0.00350532	20.9546	21.4354
GCST90032578	Terrisporobacter	rs10933053	G	A	G	A	-0.134982	-0.0594545	0.0405337	0.037285	224332749	0.391647	0.0694047	0.0275881	9.9e-07	5959	0.00400123	23.9311	22.7148
		rs115376625	A	G	A	G	0.244202	0.106448	0.0111186	0.0126419	98293248	0.366957	0.117989	0.05117	1.8e-06	5959	0.00380748	22.7678	22.7148
		rs11681659	C	T	C	T	-0.060034	-0.0274483	0.37777	0.374682	136063390	0.313521	0.0272342	0.0112135	8.6e-08	5959	0.00478691	28.6528	22.7148
		rs140050953	G	T	G	T	-0.0750721	-0.0284386	0.12468	0.118372	150525718	0.485263	0.0407511	0.0163727	4.5e-06	5959	0.00351571	21.017	22.7148
		rs146336913	A	G	A	G	0.166315	-0.0227688	0.0227733	0.0264714	27625979	0.780073	0.0815432	0.0363972	4.9e-06	5959	0.00349168	20.8728	22.7148
		rs150113830	T	C	T	C	0.225474	0.0529578	0.0129027	0.014349	42851850	0.643028	0.114264	0.0477187	2.3e-06	5959	0.00373266	22.3188	22.7148
		rs16838428	T	C	T	C	0.0733188	0.0356694	0.145856	0.152179	6199041	0.338286	0.0372505	0.0158181	3.6e-06	5959	0.00359241	21.4771	22.7148
		rs1975334	T	C	T	C	-0.114766	-0.00597973	0.0510084	0.053539	78628236	0.917955	0.0580496	0.0247776	3.6e-06	5959	0.00358735	21.4468	22.7148
		rs6020320	T	C	T	C	0.0530135	0.0461849	0.482829	0.490682	50168356	0.077589	0.0261692	0.010894	1.1e-06	5959	0.00395824	23.673	22.7148
		rs6897408	T	C	T	C	-0.0510985	-0.0261349	0.380536	0.395164	168879150	0.328194	0.0267294	0.0111511	4.6e-06	5959	0.0035114	20.9911	22.7148
GCST90032585	Treponema D	rs10019861	A	G	A	G	0.098504	-0.0830205	0.0119987	0.0135487	188085294	0.464133	0.113407	0.0207844	2.1e-06	5959	0.00375513	22.4537	25.3544
		rs10204966	T	C	T	C	0.0243962	-0.00295561	0.275801	0.262015	105205526	0.922607	0.0304232	0.00519241	2.6e-06	5959	0.00369086	22.0679	25.3544
		rs10216140	A	G	A	G	0.0270493	0.0394959	0.198434	0.220587	143319398	0.212343	0.0316689	0.00581083	3.2e-06	5959	0.00362315	21.6616	25.3544
		rs111683933	C	T	C	T	0.0774816	-0.0599714	0.0223454	0.0197686	116771333	0.526361	0.0946565	0.015051	2.6e-07	5959	0.00442757	26.4924	25.3544
		rs112204525	A	T	A	T	0.0580341	-0.00119864	0.0385784	0.0390139	25944855	0.986029	0.0684508	0.0118544	9.8e-07	5959	0.00400581	23.9586	25.3544
		rs112345651	G	A	G	A	0.117012	0.102253	0.00888282	0.0179596	13869874	0.326367	0.104185	0.0244589	1.7e-06	5959	0.00382603	22.8792	25.3544
		rs113210920	A	C	A	C	0.0972286	0.0052389	0.0123061	0.0171382	126087945	0.957889	0.0992159	0.0204923	2.1e-06	5959	0.00376353	22.5041	25.3544
		rs113620751	A	G	A	G	0.106289	0.0937924	0.010017	0.0182714	27257307	0.34346	0.0990048	0.0229598	3.7e-06	5959	0.0035835	21.4237	25.3544
		rs113670015	C	G	C	G	0.0866281	0.241939	0.014483	0.0163319	143969916	0.0266115	0.109121	0.0188934	4.5e-06	5959	0.00351556	21.0161	25.3544
		rs115341694	C	T	C	T	0.0712467	0.0709072	0.0235354	0.0266307	244220515	0.377159	0.0802896	0.0148966	1.7e-06	5959	0.003824	22.867	25.3544
		rs116345864	G	A	G	A	0.0886754	0.0552692	0.0138539	0.0138697	108848877	0.620705	0.111688	0.019261	4.1e-06	5959	0.00354432	21.1886	25.3544
		rs117162506	A	G	A	G	0.109589	0.201179	0.0106741	0.0130468	75176080	0.0731476	0.112271	0.0220376	6.6e-07	5959	0.0041327	24.7206	25.3544
		rs117350006	T	C	T	C	0.0848645	0.00687275	0.0203601	0.021915	39809022	0.93909	0.0899414	0.0160368	1.2e-07	5959	0.00467743	27.9944	25.3544
		rs118028334	A	G	A	G	0.0989178	-0.0239824	0.013966	0.0132817	29215369	0.836356	0.116105	0.0193547	3.2e-07	5959	0.00436418	26.1114	25.3544
		rs118052927	A	G	A	G	0.0818505	0.0289609	0.0235284	0.0267483	76933454	0.719098	0.0805221	0.0148172	3.3e-08	5959	0.0050947	30.5045	25.3544
		rs118072766	T	A	T	A	0.046657	0.0840525	0.0527248	0.0547088	9823823	0.148884	0.0582289	0.0101534	4.3e-06	5959	0.00353103	21.1089	25.3544
		rs138054476	T	A	T	A	0.0951818	0.119547	0.0178692	0.0195947	138994014	0.203447	0.0939989	0.0171078	2.6e-08	5959	0.00516768	30.9438	25.3544
		rs138663731	C	T	C	T	0.065083	-0.0445046	0.0315763	0.0330691	20016498	0.547659	0.0740173	0.0131118	6.9e-07	5959	0.00411761	24.63	25.3544
		rs138712433	G	A	G	A	0.0588127	-0.0199319	0.034355	0.0367581	76270959	0.772576	0.068967	0.0124202	2.2e-06	5959	0.0037487	22.415	25.3544
		rs138925568	C	T	C	T	0.103604	0.0417214	0.0111223	0.0110299	135245112	0.742154	0.126811	0.0217861	2e-06	5959	0.00378073	22.6073	25.3544
		rs139432902	T	C	T	C	0.0812336	0.148817	0.0198129	0.0230399	6898778	0.0935944	0.0887537	0.0163946	7.2e-07	5959	0.00410309	24.5428	25.3544
		rs142074010	G	A	G	A	0.0641259	-0.0224817	0.0269088	0.025954	162508959	0.787158	0.0832646	0.0140265	4.8e-06	5959	0.00349522	20.894	25.3544
		rs143346524	C	T	C	T	0.121854	0.227961	0.0110831	0.0103781	65070050	0.0765597	0.128718	0.0216167	1.7e-08	5959	0.00530417	31.7654	25.3544
		rs143498585	G	A	G	A	0.065126	0.112441	0.0300118	0.028751	28488320	0.15625	0.0793068	0.0132669	9.2e-07	5959	0.00402758	24.0893	25.3544
		rs144195574	T	C	T	C	0.0796665	0.0781255	0.0183842	0.0229493	77350874	0.375848	0.0882203	0.0169293	2.5e-06	5959	0.00370245	22.1375	25.3544
		rs145264139	T	C	T	C	0.0918307	0.175106	0.0140203	0.0146434	20848445	0.117203	0.111773	0.0191844	1.7e-06	5959	0.00383036	22.9052	25.3544
		rs147263042	G	T	G	T	0.0867387	-0.0178147	0.0167559	0.0202928	20457034	0.856555	0.098554	0.0179524	1.4e-06	5959	0.0039022	23.3365	25.3544
		rs147896211	G	T	G	T	0.104458	0.0126196	0.0121951	0.0136097	49227951	0.9139	0.116718	0.0207852	5e-07	5959	0.00422051	25.2481	25.3544
		rs149614318	T	C	T	C	0.099499	0.0195647	0.0152181	0.0188723	39773859	0.842508	0.0984698	0.0184962	7.5e-08	5959	0.00483276	28.9285	25.3544
		rs149735339	A	T	A	T	0.0615698	0.0370125	0.0302746	0.0315181	136411795	0.637238	0.0784892	0.013248	3.4e-06	5959	0.00361152	21.5918	25.3544
		rs17249982	T	C	T	C	0.0246197	0.0215824	0.248234	0.254686	51066412	0.471722	0.0299888	0.00524177	2.6e-06	5959	0.00368834	22.0528	25.3544
		rs17753046	T	C	T	C	0.0553682	0.104907	0.0403185	0.0405298	43720930	0.11773	0.0670598	0.0114405	1.3e-06	5959	0.0039152	23.4145	25.3544
		rs180953061	A	G	A	G	0.106508	-0.10438	0.0123436	0.015541	106558063	0.328058	0.106724	0.020722	2.7e-07	5959	0.00441374	26.4092	25.3544
		rs2111145	T	C	T	C	0.109994	-0.177961	0.0131137	0.011854	96582294	0.145929	0.122389	0.0199558	3.5e-08	5959	0.00507245	30.3706	25.3544
		rs2205611	T	G	T	G	0.0759586	0.113177	0.0296888	0.030282	175208164	0.144351	0.0775303	0.0134294	1.5e-08	5959	0.00534001	31.9812	25.3544
		rs2429555	C	G	C	G	0.0327168	-0.0399088	0.135415	0.140023	40728195	0.293456	0.0379877	0.00664056	8.4e-07	5959	0.00405689	24.2653	25.3544
		rs2629135	C	T	C	T	0.0583732	-0.0415767	0.0340526	0.037654	10919745	0.546629	0.0689706	0.0125485	3.3e-06	5959	0.00361823	21.632	25.3544
		rs265022	A	G	A	G	0.0920514	0.0734372	0.016036	0.022617	95442523	0.399348	0.0871362	0.01802	3.3e-07	5959	0.00435994	26.0859	25.3544
		rs2815299	G	T	G	T	0.100522	-0.0559492	0.0127297	0.018556	1850146	0.556998	0.0952641	0.0203857	8.2e-07	5959	0.00406377	24.3067	25.3544
		rs34105118	G	A	G	A	0.0735984	-0.0481246	0.0300389	0.0340132	94190977	0.508272	0.0727473	0.0132164	2.6e-08	5959	0.00517706	31.0002	25.3544
		rs34253559	C	T	C	T	0.121507	-0.093865	0.0113522	0.0149224	41171549	0.386421	0.108373	0.0212427	1.1e-08	5959	0.00546049	32.7067	25.3544
		rs34322877	G	A	G	A	0.0836712	-0.0196552	0.0315505	0.0359348	37830052	0.776059	0.069097	0.0127854	6e-11	5959	0.00713575	42.8132	25.3544
		rs34798853	T	C	T	C	0.0623516	0.133046	0.0372859	0.0402897	73673642	0.04402	0.0660636	0.0119483	1.8e-07	5959	0.00454914	27.2231	25.3544
		rs35133848	A	G	A	G	0.0806006	-0.0579793	0.0174987	0.0261226	3743349	0.477937	0.0817043	0.0173494	3.4e-06	5959	0.00360881	21.5755	25.3544
		rs3744886	T	G	T	G	0.0406965	-0.0445723	0.0864438	0.0970087	79899561	0.314976	0.0443578	0.00805337	4.3e-07	5959	0.00426706	25.5278	25.3544
		rs516991	G	T	G	T	0.0406172	-0.00306708	0.0790144	0.076908	137064597	0.950823	0.0497312	0.00836554	1.2e-06	5959	0.00394043	23.566	25.3544
		rs55824919	T	C	T	C	0.0563731	-0.0113848	0.0524214	0.0512936	51787841	0.848842	0.0597324	0.010244	3.7e-08	5959	0.00505627	30.2732	25.3544
		rs55972629	A	G	A	G	0.0973	0.116017	0.0134132	0.0115611	27363536	0.34977	0.124078	0.0197509	8.4e-07	5959	0.00405614	24.2609	25.3544
		rs56029553	C	T	C	T	0.0942107	0.14157	0.0136112	0.0122443	83689160	0.232743	0.118635	0.0196954	1.7e-06	5959	0.00382501	22.8731	25.3544
		rs56400100	G	A	G	A	0.086627	0.0556287	0.0186908	0.0224191	2020609	0.526911	0.0879189	0.0166575	2e-07	5959	0.00451801	27.0359	25.3544
		rs61861290	A	G	A	G	0.113699	-0.000484573	0.00982038	0.0131586	93333862	0.996521	0.111123	0.0230623	8.2e-07	5959	0.00406225	24.2975	25.3544
		rs61995932	A	G	A	G	0.107573	-0.0360184	0.0159037	0.0149487	169081698	0.742829	0.109776	0.0180945	2.8e-09	5959	0.00589619	35.3319	25.3544
		rs62290420	A	G	A	G	0.0657985	-0.0244853	0.0302698	0.0282881	179741577	0.761311	0.0806076	0.0131779	5.9e-07	5959	0.00416632	24.9226	25.3544
		rs72658326	A	G	A	G	0.0956797	0.0974052	0.0134155	0.0155394	80257909	0.35201	0.104658	0.0196616	1.1e-06	5959	0.00395828	23.6732	25.3544
		rs72735963	G	A	G	A	0.0540334	0.0377139	0.0397079	0.0409332	148745758	0.571679	0.0666816	0.0115357	2.8e-06	5959	0.00366832	21.9326	25.3544
		rs72768718	C	T	C	T	0.10429	0.0370727	0.0122218	0.0141746	73430718	0.729521	0.10722	0.0205666	4e-07	5959	0.00429652	25.7048	25.3544
		rs72811553	T	C	T	C	0.109696	-0.0785022	0.0109409	0.0140871	80248483	0.478056	0.110655	0.0217557	4.6e-07	5959	0.00424828	25.415	25.3544
		rs75255697	A	G	A	G	0.0474166	0.0560054	0.0517271	0.0537807	119931602	0.336165	0.0582316	0.0102579	3.8e-06	5959	0.00357286	21.3598	25.3544
		rs75257679	A	G	A	G	0.0504444	0.00952148	0.04695	0.0516798	42106346	0.874009	0.0600466	0.0107663	2.8e-06	5959	0.00367048	21.9456	25.3544
		rs75749065	A	G	A	G	0.0372654	0.0138403	0.089625	0.0877862	119956113	0.765043	0.0463096	0.00810593	4.3e-06	5959	0.00353423	21.1281	25.3544
		rs76219216	C	G	C	G	0.0862564	0.00176349	0.0192793	0.0184023	56081564	0.985709	0.0984532	0.0165916	2e-07	5959	0.0045151	27.0184	25.3544
		rs76289939	A	T	A	T	0.0745514	-0.0655136	0.0236247	0.0228202	37640802	0.458984	0.0884697	0.0150924	7.8e-07	5959	0.004078	24.3921	25.3544
		rs76342087	A	T	A	T	0.101913	0.0288407	0.0172327	0.0172111	97758728	0.771832	0.0994576	0.0174205	4.9e-09	5959	0.00571054	34.2131	25.3544
		rs76699963	G	A	G	A	0.0986024	0.180667	0.0125887	0.0169513	83132214	0.0759119	0.101789	0.0202469	1.1e-06	5959	0.00396424	23.7089	25.3544
		rs76911842	G	C	G	C	0.129707	-0.0142547	0.0102988	0.0125014	237509219	0.906992	0.122009	0.0225307	8.6e-09	5959	0.00553089	33.1308	25.3544
		rs76960347	A	G	A	G	0.130091	-0.0870253	0.0108403	0.0107466	87644157	0.497235	0.128196	0.0217526	2.2e-09	5959	0.00596623	35.7541	25.3544
		rs77053035	A	G	A	G	0.0986701	0.2498	0.0137298	0.01531	1510695	0.0186016	0.106143	0.0193982	3.6e-07	5959	0.00432308	25.8644	25.3544
		rs77563991	T	C	T	C	0.0767186	-0.0740873	0.020179	0.020708	203433574	0.423692	0.0926054	0.0162515	2.4e-06	5959	0.0037258	22.2776	25.3544
		rs78107752	C	G	C	G	0.0740649	0.0758825	0.0222449	0.0295863	7042911	0.325869	0.0772365	0.0153716	1.4e-06	5959	0.00388083	23.2082	25.3544
		rs78112817	G	C	G	C	0.0884022	-0.0450679	0.0160639	0.0171477	115512134	0.656428	0.10131	0.0180122	9.2e-07	5959	0.00402594	24.0795	25.3544
		rs78336224	T	C	T	C	0.0991868	0.0780477	0.0124537	0.0157345	21496984	0.45839	0.105256	0.0201123	8.2e-07	5959	0.00406483	24.313	25.3544
		rs78492870	A	G	A	G	0.11303	-0.149315	0.0101527	0.0111692	18976806	0.229814	0.124342	0.0226707	6.2e-07	5959	0.00415409	24.8492	25.3544
		rs78909375	T	C	T	C	0.0957016	-0.0205742	0.0131247	0.0126026	170683542	0.862266	0.11859	0.0199643	1.6e-06	5959	0.00384136	22.9712	25.3544
		rs80003954	A	C	A	C	0.0729057	-0.21248	0.0210818	0.0185853	134320165	0.0306048	0.0982712	0.0158149	4e-06	5959	0.00355362	21.2444	25.3544
		rs80068648	G	C	G	C	0.0991497	0.0976399	0.013034	0.0141744	108021537	0.381912	0.111668	0.0200338	7.5e-07	5959	0.00409356	24.4856	25.3544
GCST90032601	UBA1409	rs111808728	A	G	A	G	0.130822	-0.0245465	0.0460283	0.0538076	127857387	0.668333	0.0572931	0.0260934	5.3e-07	5959	0.00420048	25.1278	23.5502
		rs113741542	C	T	C	T	0.110438	-0.0692644	0.0609211	0.0636215	25595869	0.204021	0.0545312	0.0232925	2.1e-06	5959	0.00375834	22.4729	23.5502
		rs114536170	C	T	C	T	0.186647	-0.0301325	0.0203944	0.0225296	213921466	0.72982	0.0872485	0.0390059	1.7e-06	5959	0.00382774	22.8895	23.5502
		rs11648405	G	A	G	A	-0.0718975	0.0915834	0.141738	0.142643	72696307	0.0149156	0.0376201	0.0155891	4e-06	5959	0.00355684	21.2637	23.5502
		rs1290796	T	C	T	C	0.106529	-0.0149663	0.0599592	0.057474	66040810	0.797716	0.0583927	0.0232686	4.7e-06	5959	0.00350507	20.9532	23.5502
		rs2542596	G	C	G	C	0.0645063	-0.0315694	0.370264	0.365122	85773629	0.247632	0.0273063	0.0113562	1.3e-08	5959	0.00538542	32.2547	23.5502
		rs72703664	G	C	G	C	0.0915263	-0.00537973	0.0854462	0.0778842	5371456	0.913515	0.0495344	0.0198106	3.8e-06	5959	0.0035692	21.3379	23.5502
		rs831809	A	G	A	G	0.0784759	-0.00648352	0.126833	0.137848	57058607	0.86375	0.0377821	0.0166897	2.6e-06	5959	0.00369653	22.1019	23.5502
GCST90032629	UBA737	rs117158358	A	G	A	G	0.176745	-0.0841033	0.0224007	0.0253139	14081170	0.312257	0.0832297	0.0384449	4.3e-06	5959	0.00353432	21.1286	23.4057
		rs12156269	G	C	G	C	-0.05843	0.016094	0.350991	0.354469	78893565	0.556404	0.0273619	0.0119156	9.4e-07	5959	0.004019	24.0378	23.4057
		rs1800781	A	G	A	G	0.0763931	-0.0433155	0.173648	0.175891	150995356	0.209281	0.0344994	0.0152089	5.1e-07	5959	0.00421604	25.2213	23.4057
		rs3124739	A	G	A	G	0.104691	-0.101994	0.0647029	0.061655	113711802	0.0608836	0.0544161	0.0228435	4.6e-06	5959	0.0035123	20.9965	23.4057
		rs62101417	G	A	G	A	0.196678	0.0246511	0.0191371	0.0201988	33860535	0.788085	0.0917082	0.0418657	2.6e-06	5959	0.00368991	22.0622	23.4057
		rs6574576	C	T	C	T	0.0547967	-0.02134	0.407351	0.416033	80457125	0.422691	0.0266164	0.0116233	2.4e-06	5959	0.00371586	22.218	23.4057
		rs7008346	G	C	G	C	-0.0565182	0.0383796	0.34693	0.345914	16961976	0.163592	0.0275499	0.0121071	3e-06	5959	0.00364366	21.7847	23.4057
		rs75615942	G	A	G	A	-0.0756857	-0.0145176	0.213263	0.213522	17349528	0.648312	0.0318293	0.013863	4.8e-08	5959	0.00497706	29.7966	23.4057
GCST90032644	Victivallis sp002998355	rs115192798	A	G	A	G	0.1585	-0.0630694	0.0727999	0.0669761	68921112	0.238526	0.0535085	0.0340189	3.2e-06	5959	0.00362966	21.7006	24.1547
		rs11767407	T	C	T	C	-0.0961253	0.0359538	0.235798	0.236256	119618012	0.242777	0.0307804	0.02057	3e-06	5959	0.00365128	21.8304	24.1547
		rs12741843	T	A	T	A	0.235514	-0.098981	0.0353484	0.0381242	173441080	0.144998	0.0679147	0.047839	8.5e-07	5959	0.00405073	24.2283	24.1547
		rs2717912	T	G	T	G	0.111414	0.000267375	0.161923	0.160636	25235309	0.994033	0.0357504	0.0240011	3.4e-06	5959	0.0036031	21.5413	24.1547
		rs28374514	T	A	T	A	0.369686	-0.236554	0.016381	0.0190929	165905622	0.0127172	0.0949409	0.0685276	6.9e-08	5959	0.00486011	29.093	24.1547
		rs58747962	G	A	G	A	-0.110055	0.0122414	0.184593	0.192261	247280008	0.711789	0.0331336	0.0226498	1.2e-06	5959	0.00394639	23.6018	24.1547
		rs59379559	G	T	G	T	0.145582	-0.0656979	0.103561	0.0973859	59759206	0.137805	0.0442704	0.0283953	2.9e-07	5959	0.00439175	26.2771	24.1547
		rs72681118	A	G	A	G	0.130082	0.0265089	0.13071	0.11857	63630191	0.515541	0.0407681	0.0259082	5.1e-07	5959	0.00421263	25.2008	24.1547
		rs7956303	A	G	A	G	-0.215058	0.0734495	0.0465934	0.051948	130174836	0.216552	0.0594373	0.0419216	2.9e-07	5959	0.00439692	26.3081	24.1547
		rs9689992	C	T	C	T	-0.0970715	0.0259977	0.226677	0.228126	119590969	0.403894	0.0311466	0.0208033	3.1e-06	5959	0.00364051	21.7657	24.1547
