# Supplementary material for: Genetically predicted inflammatory proteins mediate the association between gut microbiota and renal cell carcinoma
Source: Discov Oncol. 2025 Feb 20;16:216. doi: 10.1007/s12672-025-01980-y (PMC11842667; doi:10.1007/s12672-025-01980-y)
Supplement: Supplementary file 6 — Additional file 6 (XLSX 11 KB) The causal effects of Inflammatory Proteins on Renal Cell Carcinoma. [file 12672_2025_1980_MOESM6_ESM.xlsx]

## Sheet: sheet1
Table S5.The causal effects of Inflammatory Proteins on Renal Cell Carcinoma
Abbreviation: number of single-nucleotide polymorphism (nSNP); odds ratio (OR); confidence intervals (CI).standard error (SE)
id	Trait	nsnp	beta	se	pvalue	OR	95%CI	Heter.Stat	Heter.p	egger_intercept	egger_intercept_se	egger_intercept_pval
GCST90274797	IL-10RB	19	-0.124847	0.0586427	0.0332594	0.882632	0.787~0.990	23.0565	0.188429	-0.0106472	0.0153862	0.498284
GCST90274777	Cystatin D	33	0.108596	0.0439648	0.0135086	1.11471	1.023~1.215	32.183	0.457695	0.00323386	0.00797357	0.687843
GCST90274826	MMP-1	16	0.179253	0.0863215	0.0378414	1.19632	1.010~1.417	5.70368	0.984307	0.00941836	0.017834	0.605691
GCST90274831	Oncostatin-M	14	0.244896	0.0943386	0.00943373	1.27749	1.062~1.537	5.51582	0.962017	0.0238697	0.021457	0.287737
