# Supplementary material for: Genetically predicted inflammatory proteins mediate the association between gut microbiota and renal cell carcinoma
Source: Discov Oncol. 2025 Feb 20;16:216. doi: 10.1007/s12672-025-01980-y (PMC11842667; doi:10.1007/s12672-025-01980-y)
Supplement: Supplementary file 7 — Additional file 7 (XLSX 24 KB) The characteristics of 84 SNPs analyzing the causal effects of the Inflammatory Proteins on Renal Cell Carcinoma. [file 12672_2025_1980_MOESM7_ESM.xlsx]

## Sheet: sheet1
Supplementary Table S6. The characteristics of 84 SNPs analyzing the causal effects of the Inflammatory Proteins on Renal Cell Carcinoma
Abbreviation: single-nucleotide polymorphism (SNP); effect allele (EA), other allele (OA), chromosome (chr), beta(β), effect allele frequency (EAF), standard error (SE).
id	Trait	SNP	EA.exposure	OA.exposure	EA.outcome	OA.outcome	β.exposure	β.outcome	EAF.exposure	EAF.outcome	pos.outcome	pval.outcome	SE.outcome	SE.exposure	pval.exposure	samplesize.exposure	R2	f	meanf
GCST90274797	IL-10RB	rs111850948	A	G	A	G	-0.0843	0.0216261	0.1348	0.105383	25700522	0.612594	0.0427079	0.0181	3.2e-06	14286	0.0015161	21.6889	99.277
		rs112798338	T	C	T	C	0.1926	-0.0274733	0.026	0.0270531	228246071	0.734436	0.0809868	0.0411	2.78e-06	14286	0.0015348	21.9568	99.277
		rs114288486	T	C	T	C	0.1449	-0.0441105	0.0363	0.0183098	212623566	0.648802	0.0968553	0.0311	3.17e-06	14730	0.00147155	21.7049	99.277
		rs1153572	T	C	T	C	-0.0548	-0.000981777	0.5866	0.56478	4234119	0.970377	0.0264377	0.0119	4.12e-06	14286	0.00148222	21.2034	99.277
		rs116315732	T	C	T	C	0.1988	-0.122094	0.0212	0.0281456	175765923	0.132542	0.0811711	0.0402	7.6e-07	14734	0.00165707	24.4524	99.277
		rs117883662	C	G	C	G	-0.4295	-0.164313	0.9904	0.970769	49049794	0.0460957	0.0823823	0.0907	2.19e-06	8938	0.00250255	22.4189	99.277
		rs142421172	A	G	A	G	0.208	-0.0332841	0.0438	0.0664441	179712952	0.53784	0.0540255	0.031	1.95e-11	12840	0.00349396	45.0128	99.277
		rs149156511	A	G	A	G	0.2066	0.0750363	0.0323	0.0253088	40809273	0.379007	0.0852949	0.0444	3.27e-06	14286	0.0015133	21.6488	99.277
		rs1605333	C	G	C	G	-0.0601	0.0358654	0.6484	0.619137	57994449	0.183496	0.026965	0.0124	1.25e-06	13237	0.00177152	23.4877	99.277
		rs192325200	A	G	A	G	-0.2327	0.196336	0.9827	0.990386	69717422	0.152752	0.13731	0.0505	4.07e-06	13867	0.00152884	21.2299	99.277
		rs2266590	A	G	A	G	-0.4105	0.0751506	0.5426	0.530503	33287091	0.00413533	0.0262063	0.0108	1e-200	14714	0.0894072	1444.51	99.277
		rs34361138	A	G	A	G	0.0532	-0.0311659	0.5488	0.473004	41206420	0.238808	0.0264573	0.0113	2.5e-06	14732	0.00150228	22.1619	99.277
		rs55780441	T	C	T	C	0.1783	0.0876285	0.9674	0.919935	13115226	0.0720311	0.0487116	0.0348	3e-07	14734	0.00177849	26.2473	99.277
		rs6517157	T	C	T	C	0.1509	-0.0147631	0.9258	0.949092	33262503	0.805247	0.0598756	0.0251	1.83e-09	14286	0.00252361	36.1385	99.277
		rs6584485	T	C	T	C	0.0743	-0.0126951	0.8362	0.928579	102177487	0.800315	0.0501904	0.0161	3.93e-06	14286	0.00148857	21.2944	99.277
		rs75710908	A	G	A	G	0.1586	0.00694294	0.9665	0.953831	33137778	0.911201	0.0622551	0.0341	3.3e-06	14708	0.00146861	21.6291	99.277
		rs7574167	A	G	A	G	0.0637	-0.0568521	0.2684	0.261763	42923784	0.0568421	0.029851	0.0135	2.38e-06	12832	0.00173206	22.2609	99.277
		rs7855466	T	C	T	C	0.0861	-0.0108946	0.1723	0.230632	133245916	0.727264	0.0312375	0.0169	3.49e-07	11783	0.00219797	25.9513	99.277
		rs9685374	A	G	A	G	-0.0618	-0.0166684	0.2721	0.299649	118830106	0.55935	0.0285512	0.0134	3.99e-06	14286	0.00148666	21.267	99.277
GCST90274777	Cystatin D	rs11054069	T	C	T	C	0.1674	0.0240519	0.7421	0.724368	10905518	0.412283	0.0293357	0.013	6.07e-38	14724	0.0111361	165.793	88.2484
		rs11696133	T	C	T	C	-0.6554	-0.0649646	0.8166	0.847502	23829871	0.0781142	0.0368754	0.0149	1e-200	14288	0.119265	1934.55	88.2484
		rs12294339	T	C	T	C	0.0702	0.0430059	0.3671	0.324904	34838652	0.123759	0.0279407	0.0118	2.7e-09	14726	0.00239763	35.3876	88.2484
		rs13127297	A	G	A	G	0.0545	0.0308516	0.4095	0.355436	23897887	0.25897	0.0273306	0.0117	3.19e-06	14730	0.00147089	21.6951	88.2484
		rs13397003	T	G	T	G	0.0701	0.0043154	0.7748	0.830147	62413752	0.901752	0.0349571	0.0141	6.64e-07	14732	0.00167497	24.7138	88.2484
		rs139918398	T	C	T	C	0.3373	0.0188274	0.0111	0.00496327	96743942	0.920032	0.187536	0.0676	6.05e-07	13457	0.00184667	24.8929	88.2484
		rs140505821	A	G	A	G	0.3276	-0.138868	0.0089	0.0141102	21942037	0.217558	0.112622	0.0691	2.13e-06	13381	0.00167693	22.4733	88.2484
		rs141179525	T	C	T	C	-0.2583	-0.170742	0.9784	0.985896	24091095	0.11707	0.108948	0.0447	7.54e-09	14735	0.002261	33.3868	88.2484
		rs141192864	T	C	T	C	0.1016	0.0706016	0.0812	0.0880985	31228409	0.128555	0.0464537	0.0213	1.84e-06	14728	0.00154246	22.7494	88.2484
		rs142441613	G	GGCCCCGCGGA	G	GGCCCCGCGGA	-0.0938	0.0376017	0.8748	0.926714	78032419	0.455689	0.0504069	0.0202	3.42e-06	10894	0.00197541	21.5587	88.2484
		rs150547	A	C	A	C	0.0548	0.0215225	0.4071	0.3787	59897604	0.425533	0.0270091	0.0119	4.12e-06	14288	0.00148201	21.2034	88.2484
		rs1536565	A	G	A	G	-0.1244	0.0176289	0.9481	0.917267	101954986	0.712727	0.047879	0.0264	2.45e-06	14735	0.00150463	22.2011	88.2484
		rs1555472	A	C	A	C	0.1411	-0.00772342	0.2118	0.289844	23976544	0.789471	0.0289268	0.0155	8.77e-20	12403	0.006637	82.8554	88.2484
		rs17154027	A	G	A	G	-0.0558	0.0256881	0.6302	0.627297	11856343	0.347276	0.0273311	0.0121	4e-06	14288	0.00148621	21.2636	88.2484
		rs34074361	A	G	A	G	0.0814	0.00824331	0.1953	0.136877	23483674	0.829533	0.0382873	0.0145	1.98e-08	14736	0.00213405	31.5104	88.2484
		rs3889401	A	G	A	G	0.0885	0.0301829	0.8624	0.818186	7051169	0.377149	0.0341759	0.0191	3.6e-06	11759	0.00182246	21.4657	88.2484
		rs4507745	T	C	T	C	0.057	-0.0351129	0.6482	0.661648	55230493	0.204527	0.027675	0.0122	2.98e-06	13866	0.00157179	21.8257	88.2484
		rs470841	T	C	T	C	0.0568	-0.0147504	0.6369	0.651937	26706717	0.592854	0.027586	0.0119	1.81e-06	14736	0.00154366	22.7795	88.2484
		rs4756151	A	C	A	C	-0.094	-0.017267	0.1273	0.13092	34473811	0.656163	0.0387835	0.0172	4.63e-08	14736	0.00202274	29.8634	88.2484
		rs4766797	A	G	A	G	-0.0574	-0.0300316	0.4935	0.488765	116612782	0.250948	0.0261588	0.0117	9.3e-07	14288	0.0016817	24.0653	88.2484
		rs4813529	T	G	T	G	-0.0726	-0.00605287	0.3362	0.354609	24711292	0.825687	0.0274836	0.012	1.45e-09	14714	0.00248142	36.5975	88.2484
		rs516316	C	G	C	G	0.0845	-0.037413	0.4441	0.375184	48702888	0.165606	0.0269845	0.0115	2.01e-13	14734	0.00365097	53.9832	88.2484
		rs60586299	T	C	T	C	-0.0654	-0.00553789	0.3077	0.243923	3479425	0.856599	0.030646	0.0134	1.06e-06	14288	0.00166437	23.8169	88.2484
		rs62436191	A	G	A	G	0.1194	-0.0479854	0.0762	0.0444753	146488178	0.454006	0.0640872	0.0234	3.35e-07	14288	0.00181893	26.0325	88.2484
		rs67020211	T	G	T	G	0.079	0.0119396	0.4609	0.407485	63347445	0.655765	0.0267844	0.0115	6.44e-12	14734	0.00319263	47.1845	88.2484
		rs697699	A	C	A	C	0.1098	0.0409299	0.0675	0.068423	52746513	0.429958	0.0518583	0.0237	3.61e-06	14288	0.00149998	21.4609	88.2484
		rs7275493	T	C	T	C	-0.0572	-0.0775887	0.6243	0.677222	16677677	0.00509178	0.0276987	0.0119	1.53e-06	14727	0.0015664	23.1014	88.2484
		rs72980022	A	G	A	G	0.0607	0.0129041	0.2813	0.295283	232988477	0.65324	0.0287226	0.0126	1.45e-06	14721	0.00157404	23.2048	88.2484
		rs77121303	A	G	A	G	-0.2516	-0.139989	0.983	0.991668	37234039	0.333247	0.144677	0.0532	2.25e-06	13383	0.00166847	22.3632	88.2484
		rs79359257	T	C	T	C	0.073	0.0716394	0.8152	0.835622	110030873	0.0428894	0.0353813	0.0156	2.88e-06	14288	0.00153024	21.8945	88.2484
		rs930735	A	G	A	G	0.0579	-0.000392779	0.547	0.506217	202216851	0.988042	0.0262078	0.0114	3.8e-07	14734	0.0017477	25.7922	88.2484
		rs9327707	T	C	T	C	0.059	0.018157	0.3955	0.433168	135176965	0.492575	0.0264594	0.0118	5.73e-07	14710	0.00169664	24.9966	88.2484
		rs9455923	A	G	A	G	0.0537	-0.0413948	0.4261	0.488055	167945076	0.11365	0.0261661	0.0115	3.02e-06	14734	0.00147771	21.8019	88.2484
		rs962720	T	C	T	C	0.0558	-0.0194514	0.5837	0.549314	106728119	0.459709	0.0263096	0.0119	2.74e-06	14287	0.00153662	21.9844	88.2484
GCST90274826	MMP-1	rs10978641	A	T	A	T	0.0649	0.021534	0.7462	0.79228	106791915	0.505275	0.0323229	0.014	3.56e-06	14296	0.00150095	21.4868	88.9949
		rs10990535	T	C	T	C	0.0703	0.00371987	0.253	0.26615	96328727	0.900405	0.0297233	0.0135	1.91e-07	14734	0.00183706	27.1134	88.9949
		rs11673125	T	C	T	C	-0.0585	-0.0235204	0.296	0.247751	14652936	0.436718	0.0302417	0.0127	4.1e-06	14741	0.00143732	21.2151	88.9949
		rs116889819	A	G	A	G	-0.176	0.0200514	0.0455	0.0247135	102935669	0.810214	0.0834954	0.03	4.45e-09	14744	0.00232892	34.4131	88.9949
		rs12141791	A	G	A	G	0.0859	0.0450306	0.6981	0.633092	156449994	0.0972994	0.0271581	0.013	3.9e-11	14296	0.00304481	43.6555	88.9949
		rs12367368	T	G	T	G	0.0861	0.0350278	0.1146	0.150341	83200264	0.345908	0.0371625	0.0186	3.67e-06	14744	0.00145122	21.425	88.9949
		rs141782294	A	G	A	G	0.3767	0.0351742	0.9777	0.968021	102483742	0.641313	0.0755032	0.0445	2.56e-17	14731	0.00484096	71.6493	88.9949
		rs188626385	T	C	T	C	-0.2509	0.145264	0.0177	0.00121244	120951066	0.709081	0.389353	0.053	2.2e-06	12935	0.00172954	22.4069	88.9949
		rs2155053	T	C	T	C	-0.3212	-0.064727	0.9461	0.950125	102733876	0.283921	0.0604049	0.0264	4.68e-34	14741	0.00994207	148.008	88.9949
		rs2229629	A	G	A	G	-0.3153	-0.0367194	0.0135	0.0106467	74889400	0.778096	0.130303	0.0673	2.8e-06	10887	0.00201203	21.9451	88.9949
		rs2926741	T	C	T	C	-0.0704	0.0140034	0.3436	0.310505	56704813	0.620309	0.0282662	0.0126	2.31e-08	14296	0.00217893	31.2136	88.9949
		rs4734879	A	G	A	G	0.1136	0.0302986	0.7422	0.779303	105570896	0.3395	0.0317212	0.0137	1.11e-16	14296	0.00478649	68.7472	88.9949
		rs484915	A	T	A	T	-0.3517	0.009142	0.5613	0.637992	102802517	0.737315	0.0272561	0.0119	5.73e-192	14295	0.0575849	873.353	88.9949
		rs6717478	A	T	A	T	0.1548	0.0682618	0.966	0.961501	63429919	0.319725	0.0686032	0.0338	4.65e-06	14742	0.00142081	20.9725	88.9949
		rs7219205	A	G	A	G	0.0569	0.0193822	0.5023	0.579769	4448017	0.465975	0.0265858	0.0121	2.57e-06	14296	0.00154443	22.1102	88.9949
		rs77095316	T	G	T	G	-0.1416	-0.0403797	0.0705	0.0501898	102701449	0.505094	0.060585	0.0238	2.69e-09	14744	0.00239506	35.3927	88.9949
		rs873675	T	C	T	C	0.1234	-0.0335568	0.0684	0.0916623	65005770	0.458862	0.0453028	0.0234	1.34e-07	14742	0.00188288	27.8061	88.9949
GCST90274831	Oncostatin-M	rs116928468	A	G	A	G	-0.2566	-0.0417322	0.019	0.06196	77182732	0.445947	0.054753	0.0536	1.69e-06	11770	0.0019434	22.9145	31.3733
		rs117867445	C	G	C	G	0.2926	0.0615491	0.0172	0.00963658	134984662	0.646584	0.134236	0.0621	2.46e-06	10471	0.00211572	22.1964	31.3733
		rs2285179	A	G	A	G	-0.0663	-0.0361121	0.5586	0.561216	37815947	0.172207	0.0264529	0.0122	5.5e-08	14288	0.00206271	29.5289	31.3733
		rs2511241	T	C	T	C	0.177	0.0355295	0.9163	0.922812	73234296	0.470638	0.0492479	0.0236	6.38e-14	13668	0.00409858	56.2418	31.3733
		rs28444486	A	G	A	G	0.0636	0.0617431	0.7378	0.747336	48835728	0.0403209	0.030112	0.0136	2.92e-06	14735	0.00148198	21.8664	31.3733
		rs3859189	A	G	A	G	0.1101	0.00972767	0.5367	0.558962	39980780	0.712789	0.0264258	0.0117	4.95e-21	14729	0.00597622	88.5409	31.3733
		rs4823082	C	G	C	G	-0.159	-0.0875681	0.0363	0.033987	30204116	0.222356	0.0717601	0.0346	4.32e-06	14724	0.00143217	21.1146	31.3733
		rs559651	T	C	T	C	-0.0594	-0.0230094	0.6496	0.624813	41697848	0.39547	0.0270782	0.0125	2.01e-06	14715	0.00153224	22.5784	31.3733
		rs61897429	A	G	A	G	-0.0847	-0.0183863	0.139	0.139896	47403313	0.625255	0.0376448	0.017	6.28e-07	14735	0.00168185	24.8205	31.3733
		rs653178	T	C	T	C	-0.0728	-0.0273484	0.5224	0.584691	111569952	0.303532	0.0265806	0.0132	3.48e-08	11785	0.00257434	30.4117	31.3733
		rs7102957	T	C	T	C	-0.0803	0.00163863	0.8631	0.804444	102463421	0.960842	0.0333754	0.0173	3.46e-06	14288	0.00150561	21.5416	31.3733
		rs76275710	A	G	A	G	0.2665	0.0492152	0.0176	0.0279395	29743204	0.536146	0.0795524	0.0525	3.85e-07	14735	0.00174569	25.7642	31.3733
		rs80303768	A	G	A	G	-0.152	0.0700185	0.0371	0.0122074	41222751	0.558748	0.119751	0.0327	3.35e-06	14722	0.00146551	21.6039	31.3733
		rs9264931	T	C	T	C	-0.1048	-0.0385735	0.8812	0.939354	31306419	0.47767	0.0543247	0.0191	4.09e-08	14736	0.00203887	30.1021	31.3733
