# Supplementary material for: Genetically predicted inflammatory proteins mediate the association between gut microbiota and renal cell carcinoma
Source: Discov Oncol. 2025 Feb 20;16:216. doi: 10.1007/s12672-025-01980-y (PMC11842667; doi:10.1007/s12672-025-01980-y)
Supplement: Supplementary file 8 — Additional file 8 (XLSX 11 KB) The causal effects of Gut Microbiota on Inflammatory Proteins. [file 12672_2025_1980_MOESM8_ESM.xlsx]

## Sheet: sheet1
Table S7.The causal effects of Gut Microbiota on Inflammatory Proteins
Abbreviation: number of single-nucleotide polymorphism (nSNP); odds ratio (OR); confidence intervals (CI);standard error (SE);Gut Microbiota (gm);Inflammatory Proteins(in).
gmid	Trait	infid	Trait	nsnp	beta	se	pvalue	OR	95%CI	Heter.Stat	Heter.p	egger_intercept	egger_intercept_se	egger_intercept_pval
GCST90032272	CAG-302	GCST90274831	Oncostatin-M	11	0.10838	0.030585	0.000394759	1.11447	1.0496~1.1833	2.72822	0.987117	-0.00232882	0.0110425	0.837666
GCST90032578	Terrisporobacter	GCST90274826	MMP-1	10	0.184848	0.0782659	0.0181867	1.20304	1.0319~1.4025	5.62651	0.776639	-0.00481452	0.0136162	0.732785
GCST90032293	CAG-590 sp000431135	GCST90274797	IL-10RB	13	-0.153808	0.0705944	0.0293503	0.857437	0.7466~0.9847	10.0231	0.61393	0.00783455	0.0102075	0.458925
