# Supplementary material for: Genetically predicted inflammatory proteins mediate the association between gut microbiota and renal cell carcinoma
Source: Discov Oncol. 2025 Feb 20;16:216. doi: 10.1007/s12672-025-01980-y (PMC11842667; doi:10.1007/s12672-025-01980-y)
Supplement: Supplementary file 9 — Additional file 9 (XLSX 16 KB) The characteristics of 34 SNPs analyzing the causal effects of the Gut Microbiota on Inflammatory Proteins. [file 12672_2025_1980_MOESM9_ESM.xlsx]

## Sheet: sheet1
Supplementary Table S8. The characteristics of 34 SNPs analyzing the causal effects of the Gut Microbiota on Inflammatory Proteins.
Abbreviation: single-nucleotide polymorphism (SNP); effect allele (EA), other allele (OA), chromosome (chr), beta(β), effect allele frequency (EAF), standard error (SE);Gut Microbiota (gm);Inflammatory Proteins(in).
gmid	Trait	infid	Trait	SNP	EA.exposure	OA.exposure	EA.outcome	OA.outcome	β.exposure	β.outcome	EAF.exposure	EAF.outcome	SE.outcome	pval.outcome	SE.exposure	pval.exposure	samplesize.exposure	R2	f	meanf
GCST90032272	CAG-302	GCST90274831	Oncostatin-M	rs11632125	A	G	A	G	0.268659	0.0265	0.0391495	0.0344	0.0358	0.459	0.0579608	3.6e-06	5959	0.00359251	21.4777	23.3238
				rs116972983	A	T	A	T	0.331262	0.0362	0.0254151	0.0484	0.0308	0.24	0.072036	4.3e-06	5959	0.00353616	21.1397	23.3238
				rs12355282	A	G	A	G	-0.196932	-0.0203	0.0766882	0.0969	0.0208	0.329	0.0428806	4.4e-06	5959	0.00352698	21.0846	23.3238
				rs144054037	G	A	G	A	0.303908	0.0287	0.0315913	0.0531	0.0273	0.293	0.0647199	2.7e-06	5959	0.00368664	22.0426	23.3238
				rs2194028	T	C	T	C	0.112396	0.0265	0.315254	0.334	0.0126	0.0355	0.0240096	2.9e-06	5959	0.00366407	21.9072	23.3238
				rs4819162	C	T	C	T	0.1143	0.0096	0.32036	0.3735	0.0122	0.431	0.0243698	2.7e-06	5959	0.00367803	21.9909	23.3238
				rs4964219	A	T	A	T	0.120098	-0.0008	0.264562	0.2311	0.014	0.954	0.0256763	2.9e-06	5959	0.00365798	21.8706	23.3238
				rs73220473	G	T	G	T	0.347172	0.0413	0.0260592	0.0376	0.0318	0.194	0.0698329	6.6e-07	5959	0.00413046	24.7072	23.3238
				rs7433832	G	T	G	T	0.548533	0.0785	0.0131137	0.0924	0.0436	0.0718	0.0979641	2.2e-08	5959	0.00523383	31.3419	23.3238
				rs7809151	T	C	T	C	-0.148671	-0.0094	0.207544	0.1778	0.0161	0.559	0.0281965	1.3e-07	5959	0.00464373	27.7918	23.3238
				rs8022045	C	T	C	T	0.104503	0.0116	0.421128	0.4754	0.0117	0.321	0.0226886	4.1e-06	5959	0.00354752	21.2078	23.3238
GCST90032578	Terrisporobacter	GCST90274826	MMP-1	rs10933053	G	A	G	A	-0.134982	-0.0176	0.0405337	0.0329	0.0353	0.618	0.0275881	9.9e-07	5959	0.00400123	23.9311	22.7148
				rs115376625	A	G	A	G	0.244202	0.0578	0.0111186	0.0223	0.0464	0.213	0.05117	1.8e-06	5959	0.00380748	22.7678	22.7148
				rs11681659	C	T	C	T	-0.060034	-0.027	0.37777	0.3213	0.0158	0.0875	0.0112135	8.6e-08	5959	0.00478691	28.6528	22.7148
				rs140050953	G	T	G	T	-0.0750721	-0.0021	0.12468	0.1013	0.0201	0.917	0.0163727	4.5e-06	5959	0.00351571	21.017	22.7148
				rs146336913	A	G	A	G	0.166315	0.1034	0.0227733	0.0146	0.0578	0.0736	0.0363972	4.9e-06	5959	0.00349168	20.8728	22.7148
				rs150113830	T	C	T	C	0.225474	0.024	0.0129027	0.0136	0.065	0.712	0.0477187	2.3e-06	5959	0.00373266	22.3188	22.7148
				rs16838428	T	C	T	C	0.0733188	-0.0008	0.145856	0.1302	0.0191	0.967	0.0158181	3.6e-06	5959	0.00359241	21.4771	22.7148
				rs1975334	T	C	T	C	-0.114766	-0.0193	0.0510084	0.0627	0.0247	0.435	0.0247776	3.6e-06	5959	0.00358735	21.4468	22.7148
				rs6020320	T	C	T	C	0.0530135	0.0185	0.482829	0.5087	0.0121	0.126	0.010894	1.1e-06	5959	0.00395824	23.673	22.7148
				rs6897408	T	C	T	C	-0.0510985	0.0054	0.380536	0.335	0.0125	0.666	0.0111511	4.6e-06	5959	0.0035114	20.9911	22.7148
GCST90032293	CAG-590 sp000431135	GCST90274797	IL-10RB	rs11580893	T	C	T	C	0.0602638	-0.0124	0.127028	0.0863	0.0218	0.569	0.0130147	3.6e-06	5959	0.00358518	21.4338	22.649
				rs11728250	G	A	G	A	0.0810156	-0.0365	0.0736102	0.0901	0.0233	0.117	0.0168277	1.5e-06	5959	0.00387461	23.1709	22.649
				rs12348813	A	G	A	G	0.138455	-0.039	0.0245172	0.0842	0.0218	0.0736	0.0283419	1e-06	5959	0.00398887	23.8569	22.649
				rs12552693	C	T	C	T	0.0404136	-0.0001	0.420262	0.5008	0.0113	0.993	0.00878354	4.2e-06	5959	0.00353999	21.1627	22.649
				rs12941465	A	G	A	G	-0.044311	-0.0057	0.297348	0.25	0.013	0.661	0.00946585	2.9e-06	5959	0.00366384	21.9057	22.649
				rs13100894	T	C	T	C	-0.0521769	0.0323	0.182318	0.1816	0.0155	0.0372	0.0111024	2.6e-06	5959	0.00369269	22.0789	22.649
				rs140404026	G	C	G	C	0.177332	-0.0393	0.0126625	0.0183	0.0525	0.454	0.0386572	4.5e-06	5959	0.00351892	21.0362	22.649
				rs35475810	G	C	G	C	0.102813	0.0338	0.0442337	0.0557	0.0251	0.178	0.0210347	1e-06	5959	0.00399312	23.8824	22.649
				rs3884676	T	C	T	C	0.0915335	-0.0125	0.0541364	0.0777	0.0218	0.566	0.0190928	1.6e-06	5959	0.00384216	22.976	22.649
				rs61763346	G	A	G	A	0.127252	-0.0329	0.0316242	0.0424	0.0297	0.268	0.0247223	2.6e-07	5959	0.00442641	26.4853	22.649
				rs645805	G	A	G	A	0.0415367	-0.0033	0.440335	0.5043	0.0114	0.772	0.00869592	1.8e-06	5959	0.00381417	22.808	22.649
				rs7774274	T	G	T	G	0.0403197	0.0006	0.424893	0.4871	0.0114	0.958	0.00880513	4.7e-06	5959	0.00350642	20.9613	22.649
				rs9267560	G	A	G	A	0.106888	-0.0136	0.0384357	0.0455	0.0277	0.623	0.0224409	1.9e-06	5959	0.00379275	22.6794	22.649
