# Supplementary material for: Genetically predicted inflammatory proteins mediate the association between gut microbiota and renal cell carcinoma
Source: Discov Oncol. 2025 Feb 20;16:216. doi: 10.1007/s12672-025-01980-y (PMC11842667; doi:10.1007/s12672-025-01980-y)
Supplement: Supplementary file 10 — Additional file 10 (XLSX 15 KB) The causal effects of Renal Cell Carcinoma on Gut Microbiota and Inflammatory Proteins. [file 12672_2025_1980_MOESM10_ESM.xlsx]

## Sheet: sheet1
Table S9.The causal effects of Renal Cell Carcinoma on Gut Microbiota and Inflammatory Proteins.
Abbreviation: number of single-nucleotide polymorphism (nSNP); odds ratio (OR); confidence intervals (CI).standard error (SE)
	id	Trait	nsnp	beta	se	pvalue	OR	95%CI	Heter.Stat	Heter.p	egger_intercept	egger_intercept_se	egger_intercept_pval
Gut Microbiota	GCST90032219	Bifidobacteriaceae	23	-0.00578625	0.0222266	0.794609	0.99423	0.952~1.039	13.1248	0.929623	-0.0159311	0.0114994	0.180474
	GCST90032225	Bifidobacterium infantis	23	-0.00111238	0.0176412	0.949722	0.998888	0.965~1.034	14.9196	0.865665	-0.0100374	0.0091269	0.283884
	GCST90032230	Bifidobacterium	23	-0.00631473	0.0235584	0.788664	0.993705	0.949~1.041	10.6682	0.979168	-0.013649	0.0121885	0.275432
	GCST90032251	CAG-1031	23	-0.0124997	0.0278802	0.65391	0.987578	0.935~1.043	26.792	0.219234	-0.0092528	0.0146253	0.533786
	GCST90032272	CAG-302	23	-0.0160441	0.0357403	0.653497	0.984084	0.918~1.055	21.9019	0.465756	-0.00389011	0.0188647	0.838613
	GCST90032273	CAG-345 sp000433315	23	0.0195917	0.0276095	0.477952	1.01978	0.966~1.076	19.3254	0.62516	0.0199531	0.0142843	0.177046
	GCST90032280	CAG-448	23	0.00781562	0.0248826	0.753446	1.00785	0.960~1.058	23.6819	0.36412	0.00423584	0.0131437	0.750433
	GCST90032293	CAG-590 sp000431135	23	0.000131817	0.0151776	0.99307	1.00013	0.971~1.030	27.2534	0.20176	0.00435173	0.00798076	0.591308
	GCST90032300	CAG-822	23	0.00695217	0.0204905	0.734394	1.00698	0.967~1.048	29.531	0.130315	0.0112912	0.0105672	0.29742
	GCST90032301	CAG-826	23	0.0137872	0.0125872	0.273369	1.01388	0.989~1.039	23.5354	0.372043	0.00582961	0.00654295	0.383037
	GCST90032342	Desulfovibrionales	23	0.007158	0.02126	0.736352	1.00718	0.966~1.050	24.1066	0.341666	0.000280894	0.011258	0.98033
	GCST90032344	Desulfovibrio piger	23	-0.0426715	0.03145	0.174843	0.958226	0.901~1.019	28.3294	0.165019	-0.00772447	0.0165683	0.645858
	GCST90032396	Firmicutes A	23	-0.00347517	0.00536815	0.517394	0.996531	0.986~1.007	24.0892	0.342569	-0.00421716	0.0026895	0.131825
	GCST90032406	Fusobacterium A	23	0.00985674	0.0106891	0.356462	1.00991	0.989~1.031	25.2083	0.287217	0.00288965	0.00562515	0.612824
	GCST90032424	Halarcobacter	23	0.00458618	0.0104809	0.661693	1.0046	0.984~1.025	19.2076	0.632476	0.0115439	0.00542255	0.0452647
	GCST90032433	Hungatella sp900155545	23	-0.00241364	0.0100419	0.810054	0.997589	0.978~1.017	9.35248	0.991287	-0.00203582	0.00519514	0.699102
	GCST90032475	Megasphaera	23	0.0110639	0.0184697	0.549153	1.01113	0.975~1.048	21.5703	0.485774	-0.00173078	0.00967713	0.859768
	GCST90032492	Odoribacter laneus	23	-0.00454638	0.0190446	0.81132	0.995464	0.959~1.033	26.2023	0.243099	-0.00568853	0.0100083	0.575804
	GCST90032502	Parachlamydiales	23	0.00447267	0.00611866	0.464787	1.00448	0.993~1.017	20.627	0.54388	0.00369411	0.00316562	0.256313
	GCST90032511	Photobacterium	23	0.00396137	0.00640414	0.536204	1.00397	0.991~1.017	21.5813	0.485105	6.5581e-05	0.00335882	0.984607
	GCST90032516	Prevotellamassilia sp000437675	23	0.0361919	0.0260534	0.164789	1.03685	0.985~1.091	30.1888	0.113948	0.00464903	0.013759	0.7388
	GCST90032543	RUG147 sp900315495	23	-0.0105587	0.00808358	0.191486	0.989497	0.974~1.005	14.2079	0.893938	-0.00657562	0.00418221	0.130831
	GCST90032578	Terrisporobacter	23	-0.00119113	0.0213596	0.955529	0.99881	0.958~1.042	34.1625	0.0472864	-0.00599883	0.0112349	0.598985
	GCST90032585	Treponema D	23	0.0117968	0.0072595	0.104161	1.01187	0.998~1.026	22.528	0.428779	-0.00390256	0.0037487	0.309694
	GCST90032601	UBA1409	23	0.00679893	0.0180964	0.707136	1.00682	0.972~1.043	23.7895	0.358357	-0.00807653	0.00941944	0.400886
	GCST90032629	UBA737	23	0.00273873	0.0189858	0.885302	1.00274	0.966~1.041	24.4075	0.326236	-0.000320258	0.0100536	0.974889
	GCST90032644	Victivallis sp002998355	23	0.0179784	0.0276765	0.515956	1.01814	0.964~1.075	21.6831	0.478932	0.0225997	0.0143189	0.129439
Inflammatory Proteins	GCST90274777	Cystatin D	26	0.00222279	0.0176319	0.899679	1.00223	0.968~1.037	24.9477	0.465307	-0.00213741	0.00753503	0.779101
	GCST90274797	IL-10RB	26	-0.00183481	0.0174809	0.916407	0.998167	0.964~1.032	18.6018	0.815801	0.00448832	0.00735028	0.547183
	GCST90274826	MMP-1	26	0.0109635	0.0231484	0.635773	1.01102	0.966~1.057	40.8215	0.0239689	-0.0125433	0.00956798	0.202275
	GCST90274831	Oncostatin-M	26	0.0194608	0.018039	0.280669	1.01965	0.984~1.056	20.8993	0.69821	0.0140778	0.00756302	0.0749806
