# Supplementary material for: Genetically predicted inflammatory proteins mediate the association between gut microbiota and renal cell carcinoma
Source: Discov Oncol. 2025 Feb 20;16:216. doi: 10.1007/s12672-025-01980-y (PMC11842667; doi:10.1007/s12672-025-01980-y)
Supplement: Supplementary file 11 — Additional file 11 (XLSX 19 KB) Causal effects of gut microbiota associated with Renal Cell Carcinoma on Inflammatory Proteins associated with Renal Cell Carcinoma. [file 12672_2025_1980_MOESM11_ESM.xlsx]

## Sheet: AD
Table S10.Causal effects of gut microbiota associated with Renal Cell Carcinoma on Inflammatory Proteins associated with Renal Cell Carcinoma.
Abbreviation: number of single-nucleotide polymorphism (nsnp); confidence intervals (CI);Gut Microbiota (gm);Inflammatory Proteins(inf).
inf	Trait	nsnp	beta	se	pvalue	gm	Trait	nsnp.x	beta.x	se.x	pvalue.x	nsnp.y	beta.y	se.y	pvalue.y	beta_all	beta1	beta2	beta12	beta_dir	Z	P	lci	uci	beta12_p	lci_p	uci_p	95%CI
GCST90274826	MMP-1	16	0.179253	0.0211832	0.0378414	GCST90032578	Terrisporobacter	10	0.373764	0.158284	0.0182085	10	0.184848	0.0782659	0.0181867	0.373764	0.184848	0.179253	0.0331345	0.34063	1.56419	0.117773	-0.00838455	0.0746535	0.0886506	-0.0224327	0.199734	-2.2%~20%
GCST90274831	Oncostatin-M	14	0.244896	0.0233397	0.00943373	GCST90032272	CAG-302	11	0.189228	0.0842922	0.0247742	11	0.10838	0.030585	0.000394759	0.189228	0.10838	0.244896	0.0265417	0.162686	1.13719	0.255458	-0.0192041	0.0722876	0.140263	-0.101487	0.382013	-10.1%~38.2%

## Sheet: FTD
SupplementaryTable S9.Causal effects of gut microbiota associated with FTD on cytokines associated with FTD.
Exposure	Outcome	nsnp	Methods	OR	95%CI	P
Gut microbiota abundance (class Melainabacteria id.1589)	Tumor necrosis factor-alpha (TNF-α)	10	IVW	1.084	0.831~1.414	0.551
Gut microbiota abundance (family Rhodospirillaceae id.2717)		15		0.923	0.714~1.192	0.537
Gut microbiota abundance (genus Desulfovibrio id.3173)		9		1.055	0.772~1.440	0.738
Gut microbiota abundance (genus Eubacterium fissicatena group id.14373)		9		0.917	0.763~1.103	0.359
Gut microbiota abundance (genus Phascolarctobacterium id.2168)		9		1.183	0.918~1.525	0.193
Gut microbiota abundance (unknown genus id.2041)		12		0.911	0.735~1.128	0.391
Gut microbiota abundance (unknown genus id.826)		13		1.207	0.901~1.618	0.207
Gut microbiota abundance (order Rhodospirillales id.2667)		14		0.961	0.741~1.247	0.767
Gut microbiota abundance (class Melainabacteria id.1589)	Interleukin-16 (IL-16)	9	IVW	0.985	0.822~1.181	0.872
Gut microbiota abundance (family Rhodospirillaceae id.2717)		15		0.965	0.814~1.144	0.678
Gut microbiota abundance (genus Desulfovibrio id.3173)		8		0.935	0.689~1.268	0.665
Gut microbiota abundance (genus Eubacterium fissicatena group id.14373)		9		0.923	0.726~1.174	0.514
Gut microbiota abundance (genus Phascolarctobacterium id.2168)		9		0.867	0.673~1.116	0.267
Gut microbiota abundance (unknown genus id.2041)		12		0.985	0.816~1.190	0.878
Gut microbiota abundance (unknown genus id.826)		13		0.971	0.782~1.205	0.787
Gut microbiota abundance (order Rhodospirillales id.2667)		14		0.964	0.815~1.142	0.676

## Sheet: DLB
SupplementaryTable S9.Causal effects of gut microbiota associated with DLB on cytokines associated with DLB.
Exposure	Outcome	nsnp	Methods	OR	95%CI	P
Gut microbiota abundance (class Alphaproteobacteria id.2379)	Macrophage migration inhibitory factor (MIF)	7	IVW	0.92	0.652~1.297	0.634
Gut microbiota abundance (genus Bifidobacterium id.436)		12		0.905	0.736~1.113	0.346
Gut microbiota abundance (genus Flavonifractor id.2059)		5		1.18	0.741~1.877	0.486
Gut microbiota abundance (genus Lachnospiraceae UCG001 id.11321)		13		0.918	0.759~1.110	0.376
Gut microbiota abundance (genus Lachnospira id.2004)		1	Wald ratio	1.283	0.496~3.314	0.607
Gut microbiota abundance (genus Ruminococcus gnavus group id.14376)		12	IVW	1.115	0.946~1.315	0.195
Gut microbiota abundance (genus Victivallis id.2256)		10		0.926	0.776~1.104	0.39
Gut microbiota abundance (order Bacillales id.1674)		9		0.994	0.871~1.134	0.928
Gut microbiota abundance (phylum Cyanobacteria id.1500)		8		1.066	0.835~1.359	0.608

## Sheet: VD
SupplementaryTable S9.Causal effects of gut microbiota associated with VD on cytokines associated with VD.
Exposure	Outcome	nsnp	Methods	OR	95%CI	P
Gut microbiota abundance (genus Eubacterium nodatum group id.11297)	Basic fibroblast growth factor (FGFBasic)	11	IVW	1.008	0.920~1.105	0.858
Gut microbiota abundance (genus Prevotella9 id.11183)		15		1.03	0.908~1.169	0.647
Gut microbiota abundance (genus Ruminococcus gauvreauii group id.11342)		11		0.995	0.835~1.186	0.957
Gut microbiota abundance (genus Slackia id.825)		6		1.1	0.934~1.297	0.254
Gut microbiota abundance (genus Veillonella id.2198)		7		1.068	0.871~1.309	0.527
Gut microbiota abundance (phylum Lentisphaerae id.2238)		9		0.935	0.832~1.050	0.254

## Sheet: PDD
SupplementaryTable S9.Causal effects of gut microbiota associated with PDD on cytokines associated with PDD.
Exposure	Outcome	nsnp	Methods	OR	95%CI	P
Gut microbiota abundance (class Erysipelotrichia id.2147)	Platelet derived growth factor BB (PDGFbb)	13	IVW	1.074	0.897~1.287	0.436
Gut microbiota abundance (class Lentisphaeria id.2250)		8		0.981	0.844~1.140	0.8
Gut microbiota abundance (family Erysipelotrichaceae id.2149)		13		1.074	0.897~1.287	0.436
Gut microbiota abundance (genus Lachnoclostridium id.11308)		13		0.946	0.793~1.129	0.54
Gut microbiota abundance (genus Romboutsia id.11347)		13		0.96	0.821~1.122	0.611
Gut microbiota abundance (genus Roseburia id.2012)		13		0.878	0.742~1.040	0.133
Gut microbiota abundance (order Erysipelotrichales id.2148)		13		1.074	0.897~1.287	0.436
Gut microbiota abundance (order Victivallales id.2254)		8		0.981	0.844~1.140	0.8
Gut microbiota abundance (phylum Lentisphaerae id.2238)		9		0.969	0.849~1.107	0.645
Gut microbiota abundance (class Erysipelotrichia id.2147)	Monokine induced by interferon-gamma (MIG)	13	IVW	0.847	0.648~1.108	0.226
Gut microbiota abundance (class Lentisphaeria id.2250)		8		0.818	0.605~1.106	0.191
Gut microbiota abundance (family Erysipelotrichaceae id.2149)		13		0.847	0.648~1.108	0.226
Gut microbiota abundance (genus Lachnoclostridium id.11308)		13		0.881	0.687~1.130	0.319
Gut microbiota abundance (genus Romboutsia id.11347)		13		1.005	0.799~1.264	0.969
Gut microbiota abundance (genus Roseburia id.2012)		13		1.004	0.780~1.292	0.974
Gut microbiota abundance (order Erysipelotrichales id.2148)		13		0.847	0.648~1.108	0.226
Gut microbiota abundance (order Victivallales id.2254)		8		0.818	0.605~1.106	0.191
Gut microbiota abundance (phylum Lentisphaerae id.2238)		9		0.806	0.619~1.049	0.109
Gut microbiota abundance (class Erysipelotrichia id.2147)	Interleukin-17 (IL-17)	13	IVW	1.038	0.830~1.299	0.744
Gut microbiota abundance (class Lentisphaeria id.2250)		8		0.935	0.830~1.055	0.278
Gut microbiota abundance (family Erysipelotrichaceae id.2149)		13		1.038	0.830~1.299	0.744
Gut microbiota abundance (genus Lachnoclostridium id.11308)		13		0.874	0.709~1.078	0.208
Gut microbiota abundance (genus Romboutsia id.11347)		13		0.961	0.819~1.129	0.629
Gut microbiota abundance (genus Roseburia id.2012)		13		0.926	0.734~1.122	0.431
Gut microbiota abundance (order Erysipelotrichales id.2148)		13		1.038	0.830~1.299	0.744
Gut microbiota abundance (order Victivallales id.2254)		8		0.935	0.829~1.055	0.278
Gut microbiota abundance (phylum Lentisphaerae id.2238)		9		0.951	0.850~1.064	0.378
